# Supplementary material for: Early-life stress and ovarian hormones alter transcriptional regulation in the nucleus accumbens resulting in sex-specific responses to cocaine
Source: Cell Rep. Author manuscript; Available in PMC 2023 Dec 28. (PMC10753961; doi:10.1016/j.celrep.2023.113187)
Supplement: Table S5 [file NIHMS1936794-supplement-Table_S5.xlsx]

## Sheet: Suppl. Table 5
Supplementary Table 5. Linear regression models for the association of RNA-seq and ATAC-seq data
DIESTRUS
r.squared	adj.r.squared	sigma	statistic	p.value	df	loglik	aic	bic	deviance	df.residual	nobs	anno
0.0105072	0.0103592	36.1386	70.9762	p < 2e-16	1	-33471.1	66948.3	66968.7	8.72931e+06	6684	6686	Promoter (<=1kb)
0.0015533	-0.0031564	50.8387	0.329811	0.566379	1	-1143.38	2292.76	2302.86	547930	212	214	Promoter (1-2kb)
0.0005627	-0.0044345	23.7759	0.112606	0.737548	1	-925.692	1857.38	1867.31	113058	200	202	Promoter (2-3kb)
0.0001918	-0.001996	39.6968	0.0876493	0.767322	1	-2339.99	4685.99	4698.38	720159	457	459	Exon
1.09e-05	-0.0004186	39.0828	0.0254895	0.873167	1	-11846.2	23698.3	23715.6	3.55595e+06	2328	2330	Intron
0.0018406	-0.0325786	41.7037	0.0534772	0.818743	1	-158.602	323.203	327.505	50436.6	29	31	5’ UTR
0.0048757	-0.0013438	46.8247	0.783937	0.377269	1	-851.98	1709.96	1719.22	350808	160	162	3’ UTR
3.56e-05	-0.0004661	35.422	0.0710037	0.789909	1	-9946.61	19899.2	19916	2.50065e+06	1993	1995	Distal Intergenic
0.638471	0.578216	6.95218	10.5962	0.0173534	1	-25.7132	57.4265	57.6648	289.997	6	8	Downstream (<=300bp)
PROESTRUS
r.squared	adj.r.squared	sigma	statistic	p.value	df	loglik	aic	bic	deviance	df.residual	nobs	anno
0.0168869	0.0167327	29.5193	109.503	p < 2e-16	1	-30634	61274	61294.3	5.55509e+06	6375	6377	Promoter (<=1kb)
0.029225	0.0236777	44.0439	5.26835	0.0229032	1	-920.125	1846.25	1855.78	339477	175	177	Promoter (1-2kb)
0.0010306	-0.0049873	29.5817	0.171261	0.679528	1	-806.418	1618.84	1628.21	145263	166	168	Promoter (2-3kb)
0.0013948	-0.0013262	39.1929	0.512605	0.474469	1	-1876.26	3758.52	3770.25	563742	367	369	Exon
0.0001412	-0.0004452	38.7652	0.240832	0.623669	1	-8664.52	17335	17351.4	2.56217e+06	1705	1707	Intron
0.008686	-0.026718	31.36	0.24534	0.62424	1	-144.899	295.798	300.002	27536.5	28	30	5’ UTR
0.0304492	0.0228745	36.5721	4.01989	0.047076	1	-651.361	1308.72	1317.33	171202	128	130	3’ UTR
0.0009914	0.0003863	29.2798	1.63843	0.20072	1	-7926.52	15859	15875.3	1.41541e+06	1651	1653	Distal Intergenic
0.768527	0.710659	18.3704	13.2806	0.0218821	1	-24.7617	55.5234	54.8987	1349.89	4	6	Downstream (<=300bp)
MALES
r.squared	adj.r.squared	sigma	statistic	p.value	df	loglik	aic	bic	deviance	df.residual	nobs	anno
0.0036242	0.0034911	36.605	27.2402	2e-07	1	-37597.3	75200.5	75221.3	1.00347e+07	7489	7491	Promoter (<=1kb)
0.0030839	-0.0011947	33.5134	0.720765	0.396765	1	-1157.75	2321.51	2331.89	261693	233	235	Promoter (1-2kb)
0.0004345	-0.0037131	25.636	0.10476	0.746471	1	-1132.09	2270.18	2280.66	158386	241	243	Promoter (2-3kb)
0.0004694	-0.0015498	31.4805	0.232477	0.629906	1	-2418.55	4843.09	4855.72	490554	495	497	Exon
0.0040002	0.0036096	23.3971	10.2414	0.0013901	1	-11665.6	23337.2	23354.7	1.39594e+06	2550	2552	Intron
0.0205763	-0.0100307	40.2916	0.672275	0.418325	1	-172.882	351.764	356.343	51949.1	32	34	5’ UTR
0.034541	0.029024	26.9807	6.26092	0.0132604	1	-833.383	1672.77	1682.29	127392	175	177	3’ UTR
0.0004315	-1.2e-05	19.4507	0.972911	0.324061	1	-9895.67	19797.3	19814.5	852757	2254	2256	Distal Intergenic
0.0002301	-0.333027	40.445	0.0006906	0.980685	1	-24.3174	54.6347	53.463	4907.4	3	5	Downstream (<=300bp)
