# Supplementary material for: Early-life stress and ovarian hormones alter transcriptional regulation in the nucleus accumbens resulting in sex-specific responses to cocaine
Source: Cell Rep. Author manuscript; Available in PMC 2023 Dec 28. (PMC10753961; doi:10.1016/j.celrep.2023.113187)
Supplement: Table S7 [file NIHMS1936794-supplement-Table_S7.xlsx]

## Sheet: Suppl. Table 7
Supplementary Table 7. Summary statistics for the RNA-seq experiment
Sample Information				Unique Reads														Multi-mapping Reads				Unmapped Reads			Chimeric Reads
Sample Name	Sex	Group	Library name	Total Sequences	Mapped (%)	Average mapped length	Number of splices: total	Number of splices: annotated (sjdb)	Number of splices: GT/AG	Number of splices: GC/AG	Number of splices: AT/AC	Number of splices: Non-canonical	Mismatch rate per base, %	Deletion rate per base	Deletion average length	Insertion rate per base	Insertion average length	Number of reads mapped to multiple loci	% of reads mapped to multiple loci	Number of reads mapped to too many loci	% of reads mapped to too many loci	% of reads unmapped: too many mismatches	% of reads unmapped: too short	% of reads unmapped: other	Number of chimeric reads	% of chimeric reads
CONF1	Female	Con	ELS-NAc-cDNA-1_TGCTGCTG-GTCCTCAT	88389789	0.8836	196.93	32025530	31704391	31707644	266714	34617	16555	0.0023	0.0001	2.08	0.0001	1.59	4943469	0.0559	84237	0.001	0	0.0566	0.0029	0	0
CONF3	Female	Con	ELS-NAc-cDNA-2_TATCTGCC-CCAACGCT	93438243	0.8892	196.77	33351693	33027083	33022390	276022	37085	16196	0.0023	0.0001	1.96	0.0001	1.53	4729766	0.0506	97463	0.001	0	0.0558	0.0034	0	0
CONF5	Female	Con	ELS-NAc-cDNA-3_ATTCCTCT-GCGATATT	84533420	0.8843	196.87	31114568	30800571	30806320	259384	32750	16114	0.0022	0.0001	2.13	0.0001	1.56	4473723	0.0529	84415	0.001	0	0.0587	0.003	0	0
MSF1	Female	MSUS	ELS-NAc-cDNA-4_CAACTCTC-ATCTTCTC	104396113	0.8999	197.46	32095331	31765838	31775805	267817	35214	16495	0.002	0.0001	1.96	0.0001	1.51	5088517	0.0487	102256	0.001	0	0.0463	0.0041	0	0
MSF3	Female	MSUS	ELS-NAc-cDNA-5_GCCGTCGA-TTAATCAC	94917883	0.8994	197.33	27445077	27148908	27170908	229248	29474	15447	0.0022	0.0001	1.96	0.0001	1.51	4439852	0.0468	97534	0.001	0	0.0485	0.0043	0	0
MSF5	Female	MSUS	ELS-NAc-cDNA-6_TATCCAGG-TCCACTTC	87161937	0.8889	197.38	27502858	27213102	27228351	230061	29589	14857	0.0023	0.0001	1.94	0.0001	1.52	4636524	0.0532	81776	0.0009	0	0.0533	0.0036	0	0
CONM1	Male	Con	ELS-NAc-cDNA-7_TAAGCACA-GACATTAA	91669764	0.8951	197.44	28337670	28045853	28055333	237146	30511	14680	0.0024	0.0001	1.95	0.0001	1.52	4447215	0.0485	84895	0.0009	0	0.0516	0.0039	0	0
CONM3	Male	Con	ELS-NAc-cDNA-8_GTCCACAG-CGCGAATA	75105347	0.892	197.19	23182968	22934402	22950659	194804	24968	12537	0.0022	0.0001	2	0.0001	1.53	3789507	0.0505	73419	0.001	0	0.0527	0.0039	0	0
CONM5	Male	Con	ELS-NAc-cDNA-9_ACACGATC-AATACCAT	92302668	0.8978	197.58	32680181	32349508	32355430	272646	35735	16370	0.002	0.0001	2.02	0.0001	1.56	4420159	0.0479	85219	0.0009	0	0.0498	0.0036	0	0
MSM1	Male	MSUS	ELS-NAc-cDNA-10_GTATAACA-TGCTTCAC	82936738	0.8974	197.44	23032688	22780067	22800807	194408	24921	12552	0.0023	0.0001	1.93	0.0001	1.49	3832487	0.0462	80011	0.001	0	0.0511	0.0043	0	0
MSM3	Male	MSUS	ELS-NAc-cDNA-11_TGTCGGAT-TCAGGCTT	104486452	0.8965	197.54	34498509	34141666	34153208	289466	37428	18407	0.0021	0.0001	1.95	0.0001	1.5	5129213	0.0491	96535	0.0009	0	0.0497	0.0038	0	0
MSM5	Male	MSUS	ELS-NAc-cDNA-12_AGGATCTA-GAACTTCG	92304901	0.8957	197.28	29065217	28761705	28773016	245770	31375	15056	0.002	0.0001	2.01	0.0001	1.51	4666937	0.0506	89295	0.001	0	0.0489	0.0039	0	0
CONF2	Female	Con	ELS-NAc-cDNA-13_AGCAATTC-CTGCTCCT	94792038	0.8967	197.54	35455493	35102033	35106146	293481	37030	18836	0.002	0.0001	2.17	0.0001	1.63	4215480	0.0445	92661	0.001	0	0.0546	0.0032	0	0
CONF4	Female	Con	ELS-NAc-cDNA-14_CCTATGCC-CAAGCTTA	95659892	0.8891	197.25	35138695	34786768	34791068	291962	37045	18620	0.0022	0.0001	2.2	0.0001	1.59	4967637	0.0519	92213	0.001	0	0.0549	0.0031	0	0
CONF6	Female	Con	ELS-NAc-cDNA-15_AAGGATGT-CACTTCAT	103999364	0.8963	197.3	37013649	36636085	36644995	309463	39800	19391	0.0021	0.0001	2.11	0.0001	1.54	5063865	0.0487	99081	0.001	0	0.0507	0.0034	0	0
MSF2	Female	MSUS	ELS-NAc-cDNA-16_TTGAGCCT-TCATTCGA	103501367	0.9003	197.39	31362114	31031851	31050446	261519	33571	16578	0.0021	0.0001	2.03	0.0001	1.52	4754612	0.0459	105249	0.001	0	0.0486	0.0041	0	0
MSF4	Female	MSUS	ELS-NAc-cDNA-17_CACATCCT-GCTGCACT	93630260	0.8935	197.35	31882463	31548237	31565602	266167	33778	16916	0.0022	0.0001	2.1	0.0001	1.54	4637628	0.0495	90786	0.001	0	0.0524	0.0036	0	0
MSF6	Female	MSUS	ELS-NAc-cDNA-18_TTCGCTGA-CGCATATT	93378646	0.8942	197.47	29940132	29630388	29643617	248322	32336	15857	0.0023	0.0001	2.03	0.0001	1.52	4500873	0.0482	85082	0.0009	0	0.053	0.0037	0	0
CONM2	Male	Con	ELS-NAc-cDNA-19_CATGCTTA-ATGAATTA	114518411	0.8935	197.54	39207357	38798735	38816061	328773	42146	20377	0.0022	0.0001	2.09	0.0001	1.55	5492190	0.048	105695	0.0009	0	0.0541	0.0036	0	0
CONM4	Male	Con	ELS-NAc-cDNA-20_AAGTAGAG-ATCGACTG	102285635	0.8946	197.24	32789100	32446139	32460800	275803	34783	17714	0.002	0.0001	2.02	0.0001	1.53	5090677	0.0498	102544	0.001	0	0.0507	0.0039	0	0
CONM6	Male	Con	ELS-NAc-cDNA-21_CATAGCGA-GACGGTTA	93470748	0.8945	197.38	31362015	31037526	31047226	265303	33547	15939	0.0022	0.0001	2.12	0.0001	1.54	4537940	0.0485	89826	0.001	0	0.0523	0.0037	0	0
MSM2	Male	MSUS	ELS-NAc-cDNA-22_AGTTGCTT-TAGCATTG	120577754	0.8943	197.15	44838613	44387877	44390251	378835	46786	22741	0.0021	0.0001	2.19	0.0001	1.56	5807742	0.0482	120540	0.001	0	0.0531	0.0034	0	0
MSM4	Male	MSUS	ELS-NAc-cDNA-23_GCACATCT-AACCTCTT	93597351	0.8892	197.35	33462154	33113269	33126942	283127	34903	17182	0.0022	0.0001	2.25	0.0001	1.59	4599195	0.0491	90939	0.001	0	0.0572	0.0035	0	0
MSM6	Male	MSUS	ELS-NAc-cDNA-24_CCTACCAT-GCTTCCTA	105205342	0.8932	197.27	38920653	38539069	38535992	322814	42958	18889	0.0021	0.0001	2.04	0.0001	1.52	5321693	0.0506	96853	0.0009	0	0.0521	0.0033	0	0
