# Supplementary material for: Early-life stress and ovarian hormones alter transcriptional regulation in the nucleus accumbens resulting in sex-specific responses to cocaine
Source: Cell Rep. Author manuscript; Available in PMC 2023 Dec 28. (PMC10753961; doi:10.1016/j.celrep.2023.113187)
Supplement: Table S8 [file NIHMS1936794-supplement-Table_S8.xlsx]

## Sheet: Suppl. Table 8
Supplementary Table 8. Summary statistics for the ATAC-seq experiment
Sample Name	Group	Treatment	Library name	Total Sequences	Mapped (%)	Properly paired (%)	Reads pairs used	Read pair duplicates	Read pair optical duplicates	Duplication rate	Number of OCRs detected	Reads in OCRs (%, chr1)
S1	PRO	Cocaine	S1_TAAGGCGA-CTCTCTAT	227332558	98.91	97.97	104380565	20558321	15188272	0.197411	128426	17.5
S2	PRO	Control	S2_TAAGGCGA-TATCCTCT	235390552	93.67	92.71	98736897	18622845	14427161	0.18905	124334	13.8
S3	DIE	Cocaine	S3_TAAGGCGA-AGAGTAGA	186089916	98.38	97.63	85369667	16008783	12021730	0.188079	157014	21.8
S4	DIE	Control	S4_CGTACTAG-CTCTCTAT	175141534	97.32	96.65	78929895	15824715	11695524	0.2009	128653	16
S5	MALE	Control	S5_CGTACTAG-TATCCTCT	178284310	96.77	95.69	80462046	16383778	12262733	0.203995	150019	22.8
S6	MALE	Control	S6_CGTACTAG-AGAGTAGA	158510075	98.45	97.74	73005037	14522648	10964687	0.199285	134665	20.6
S9	MALE	Cocaine	S9_GGACTCCT-AGAGTAGA	208163823	98.46	97.89	94667148	18544075	14994332	0.196283	87732	10.9
S13	PRO	Cocaine	S13_TCCTGAGC-CTCTCTAT	218367076	97.56	96.7	98466625	20567371	15888090	0.209342	119418	16.6
S14	DIE	Cocaine	S14_TCCTGAGC-TATCCTCT	177020053	98.79	97.97	80524784	15722893	11506697	0.195644	111840	18.6
S15	DIE	Cocaine	S15_TCCTGAGC-AGAGTAGA	197022148	98.83	98.15	89404921	17469959	13827833	0.195745	99799	14.1
S16	PRO	Control	S16_AAGAGGCA-GTAAGGAG	195869013	96.77	95.87	86808121	15609916	12218245	0.180441	122562	15.6
S17	PRO	Control	S17_TAGGCATG-GCGTAAGA	256868360	96.82	95.8	114190811	25055698	20203631	0.220192	133200	16.9
S18	DIE	Control	S18_TAGGCATG-ACTGCATA	228980207	96.43	95.42	101285083	27136338	19415100	0.268699	138687	17.3
S23	DIE	Control	S23_CAGAGAGG-AGAGTAGA	252047865	96.41	95.56	111182636	30474263	22525921	0.274697	146234	16.8
S24	PRO	Cocaine	S24_CAGAGAGG-GCGTAAGA	229570124	96.65	95.72	102463777	22707656	16137136	0.222158	129581	16.7
S26	MALE	Control	S26_GCTACGCT-CTAAGCCT	226602024	95.08	94.25	99492357	23410621	16773675	0.235694	148724	21.7
S27	MALE	Cocaine	S27_CGAGGCTG-TATCCTCT	194205020	98.37	97.65	88006707	17018346	13357308	0.193689	75484	9.54
