# Supplementary material for: Early-life stress and ovarian hormones alter transcriptional regulation in the nucleus accumbens resulting in sex-specific responses to cocaine
Source: Cell Rep. Author manuscript; Available in PMC 2023 Dec 28. (PMC10753961; doi:10.1016/j.celrep.2023.113187)
Supplement: Table S4 [file NIHMS1936794-supplement-Table_S4.xlsx]

## Sheet: Suppl. Table 4A
Suppl. Table 4A. Diestrus Control vs. Cocaine DARs
chrom	start	end	width	baseMean	log2FoldChange	lfcSE	stat	pvalue	padj	annotation	distanceToTSS	Symbol
chr4	94555375	94557921	2547	421.175	-0.833325	0.119101	-6.9968	2.61877e-12	2.80854e-07	Promoter (<=1kb)	0	Caap1
chr4	4130696	4142737	12042	1287.2	-0.745237	0.106905	-6.971	3.14688e-12	2.80854e-07	Promoter (<=1kb)	0	Penk
chr3	37639071	37641913	2843	521.705	-0.828451	0.123681	-6.69827	2.10904e-11	1.25486e-06	Promoter (<=1kb)	0	Spry1
chr14	87140470	87141816	1347	338.058	-0.999331	0.151259	-6.60674	3.92867e-11	1.75314e-06	Promoter (<=1kb)	0	Diaph3
chr15	43281516	43283378	1863	303.703	-0.932523	0.144333	-6.46093	1.04065e-10	3.51294e-06	Promoter (<=1kb)	0	Eif3e
chr15	12550836	12556810	5975	420.594	-0.748401	0.116179	-6.44178	1.18084e-10	3.51294e-06	Promoter (<=1kb)	-959	Pdzd2
chr10	54069407	54077906	8500	950.65	-0.747237	0.116583	-6.40947	1.46029e-10	3.72368e-06	Promoter (<=1kb)	0	Gm16998
chr5	119245548	119245882	335	22.28	3.18225	0.49943	6.37176	1.86871e-10	4.10239e-06	Distal Intergenic	-45530	Gm7538
chr10	26543760	26545570	1811	262.942	-1.0696	0.168277	-6.35617	2.06847e-10	4.10239e-06	Distal Intergenic	129042	Gm8709
chr13	25266430	25270603	4174	474.333	-0.779737	0.124082	-6.28406	3.29838e-10	5.37891e-06	Promoter (<=1kb)	0	Nrsn1
chr2	116041582	116077145	35564	3723.29	-0.581146	0.0924907	-6.28329	3.31479e-10	5.37891e-06	Promoter (<=1kb)	0	G630016G05Rik
chr12	49371527	49404292	32766	4599.37	-0.773672	0.123925	-6.24305	4.29109e-10	6.38288e-06	Promoter (<=1kb)	0	Foxg1
chr4	72664111	72665032	922	113.594	-1.2688	0.203785	-6.22621	4.77866e-10	6.56135e-06	Distal Intergenic	187600	Aldoart1
chr3	37311140	37314694	3555	983.941	-0.713538	0.114922	-6.20886	5.33705e-10	6.80463e-06	Promoter (<=1kb)	0	Fgf2
chr6	15638333	15639381	1049	166.576	-0.996475	0.160835	-6.19562	5.80565e-10	6.9086e-06	Exon (ENSMUST00000204192.1/ENSMUST00000204192.1 exon 1 of 1)	-81280	Mdfic
chr4	53227489	53228351	863	112.295	-1.23292	0.199879	-6.16832	6.90197e-10	7.67862e-06	Distal Intergenic	-17845	4930522O17Rik
chr14	72706927	72711421	4495	796.218	-0.755063	0.122592	-6.15916	7.31309e-10	7.67862e-06	Promoter (<=1kb)	0	Fndc3a
chr11	21369150	21372804	3655	756.288	-0.66762	0.108923	-6.12928	8.82756e-10	8.21302e-06	Promoter (<=1kb)	0	Ugp2
chr1	33271162	33272254	1093	184.68	-1.12372	0.183502	-6.12372	9.14128e-10	8.21302e-06	Distal Intergenic	349888	Prim2
chr13	25264203	25265871	1669	225.794	-0.888122	0.145335	-6.11088	9.90834e-10	8.21302e-06	Promoter (1-2kb)	-1518	Nrsn1
chr2	60208974	60212557	3584	591.829	-0.764066	0.125163	-6.10456	1.03084e-09	8.21302e-06	Promoter (<=1kb)	0	Baz2b
chr3	75947352	75949241	1890	175.617	-0.854153	0.140201	-6.09233	1.11277e-09	8.21302e-06	Intron (ENSMUST00000038563.13/73124 intron 1 of 14)	7409	Golim4
chr14	84442059	84451471	9413	1748.77	-0.735916	0.120873	-6.08832	1.141e-09	8.21302e-06	Promoter (<=1kb)	0	Pcdh17
chr4	95025792	95026919	1128	159.68	-0.863869	0.141989	-6.08406	1.17175e-09	8.21302e-06	Intron (ENSMUST00000149367.1/ENSMUST00000149367.1 intron 4 of 4)	25303	Jun
chr1	71979881	71980615	735	82.5702	-1.20225	0.197695	-6.08135	1.19176e-09	8.21302e-06	Intron (ENSMUST00000188213.1/71134 intron 1 of 2)	24580	4933417E11Rik
chr16	94271018	94272088	1071	99.6877	1.2024	0.197739	6.08074	1.19631e-09	8.21302e-06	Intron (ENSMUST00000163193.8/110948 intron 2 of 10)	15768	Hlcs
chr18	13718488	13720219	1732	186.621	-0.922096	0.152207	-6.05816	1.37687e-09	9.10248e-06	Intron (ENSMUST00000025288.8/225207 intron 5 of 7)	123613	Zfp521
chr10	29359357	29363082	3726	685.359	-0.825488	0.136958	-6.02732	1.66703e-09	1.01942e-05	Promoter (<=1kb)	0	Rnf146
chrX	110810922	110817889	6968	657.608	-0.851199	0.141225	-6.02727	1.66757e-09	1.01942e-05	Promoter (<=1kb)	0	Pou3f4
chr10	121428005	121429488	1484	115.286	1.05768	0.17561	6.02289	1.71334e-09	1.01942e-05	Intron (ENSMUST00000026902.8/192678 intron 1 of 4)	32725	Rassf3
chr16	55770080	55770711	632	90.8203	-1.19442	0.198744	-6.00986	1.8568e-09	1.06914e-05	Distal Intergenic	51427	Nfkbiz
chrX	13844443	13847894	3452	534.679	-0.67421	0.112954	-5.96888	2.38888e-09	1.30652e-05	Promoter (<=1kb)	0	Cask
chr3	129877648	129879730	2083	418.257	-0.720643	0.12077	-5.96707	2.41546e-09	1.30652e-05	Promoter (<=1kb)	0	Pla2g12a
chr4	49630152	49633395	3244	775.026	-0.744111	0.124837	-5.96068	2.51188e-09	1.31871e-05	Promoter (<=1kb)	0	Rnf20
chr1	139421251	139423954	2704	435.717	-0.727426	0.122561	-5.9352	2.93485e-09	1.49675e-05	Promoter (<=1kb)	0	Zbtb41
chr13	113614658	113619429	4772	732.513	-0.763244	0.128899	-5.92126	3.19488e-09	1.54244e-05	Promoter (<=1kb)	0	Snx18
chr3	45375297	45387036	11740	1851.03	-0.69368	0.117183	-5.91965	3.22633e-09	1.54244e-05	Promoter (<=1kb)	0	Pcdh10
chr3	65664752	65668231	3480	480.164	-0.789906	0.133503	-5.91675	3.28368e-09	1.54244e-05	Promoter (<=1kb)	0	Lekr1
chr6	73233727	73234979	1253	197.935	-0.80637	0.136386	-5.91243	3.37097e-09	1.54284e-05	Distal Intergenic	-12076	Dnah6
chr3	36065238	36067199	1962	332.544	-0.809214	0.137012	-5.90615	3.50189e-09	1.56269e-05	Promoter (<=1kb)	0	Acad9
chr12	46813288	46821043	7756	1376.88	-0.709061	0.120255	-5.8963	3.71753e-09	1.61846e-05	Promoter (<=1kb)	0	Nova1
chr1	55236320	55238985	2666	547.275	-0.705258	0.119856	-5.88423	3.99913e-09	1.67259e-05	Promoter (<=1kb)	0	Mars2
chr14	102977780	102984026	6247	924.716	-0.691549	0.117646	-5.87824	4.14657e-09	1.67259e-05	Promoter (<=1kb)	0	Mir5130
chr1	12989355	12993428	4074	877.241	-0.684207	0.116429	-5.87659	4.18813e-09	1.67259e-05	Promoter (<=1kb)	0	Slco5a1
chr11	113934944	113935649	706	49.8588	1.45931	0.248374	5.87546	4.21668e-09	1.67259e-05	Intron (ENSMUST00000041627.13/237979 intron 2 of 44)	-108725	Sdk2
chr3	14001641	14003153	1513	191.381	-0.785649	0.133979	-5.86397	4.51933e-09	1.75367e-05	Intron (ENSMUST00000193117.2/76897 intron 2 of 8)	55230	Ralyl
chr18	47431582	47432370	789	46.3039	1.60508	0.274159	5.85456	4.78264e-09	1.81635e-05	Distal Intergenic	-20298	9130209A04Rik
chr9	56607292	56608436	1145	75.3127	1.32401	0.22711	5.82982	5.54873e-09	2.0634e-05	Intron (ENSMUST00000181927.2/ENSMUST00000181927.2 intron 1 of 2)	27192	Lingo1
chr3	22074612	22079128	4517	768.312	-0.748458	0.128594	-5.82033	5.87299e-09	2.06991e-05	Promoter (<=1kb)	0	Tbl1xr1
chr13	81781206	81787160	5955	1735.32	-0.688208	0.118282	-5.81839	5.94164e-09	2.06991e-05	Promoter (<=1kb)	0	Cetn3
chr5	71090609	71098433	7825	1263.66	-0.633841	0.109042	-5.81279	6.14397e-09	2.06991e-05	Promoter (<=1kb)	0	Gabra2
chr13	116302664	116305974	3311	267.021	-0.734253	0.126367	-5.81049	6.22909e-09	2.06991e-05	Promoter (<=1kb)	0	Isl1
chr1	95664368	95668807	4440	677.095	-0.766127	0.131867	-5.80984	6.25337e-09	2.06991e-05	Promoter (<=1kb)	0	St8sia4
chr3	79565895	79569342	3448	810.75	-0.565313	0.0973066	-5.80961	6.26202e-09	2.06991e-05	Promoter (<=1kb)	0	Fnip2
chr13	104914102	104915239	1138	116.988	-0.99851	0.172104	-5.80177	6.56176e-09	2.08145e-05	Distal Intergenic	-50209	Shisal2b
chrX	155622537	155626505	3969	478.468	-0.63417	0.109324	-5.80083	6.5989e-09	2.08145e-05	Promoter (<=1kb)	0	Ptchd1
chrX	137037651	137038669	1019	189.256	-0.911821	0.157239	-5.79896	6.6727e-09	2.08145e-05	Promoter (<=1kb)	0	Slc25a53
chr10	26372242	26376734	4493	620.749	-0.767922	0.132585	-5.79192	6.95867e-09	2.08145e-05	Promoter (<=1kb)	0	L3mbtl3
chr10	96615274	96623923	8650	1355.61	-0.784446	0.135446	-5.79158	6.97262e-09	2.08145e-05	Promoter (<=1kb)	0	Btg1
chr4	25795420	25802368	6949	828.704	-0.698656	0.120645	-5.79101	6.9966e-09	2.08145e-05	Promoter (<=1kb)	0	Fut9
chr13	117022568	117026853	4286	693.163	-0.734132	0.12688	-5.78604	7.20649e-09	2.10875e-05	Promoter (<=1kb)	0	Parp8
chr7	45166787	45168491	1705	116.88	1.22644	0.212181	5.78016	7.463e-09	2.1182e-05	Promoter (1-2kb)	-1067	Slc17a7
chr6	142385815	142388142	2328	572.701	-0.732839	0.12682	-5.77858	7.53327e-09	2.1182e-05	Promoter (<=1kb)	0	Recql
chr14	99296742	99305686	8945	1160.34	-0.638791	0.110669	-5.77208	7.82984e-09	2.1182e-05	Promoter (<=1kb)	0	Klf5
chr3	40743254	40751414	8161	1305.53	-0.551916	0.0956291	-5.77142	7.86065e-09	2.1182e-05	Promoter (<=1kb)	0	Hspa4l
chr16	78299993	78304078	4086	908.222	-0.615559	0.106657	-5.77139	7.86215e-09	2.1182e-05	Promoter (<=1kb)	0	E330011O21Rik
chr15	41611092	41612907	1816	252.535	-0.793494	0.137533	-5.7695	7.95079e-09	2.1182e-05	Intron (ENSMUST00000090096.10/170719 intron 2 of 15)	-97697	Oxr1
chr18	44379900	44381569	1670	461.743	-0.917985	0.159344	-5.76101	8.36111e-09	2.19475e-05	Promoter (<=1kb)	0	Dcp2
chr1	175491098	175493385	2288	426.717	-0.744918	0.129543	-5.75035	8.90594e-09	2.30389e-05	Promoter (<=1kb)	0	Rgs7
chr6	13674374	13679229	4856	924.766	-0.613936	0.106863	-5.74505	9.18935e-09	2.33059e-05	Promoter (<=1kb)	0	Bmt2
chr9	107053394	107054896	1503	116.237	1.00906	0.175686	5.74357	9.27031e-09	2.33059e-05	Exon (ENSMUST00000167053.7/208869 exon 9 of 9)	-28003	Dock3
chr2	151941916	151942376	461	43.163	1.55697	0.271249	5.73998	9.46874e-09	2.33492e-05	Intron (ENSMUST00000028955.5/11602 intron 7 of 8)	25241	Mir1953
chr18	25748369	25756763	8395	1477.73	-0.56768	0.0989239	-5.73855	9.54911e-09	2.33492e-05	Promoter (<=1kb)	0	Celf4
chr1	21957841	21964615	6775	1069.03	-0.596258	0.104015	-5.73243	9.90041e-09	2.3881e-05	Promoter (<=1kb)	0	Kcnq5
chr2	180734459	180736299	1841	202.659	0.903824	0.15786	5.72548	1.03139e-08	2.45466e-05	Promoter (<=1kb)	-119	Slc17a9
chr5	20949056	20953410	4355	690.228	-0.643265	0.112435	-5.72119	1.0578e-08	2.48439e-05	Promoter (<=1kb)	0	Rsbn1l
chr3	52267239	52272243	5005	731.663	-0.713952	0.124919	-5.71534	1.09488e-08	2.53809e-05	Promoter (<=1kb)	0	Foxo1
chr16	75612300	75614044	1745	215.207	-1.01349	0.177408	-5.71273	1.11175e-08	2.54416e-05	Distal Intergenic	19409	Rbm11
chr13	76054642	76058305	3664	413.955	-0.854004	0.149701	-5.70474	1.16519e-08	2.61272e-05	Promoter (<=1kb)	0	Gpr150
chrX	49366774	49367271	498	47.4821	-1.41232	0.247607	-5.7039	1.17099e-08	2.61272e-05	Intron (ENSMUST00000147144.1/ENSMUST00000147144.1 intron 1 of 3)	-78515	Enox2
chr13	81347485	81348950	1466	131.052	-0.98016	0.172706	-5.67532	1.38433e-08	3.04196e-05	Promoter (2-3kb)	2676	Adgrv1
chr10	49776964	49790194	13231	1456.2	-0.59802	0.105422	-5.67266	1.406e-08	3.04196e-05	Promoter (<=1kb)	0	Grik2
chr3	25142818	25146003	3186	518.363	-0.719997	0.126974	-5.67042	1.42452e-08	3.04196e-05	Promoter (<=1kb)	0	Naaladl2
chr3	19758253	19759031	779	95.8459	-1.08156	0.190765	-5.66957	1.43154e-08	3.04196e-05	Distal Intergenic	-62857	Crh
chr18	86390944	86398680	7737	1248.33	-0.687872	0.121555	-5.65896	1.52296e-08	3.19815e-05	Promoter (<=1kb)	0	Neto1
chr4	22356740	22358719	1980	441.244	-0.663017	0.117244	-5.65504	1.55809e-08	3.22938e-05	Promoter (<=1kb)	0	Fbxl4
chr15	33686416	33688922	2507	618.72	-0.689878	0.122069	-5.65154	1.59016e-08	3.22938e-05	Promoter (<=1kb)	0	Tspyl5
chr3	110249320	110251608	2289	358.284	-0.726387	0.128549	-5.65066	1.59836e-08	3.22938e-05	Promoter (<=1kb)	0	Prmt6
chr2	125134989	125138738	3750	449.73	-0.653193	0.115654	-5.6478	1.62513e-08	3.22938e-05	Promoter (<=1kb)	0	Ctxn2
chr12	9303941	9304679	739	73.1635	-1.20208	0.212865	-5.64716	1.63121e-08	3.22938e-05	Distal Intergenic	-265437	Osr1
chr10	56227690	56230325	2636	618.588	-0.741039	0.13126	-5.64557	1.64638e-08	3.22938e-05	Promoter (<=1kb)	0	Tbc1d32
chr6	100832726	100835426	2701	506.973	-0.660412	0.117146	-5.63751	1.72526e-08	3.34732e-05	Promoter (<=1kb)	0	Ppp4r2
chr12	36039366	36044391	5026	1002.44	-0.567643	0.100806	-5.63105	1.79115e-08	3.42023e-05	Promoter (<=1kb)	0	Tspan13
chr8	64833321	64851916	18596	2317.03	-0.568431	0.100964	-5.63002	1.80192e-08	3.42023e-05	Promoter (<=1kb)	0	Klhl2
chr13	99175051	99175691	641	35.9942	1.53999	0.273617	5.62826	1.82032e-08	3.42023e-05	Distal Intergenic	-9132	Zfp366
chr18	23496176	23500761	4586	728.276	-0.616333	0.10962	-5.62243	1.88291e-08	3.47996e-05	Promoter (<=1kb)	0	Dtna
chr13	74902688	74904312	1625	293.374	-0.816876	0.145308	-5.62168	1.8911e-08	3.47996e-05	Distal Intergenic	-93878	Cast
chr3	98381671	98383830	2160	234.653	-0.779572	0.138832	-5.61522	1.96312e-08	3.5653e-05	Promoter (<=1kb)	0	Zfp697
chr3	121686395	121687327	933	176.416	-0.78044	0.139018	-5.61396	1.97743e-08	3.5653e-05	Distal Intergenic	15078	4930432M17Rik
chr6	6853693	6868006	14314	1959.09	-0.623489	0.111097	-5.61214	1.99843e-08	3.56713e-05	Promoter (<=1kb)	0	Dlx6
chr3	30791765	30795015	3251	711.583	-0.75279	0.134294	-5.60554	2.07602e-08	3.61094e-05	Promoter (<=1kb)	0	Sec62
chr5	116165497	116166160	664	31.3341	1.66797	0.297582	5.60509	2.08144e-08	3.61094e-05	Intron (ENSMUST00000050178.12/269693 intron 5 of 13)	41883	C330018A13Rik
chr4	6451722	6455532	3811	472.922	-0.752862	0.134361	-5.60327	2.10348e-08	3.61094e-05	Promoter (<=1kb)	0	Nsmaf
chr1	125910272	125914300	4029	558.117	-0.709796	0.126721	-5.60124	2.12824e-08	3.61094e-05	Promoter (<=1kb)	0	Lypd1
chr8	121463167	121463569	403	30.9768	2.06773	0.369184	5.60082	2.13339e-08	3.61094e-05	Intron (ENSMUST00000127664.1/108148 intron 1 of 15)	78300	1700018B08Rik
chrX	77794874	77797160	2287	494.712	-0.642556	0.114778	-5.59823	2.16548e-08	3.61094e-05	Promoter (<=1kb)	0	Prkx
chr5	5512350	5515630	3281	838.867	-0.593192	0.105994	-5.59647	2.18761e-08	3.61094e-05	Promoter (<=1kb)	0	Cldn12
chr3	122287151	122297980	10830	2014.3	-0.598164	0.106905	-5.59529	2.20254e-08	3.61094e-05	Promoter (<=1kb)	0	Bcar3
chr5	67843885	67848964	5080	1096.45	-0.624384	0.111603	-5.59471	2.20996e-08	3.61094e-05	Promoter (<=1kb)	0	Atp8a1
chr3	34103817	34106139	2323	213.786	-0.818538	0.146337	-5.59351	2.22526e-08	3.61094e-05	Promoter (<=1kb)	0	Sox2ot
chrX	112600267	112601953	1687	219.57	-0.873002	0.156247	-5.58733	2.30584e-08	3.70798e-05	Promoter (<=1kb)	0	Zfp711
chr15	53341801	53347901	6101	901.945	-0.736667	0.132265	-5.56963	2.55286e-08	4.02022e-05	Promoter (<=1kb)	0	Ext1
chr6	13068597	13071424	2828	517.038	-0.709509	0.12739	-5.56961	2.55315e-08	4.02022e-05	Promoter (<=1kb)	0	Tmem106b
chr1	67037316	67039698	2383	453.755	-0.680008	0.122133	-5.56777	2.58025e-08	4.02022e-05	Promoter (<=1kb)	0	Lancl1
chr9	102714843	102715641	799	57.6255	1.31639	0.236459	5.5671	2.5901e-08	4.02022e-05	Promoter (1-2kb)	-1031	Amotl2
chr13	76383653	76386179	2527	273.586	-0.83699	0.15039	-5.56547	2.61443e-08	4.02299e-05	Promoter (<=1kb)	0	Mctp1
chr8	106367081	106367787	707	34.4404	1.68869	0.303692	5.56054	2.68944e-08	4.10306e-05	Distal Intergenic	-29093	Smpd3
chr1	30871641	30874961	3321	746.569	-0.694384	0.124991	-5.55549	2.76839e-08	4.18771e-05	Promoter (<=1kb)	0	Phf3
chr1	3666182	3672830	6649	952.987	-0.544346	0.098033	-5.55269	2.81314e-08	4.20225e-05	Promoter (<=1kb)	0	Xkr4
chr1	95267109	95268593	1485	150.32	-0.969954	0.174705	-5.55194	2.82509e-08	4.20225e-05	Distal Intergenic	-45030	Fam174a
chr1	57377097	57378826	1730	371.035	-0.763811	0.137694	-5.54715	2.90365e-08	4.28342e-05	Promoter (<=1kb)	0	1700066M21Rik
chr6	90878413	90879149	737	57.926	1.27352	0.229642	5.54569	2.92803e-08	4.28398e-05	Intron (ENSMUST00000212100.1/232227 intron 1 of 15)	-68290	Iqsec1
chr4	59682404	59683059	656	85.3982	-1.01353	0.182921	-5.54078	3.01122e-08	4.34877e-05	Intron (ENSMUST00000070150.10/230259 intron 1 of 3)	-8130	E130308A19Rik
chr18	45556419	45561846	5428	1141.04	-0.674364	0.121739	-5.53942	3.03472e-08	4.34877e-05	Promoter (<=1kb)	0	Kcnn2
chr4	10872383	10876334	3952	1080.5	-0.701226	0.126602	-5.53881	3.04541e-08	4.34877e-05	Promoter (<=1kb)	0	Cfap418
chr3	14885377	14888573	3197	417.941	-0.88213	0.159323	-5.53675	3.08139e-08	4.36523e-05	Promoter (<=1kb)	0	Car2
chr12	67217663	67224386	6724	975.21	-0.634234	0.114628	-5.53297	3.14846e-08	4.42512e-05	Promoter (<=1kb)	0	Mdga2
chr3	157945933	157948691	2759	592.794	-0.793911	0.143742	-5.52319	3.32906e-08	4.62375e-05	Promoter (<=1kb)	0	Ankrd13c
chr12	40034378	40040448	6071	1354.74	-0.695802	0.125997	-5.52237	3.34454e-08	4.62375e-05	Promoter (<=1kb)	0	Arl4a
chr16	50429003	50433371	4369	655.73	-0.794982	0.143988	-5.52117	3.36749e-08	4.62375e-05	Promoter (<=1kb)	0	Bbx
chr1	42683162	42689462	6301	773.424	-0.664085	0.120424	-5.51457	3.49636e-08	4.76395e-05	Intron (ENSMUST00000181660.7/66297 intron 1 of 3)	3631	Pantr1
chr4	151284971	151285548	578	46.2115	1.6401	0.297485	5.51323	3.52298e-08	4.76395e-05	Intron (ENSMUST00000169423.8/100072 intron 6 of 24)	-145387	Camta1
chr14	105889039	105900265	11227	1904.7	-0.672014	0.122051	-5.506	3.67072e-08	4.92641e-05	Promoter (<=1kb)	0	Spry2
chrX	166169805	166171411	1607	285.456	-0.774034	0.14068	-5.50209	3.75309e-08	4.99936e-05	Promoter (<=1kb)	0	Gemin8
chr3	122982541	122985963	3423	1089.11	-0.678326	0.123323	-5.50042	3.78898e-08	5.00979e-05	Promoter (<=1kb)	0	Usp53
chr2	54434440	54439548	5109	852.483	-0.628943	0.114376	-5.49889	3.82195e-08	5.01623e-05	Promoter (<=1kb)	0	Galnt13
chrX	18160863	18166148	5286	1223.49	-0.620747	0.112965	-5.49503	3.90654e-08	5.07212e-05	Promoter (<=1kb)	0	Kdm6a
chr5	89880510	89884693	4184	561.357	-0.568827	0.103529	-5.49436	3.92137e-08	5.07212e-05	Promoter (<=1kb)	0	Adamts3
chr11	19018181	19021253	3073	534.282	-0.790892	0.144166	-5.48598	4.11187e-08	5.2494e-05	Promoter (<=1kb)	0	Meis1
chr10	107271036	107274235	3200	437.659	-0.716346	0.130587	-5.48558	4.1211e-08	5.2494e-05	Promoter (<=1kb)	0	Lin7a
chr1	30656063	30657014	952	123.448	-0.982692	0.179177	-5.48449	4.14665e-08	5.2494e-05	Distal Intergenic	152091	Phf3
chr6	65538155	65538876	722	56.8114	-1.17663	0.214887	-5.47561	4.36018e-08	5.48084e-05	Exon (ENSMUST00000212402.1/414084 exon 2 of 11)	12770	Tnip3
chr18	57876815	57881670	4856	960.477	-0.668754	0.122191	-5.47302	4.42435e-08	5.48659e-05	Promoter (<=1kb)	0	Slc12a2
chrX	85573037	85574744	1708	318.12	-0.68459	0.125086	-5.47294	4.42623e-08	5.48659e-05	Promoter (<=1kb)	0	Tab3
chr14	14632450	14633796	1347	213.544	-0.840924	0.153863	-5.46542	4.61806e-08	5.50171e-05	Distal Intergenic	-68483	Slc4a7
chr10	17946642	17949764	3123	611.518	-0.757537	0.138621	-5.46481	4.63393e-08	5.50171e-05	Promoter (<=1kb)	0	Heca
chrX	16617876	16620653	2778	658.913	-0.732932	0.134158	-5.4632	4.67622e-08	5.50171e-05	Promoter (<=1kb)	0	Maoa
chr1	148969844	148971003	1160	145.118	-1.00228	0.183506	-5.46184	4.71228e-08	5.50171e-05	Distal Intergenic	931196	Pla2g4a
chr5	84411569	84418232	6664	884.421	-0.657204	0.12033	-5.46169	4.71629e-08	5.50171e-05	Promoter (<=1kb)	0	Epha5
chr1	149876411	149877402	992	119.395	-0.928352	0.170037	-5.4597	4.76953e-08	5.50171e-05	Intron (ENSMUST00000070200.14/18783 intron 8 of 17)	24797	Pla2g4a
chr13	117601234	117605810	4577	560.473	-0.79835	0.146231	-5.4595	4.77468e-08	5.50171e-05	Promoter (<=1kb)	0	Hcn1
chr13	74314580	74321029	6450	1031.53	-0.489853	0.0897383	-5.45869	4.79656e-08	5.50171e-05	Promoter (<=1kb)	0	Pdcd6
chr13	17942236	17945015	2780	466.083	-0.785948	0.144004	-5.45783	4.81981e-08	5.50171e-05	Promoter (<=1kb)	0	Rala
chr5	131688455	131689153	699	68.7099	1.29753	0.237757	5.45739	4.83171e-08	5.50171e-05	Intron (ENSMUST00000161226.8/319974 intron 5 of 18)	-71850	Auts2
chr1	59669573	59671456	1884	245.005	-0.81893	0.15006	-5.45736	4.83277e-08	5.50171e-05	Promoter (<=1kb)	0	Sumo1
chr3	60388397	60389648	1252	164.278	-0.962138	0.176325	-5.45662	4.85272e-08	5.50171e-05	Distal Intergenic	-83182	Mbnl1
chr12	58653501	58654349	849	88.1459	-1.19154	0.218406	-5.45564	4.87957e-08	5.50171e-05	Distal Intergenic	316922	Sec23a
chr18	16803796	16811598	7803	1142.98	-0.60903	0.111643	-5.45516	4.89285e-08	5.50171e-05	Promoter (<=1kb)	0	Cdh2
chrX	71555504	71557228	1725	234.026	-0.714843	0.131047	-5.45487	4.90076e-08	5.50171e-05	Promoter (<=1kb)	0	Hmgb3
chr10	5917494	5924010	6517	808.17	-0.505707	0.0927559	-5.45202	4.97996e-08	5.55568e-05	Promoter (<=1kb)	0	Rgs17
chr4	53629808	53633315	3508	507.372	-0.680886	0.125025	-5.446	5.15149e-08	5.68212e-05	Promoter (<=1kb)	0	Fsd1l
chr12	69295573	69298751	3179	549.927	-0.603668	0.110851	-5.44573	5.15921e-08	5.68212e-05	Promoter (<=1kb)	0	Klhdc2
chrX	42148461	42152527	4067	601.583	-0.714086	0.131152	-5.44472	5.18881e-08	5.68212e-05	Promoter (<=1kb)	0	Stag2
chr3	144183743	144208051	24309	2950.73	-0.590243	0.10845	-5.44251	5.25341e-08	5.68649e-05	Promoter (<=1kb)	0	Lmo4
chr16	77012093	77015297	3205	461.94	-0.698962	0.128429	-5.44241	5.25651e-08	5.68649e-05	Promoter (<=1kb)	0	Usp25
chr3	116243620	116257037	13418	2017.03	-0.545334	0.100234	-5.44063	5.30921e-08	5.7089e-05	Promoter (<=1kb)	0	Gpr88
chr5	42067346	42068697	1352	109.178	-1.04756	0.192629	-5.43824	5.38087e-08	5.75131e-05	Promoter (<=1kb)	0	Gm16223
chr3	134234015	134243278	9264	1450.57	-0.662724	0.122011	-5.43167	5.58298e-08	5.93181e-05	Promoter (<=1kb)	0	Mir1895
chr5	41706548	41709646	3099	792.531	-0.695893	0.128336	-5.42243	5.87947e-08	6.20987e-05	Promoter (<=1kb)	0	Rab28
chr3	124318946	124322891	3946	674.294	-0.740714	0.136639	-5.42094	5.92855e-08	6.21233e-05	Promoter (<=1kb)	0	Tram1l1
chr15	87839739	87840277	539	43.6876	1.65189	0.304834	5.41897	5.9944e-08	6.21233e-05	Distal Intergenic	-43796	Mir6393
chr13	16006102	16008249	2148	157.821	-0.917657	0.169366	-5.41819	6.02063e-08	6.21233e-05	Intron (ENSMUST00000220672.1/100503142 intron 1 of 3)	-3602	Inhba
chr13	84344409	84350874	6466	1289.87	-0.675066	0.124593	-5.41818	6.02102e-08	6.21233e-05	Distal Intergenic	93138	Tmem161b
chr3	68967371	68967753	383	30.7795	-1.66217	0.307021	-5.41388	6.16721e-08	6.26434e-05	Intron (ENSMUST00000107812.7/68259 intron 6 of 19)	5992	Ift80
chr3	36611909	36614340	2432	637.033	-0.619038	0.114343	-5.41387	6.16772e-08	6.26434e-05	Promoter (<=1kb)	0	Bbs7
chr12	56274864	56276767	1904	375.854	-0.651934	0.120425	-5.41361	6.17671e-08	6.26434e-05	Distal Intergenic	21621	Gm19990
chr3	145117567	145119973	2407	813.011	-0.759724	0.140398	-5.41121	6.25996e-08	6.31291e-05	Promoter (<=1kb)	0	Odf2l
chr4	72194896	72203580	8685	1834.94	-0.664864	0.122895	-5.41	6.30264e-08	6.32023e-05	Promoter (<=1kb)	0	Tle1
chr5	76301937	76306340	4404	726.343	-0.586139	0.108462	-5.40411	6.51314e-08	6.49483e-05	Promoter (<=1kb)	0	Clock
chr12	59065960	59067986	2027	741.736	-0.595375	0.110246	-5.40042	6.64859e-08	6.53669e-05	Promoter (<=1kb)	0	Pnn
chr15	11399069	11401077	2009	802.13	-0.553468	0.10249	-5.4002	6.65679e-08	6.53669e-05	Promoter (<=1kb)	0	Tars
chr4	86573787	86579835	6049	998.364	-0.651682	0.120682	-5.39998	6.66497e-08	6.53669e-05	Promoter (<=1kb)	0	Rraga
chr4	32859501	32865237	5737	911.549	-0.476789	0.0883448	-5.39691	6.77986e-08	6.60079e-05	Promoter (<=1kb)	0	Ankrd6
chr1	132750260	132751298	1039	73.9675	1.25281	0.232162	5.39626	6.80429e-08	6.60079e-05	Distal Intergenic	-8463	Nfasc
chr16	52447957	52455681	7725	1310.56	-0.598566	0.110965	-5.39419	6.88333e-08	6.63395e-05	Promoter (<=1kb)	0	Alcam
chr8	9330903	9331601	699	65.373	1.2706	0.235584	5.39342	6.9128e-08	6.63395e-05	Intron (ENSMUST00000110969.4/270028 intron 1 of 2)	-7192	Nalf1
chr18	90508898	90511345	2448	608.235	-0.643694	0.119417	-5.3903	7.03404e-08	6.7142e-05	Promoter (<=1kb)	0	Tmx3
chr15	12320360	12324016	3657	568.587	-0.617876	0.114715	-5.38619	7.19653e-08	6.83276e-05	Promoter (<=1kb)	0	Golph3
chrX	134299897	134300755	859	71.9311	-1.13344	0.210492	-5.3847	7.2567e-08	6.85344e-05	Intron (ENSMUST00000037687.7/67564 intron 1 of 1)	4672	Tmem35a
chr18	46958048	46960129	2082	426.97	-0.701939	0.130511	-5.37838	7.51571e-08	7.0607e-05	Promoter (<=1kb)	0	Commd10
chr14	50943888	50945799	1912	430.314	-0.57675	0.107289	-5.37568	7.62955e-08	7.13011e-05	Promoter (<=1kb)	0	Pnp
chr16	72026640	72031724	5085	508.252	-0.827283	0.153968	-5.3731	7.73953e-08	7.19522e-05	Distal Intergenic	202578	8030451O07Rik
chr14	30584841	30585832	992	57.7589	1.4065	0.261923	5.36992	7.87728e-08	7.2354e-05	Distal Intergenic	12692	Mir3076
chr6	7554525	7557717	3193	286.391	-0.744524	0.138653	-5.3697	7.88684e-08	7.2354e-05	Promoter (<=1kb)	0	Tac1
chr1	143536539	143537253	715	52.4904	-1.4232	0.265062	-5.36929	7.90459e-08	7.2354e-05	Distal Intergenic	103328	Cdc73
chr4	33922559	33928586	6028	719.25	-0.625286	0.116476	-5.36838	7.94489e-08	7.2354e-05	Promoter (<=1kb)	0	Cnr1
chr10	105839890	105842445	2556	958.458	-0.756455	0.140978	-5.36576	8.06085e-08	7.30374e-05	Promoter (<=1kb)	0	Mettl25
chr4	68946621	68956100	9480	1336.85	-0.581554	0.108439	-5.36295	8.18732e-08	7.38087e-05	Promoter (<=1kb)	0	Brinp1
chr1	53295738	53297942	2205	449.702	-0.698448	0.130264	-5.3618	8.23978e-08	7.39083e-05	Promoter (<=1kb)	0	Pms1
chr6	15737264	15737908	645	66.6993	-1.15646	0.215853	-5.35761	8.43294e-08	7.52627e-05	Intron (ENSMUST00000101663.9/16543 intron 2 of 4)	9465	Mdfic
chr13	110109389	110110381	993	137.727	1.09882	0.205225	5.35423	8.59201e-08	7.59556e-05	Intron (ENSMUST00000167824.2/67295 intron 3 of 4)	169769	Rab3c
chr1	79430518	79435191	4674	491.056	-0.595421	0.111207	-5.35416	8.59567e-08	7.59556e-05	3' UTR	4851	Scg2
chr13	83717797	83752610	34814	5842.34	-0.637346	0.119087	-5.35192	8.70241e-08	7.65199e-05	Promoter (<=1kb)	0	C130071C03Rik
chrX	145461261	145461989	729	110.779	-0.993096	0.185631	-5.34982	8.80395e-08	7.66644e-05	Promoter (<=1kb)	0	Amot
chr13	49071456	49072648	1193	117.184	1.13747	0.212619	5.34981	8.80474e-08	7.66644e-05	Promoter (<=1kb)	-441	Wnk2
chr1	129207483	129208979	1497	185.135	-0.799167	0.149527	-5.34463	9.0602e-08	7.80059e-05	Distal Intergenic	-64323	Thsd7b
chrX	167205816	167209795	3980	386.209	-0.807775	0.151145	-5.34436	9.07385e-08	7.80059e-05	Promoter (<=1kb)	0	Tmsb4x
chr13	103918841	103923346	4506	687.329	-0.674037	0.126129	-5.34404	9.08992e-08	7.80059e-05	Promoter (<=1kb)	0	Erbin
chr5	52668841	52670388	1548	275.501	-0.718473	0.134513	-5.3413	9.22799e-08	7.82291e-05	Promoter (<=1kb)	0	Sepsecs
chr10	64082232	64091296	9065	1255.86	-0.597219	0.111818	-5.34097	9.24494e-08	7.82291e-05	Promoter (<=1kb)	0	Lrrtm3
chrX	109012531	109014158	1628	208.836	-0.986499	0.184708	-5.34086	9.25072e-08	7.82291e-05	Promoter (<=1kb)	0	Hmgn5
chr13	85188349	85190507	2159	433.771	-0.699594	0.131008	-5.34007	9.29123e-08	7.82291e-05	Promoter (<=1kb)	0	Ccnh
chr5	43533780	43535009	1230	154.24	-0.968065	0.181369	-5.33753	9.42214e-08	7.89588e-05	Intron (ENSMUST00000076939.9/109323 intron 1 of 2)	18018	C1qtnf7
chr13	103109324	103110550	1227	237.476	-0.715036	0.134094	-5.33237	9.69407e-08	8.08581e-05	Intron (ENSMUST00000166726.7/328329 intron 3 of 26)	-12479	Mast4
chr13	119426525	119431630	5106	740.75	-0.640247	0.120088	-5.33149	9.74123e-08	8.08735e-05	Promoter (<=1kb)	0	Paip1
chr1	74719790	74720177	388	62.2573	1.66634	0.312692	5.32902	9.87458e-08	8.15165e-05	Intron (ENSMUST00000027356.6/104086 intron 1 of 8)	6216	Cyp27a1
chr3	19162347	19165103	2757	769.397	-0.681576	0.127915	-5.32837	9.91001e-08	8.15165e-05	Promoter (<=1kb)	0	Armc1
chr3	59004721	59009399	4679	844.264	-0.597557	0.112174	-5.32707	9.98104e-08	8.17241e-05	Promoter (<=1kb)	0	Med12l
chr11	49202421	49205269	2849	442.748	-0.618122	0.116146	-5.32193	1.02673e-07	8.36842e-05	Promoter (<=1kb)	0	Zfp62
chr3	63962632	63965668	3037	701.015	-0.679554	0.127735	-5.32002	1.03758e-07	8.38887e-05	Promoter (<=1kb)	0	Slc33a1
chr16	5661637	5663304	1668	161.867	0.845236	0.158886	5.31977	1.03898e-07	8.38887e-05	Distal Intergenic	-222051	Rbfox1
chr18	12611018	12611721	704	85.5233	-1.09819	0.206466	-5.31901	1.04334e-07	8.38887e-05	Intron (ENSMUST00000234974.1/72747 intron 1 of 7)	11092	Ttc39c
chr6	4902208	4904977	2770	346.475	-0.70999	0.133515	-5.31766	1.05108e-07	8.41319e-05	Promoter (<=1kb)	0	Ppp1r9a
chr2	48812675	48817478	4804	776.491	-0.731996	0.137702	-5.31582	1.06181e-07	8.42267e-05	Promoter (<=1kb)	0	Acvr2a
chr6	140422205	140429453	7249	886.419	-0.554239	0.10427	-5.31542	1.06413e-07	8.42267e-05	Promoter (<=1kb)	0	Plekha5
chr1	82282341	82285112	2772	492.442	-0.841748	0.158371	-5.31503	1.06642e-07	8.42267e-05	Intron (ENSMUST00000069799.2/16367 intron 1 of 1)	6304	Irs1
chr1	138616858	138620403	3546	545.403	-0.658633	0.123942	-5.31405	1.07213e-07	8.43051e-05	Promoter (<=1kb)	0	Nek7
chr14	109457418	109458276	859	108.17	-1.01005	0.190127	-5.31249	1.0814e-07	8.46608e-05	Distal Intergenic	-543260	Slitrk1
chr13	38526934	38529153	2220	315.885	-0.67069	0.126345	-5.30842	1.10582e-07	8.61944e-05	Promoter (<=1kb)	0	Txndc5
chr9	103717313	103717778	466	31.5373	1.54154	0.290485	5.30677	1.11585e-07	8.65985e-05	Intron (ENSMUST00000189588.6/81907 intron 2 of 5)	-24506	Tmem108
chr3	159494491	159495662	1172	169.904	-0.977435	0.184288	-5.30386	1.13379e-07	8.76099e-05	Promoter (<=1kb)	0	Depdc1a
chr6	106768293	106770625	2333	456.738	-0.728359	0.137386	-5.30156	1.14816e-07	8.79694e-05	Promoter (<=1kb)	0	Trnt1
chr18	15058915	15067393	8479	1218.24	-0.601536	0.113464	-5.30154	1.1483e-07	8.79694e-05	Promoter (<=1kb)	0	Kctd1
chr15	12548726	12549780	1055	77.8925	-1.04974	0.198044	-5.30054	1.15458e-07	8.80722e-05	Promoter (<=1kb)	0	Pdzd2
chr5	43231211	43239617	8407	1739.01	-0.661547	0.124839	-5.29922	1.16299e-07	8.83364e-05	Promoter (<=1kb)	0	Cpeb2
chr18	15148181	15152726	4546	794.348	-0.615989	0.116344	-5.29455	1.1931e-07	8.99387e-05	Promoter (<=1kb)	0	Kctd1
chr11	66424674	66425345	672	35.4732	1.77091	0.334488	5.29439	1.19416e-07	8.99387e-05	Intron (ENSMUST00000123454.7/380702 intron 2 of 5)	77469	Shisa6
chr3	65391400	65393175	1776	451.946	-0.612881	0.115809	-5.29217	1.20873e-07	9.02996e-05	Promoter (<=1kb)	0	Ssr3
chr6	134565323	134567958	2636	429.789	-0.736154	0.13911	-5.29187	1.2107e-07	9.02996e-05	Promoter (<=1kb)	0	Lrp6
chr18	11837977	11842171	4195	564.355	-0.623949	0.117935	-5.2906	1.21913e-07	9.02996e-05	Promoter (<=1kb)	0	Mir1901
chr13	48324119	48324977	859	62.7474	1.30778	0.247189	5.29059	1.21919e-07	9.02996e-05	Distal Intergenic	-50235	A330048O09Rik
chr3	61915121	61917823	2703	192.339	-0.907691	0.171684	-5.28697	1.24356e-07	9.13743e-05	Distal Intergenic	-420521	Arhgef26
chr1	172520485	172521814	1330	222.648	-0.926303	0.175207	-5.28692	1.24394e-07	9.13743e-05	Promoter (<=1kb)	0	Cfap45
chr11	78768548	78769075	528	31.6816	1.74876	0.331333	5.27795	1.30635e-07	9.54367e-05	Distal Intergenic	-16819	Ccnq
chr13	107019934	107023724	3791	692.118	-0.577949	0.109513	-5.27745	1.30994e-07	9.54367e-05	Promoter (<=1kb)	0	3830408C21Rik
chr3	31307378	31310979	3602	704.635	-0.558469	0.105873	-5.27489	1.32835e-07	9.63848e-05	Promoter (<=1kb)	0	Slc7a14
chr5	61906815	61907532	718	80.0755	-1.03363	0.196002	-5.27357	1.33792e-07	9.64219e-05	Distal Intergenic	97999	G6pd2
chr3	14576923	14580522	3600	642.827	-0.722439	0.137014	-5.27274	1.34404e-07	9.64219e-05	Promoter (<=1kb)	0	E2f5
chr11	47725501	47725958	458	26.2319	1.66886	0.316539	5.27222	1.34785e-07	9.64219e-05	Intron (ENSMUST00000128558.1/ENSMUST00000128558.1 intron 1 of 2)	-88032	Sgcd
chr14	100282419	100288014	5596	1020.86	-0.643813	0.122134	-5.27138	1.354e-07	9.64219e-05	Promoter (<=1kb)	0	Klf12
chr1	9796896	9802016	5121	704.901	-0.593265	0.112567	-5.27032	1.36189e-07	9.64219e-05	Promoter (<=1kb)	0	Sgk3
chr13	100124006	100125291	1286	225.236	-0.756151	0.143478	-5.27015	1.36313e-07	9.64219e-05	Promoter (<=1kb)	0	Smn1
chr1	12717987	12719064	1078	134.267	-0.86976	0.165051	-5.26963	1.367e-07	9.64219e-05	Promoter (<=1kb)	0	Sulf1
chr14	105174003	105178894	4892	672.259	-0.697196	0.132322	-5.26895	1.37208e-07	9.64219e-05	Promoter (<=1kb)	0	Rbm26
chr9	81624759	81636086	11328	1590	-0.528658	0.10035	-5.26812	1.37829e-07	9.64788e-05	Promoter (<=1kb)	0	Htr1b
chr13	29949951	29951282	1332	170.087	-0.760916	0.144481	-5.26655	1.39008e-07	9.69238e-05	Intron (ENSMUST00000221536.1/13557 intron 1 of 6)	32959	E2f3
chr3	79140733	79148773	8041	1219.26	-0.515867	0.0981196	-5.25754	1.45997e-07	0.00010138	Promoter (<=1kb)	0	Rapgef2
chr2	18391610	18393374	1765	449.798	-0.703183	0.133787	-5.25601	1.47217e-07	0.00010138	Promoter (<=1kb)	0	Dnajc1
chr18	10028008	10031807	3800	717.179	-0.524092	0.0997213	-5.25557	1.4757e-07	0.00010138	Promoter (<=1kb)	0	Usp14
chrX	163907317	163910669	3353	713.247	-0.608818	0.115845	-5.25544	1.4767e-07	0.00010138	Promoter (<=1kb)	0	Ap1s2
chr3	108910174	108913238	3065	552.047	-0.612719	0.116627	-5.25368	1.49092e-07	0.000101791	Promoter (<=1kb)	0	Prpf38b
chr9	85841254	85844572	3319	337.308	-0.759783	0.14463	-5.25329	1.49409e-07	0.000101791	Promoter (<=1kb)	0	Tpbg
chr10	103366382	103370309	3928	633.846	-0.696844	0.13267	-5.25244	1.50095e-07	0.000101869	Promoter (<=1kb)	0	Slc6a15
chr4	86856103	86859249	3147	789.544	-0.595908	0.113494	-5.25055	1.51646e-07	0.000102531	Promoter (<=1kb)	0	Rps6
chr1	138496287	138498186	1900	275.744	-0.738842	0.140747	-5.24944	1.52559e-07	0.000102595	Intron (ENSMUST00000186017.6/59125 intron 9 of 9)	121488	Nek7
chr8	77261986	77263710	1725	198.388	-0.73577	0.140181	-5.24872	1.53159e-07	0.000102595	Intron (ENSMUST00000076316.5/78514 intron 20 of 22)	133973	Nr3c2
chr1	42689502	42705477	15976	2394.4	-0.640637	0.122088	-5.24736	1.54295e-07	0.000102595	Promoter (<=1kb)	0	Pou3f3
chr13	76071455	76072273	819	73.5071	-1.04643	0.199449	-5.2466	1.54928e-07	0.000102595	Exon (ENSMUST00000120573.2/77041 exon 5 of 8)	5107	Arsk
chr15	37693777	37694628	852	83.0055	1.20842	0.230382	5.2453	1.56025e-07	0.000102595	Intron (ENSMUST00000168992.7/52589 intron 1 of 6)	39707	Ncald
chr15	25410166	25417321	7156	1397.77	-0.563187	0.107371	-5.24524	1.56075e-07	0.000102595	Promoter (<=1kb)	0	Gm48957
chr4	94978012	94980057	2046	563.714	-0.713262	0.13599	-5.24494	1.5633e-07	0.000102595	Promoter (<=1kb)	0	Mysm1
chr18	70527245	70534906	7662	1209.44	-0.4904	0.0935017	-5.24482	1.56435e-07	0.000102595	Promoter (<=1kb)	0	Poli
chr12	51186309	51191664	5356	735.197	-0.639717	0.121999	-5.24364	1.57437e-07	0.000102595	Distal Intergenic	-156397	G2e3
chr1	30740325	30742358	2034	440.606	-0.746476	0.142386	-5.24263	1.58304e-07	0.000102595	Distal Intergenic	66747	Phf3
chr3	51223000	51230969	7970	1352.42	-0.513674	0.0979866	-5.24229	1.586e-07	0.000102595	Promoter (<=1kb)	0	Noct
chr4	16012827	16014971	2145	634.963	-0.691976	0.132	-5.24224	1.58636e-07	0.000102595	Promoter (<=1kb)	0	Osgin2
chr11	102779167	102782566	3400	254.306	0.67241	0.128299	5.24095	1.59751e-07	0.000102869	Promoter (2-3kb)	2613	Adam11
chr1	16517185	16521268	4084	690.775	-0.583553	0.111356	-5.24042	1.60213e-07	0.000102869	Promoter (<=1kb)	0	Stau2
chr1	106795783	106797535	1753	339.812	-0.777697	0.148476	-5.23786	1.62446e-07	0.00010375	Promoter (<=1kb)	0	Vps4b
chr5	45519160	45521063	1904	379.544	-0.75775	0.144677	-5.23752	1.62747e-07	0.00010375	Promoter (<=1kb)	0	Med28
chr14	104521821	104523269	1449	216.823	-0.919608	0.175645	-5.23561	1.64442e-07	0.000104165	Promoter (<=1kb)	0	Obi1
chr3	67373564	67374617	1054	252.241	-0.961865	0.183727	-5.23529	1.6473e-07	0.000104165	Promoter (<=1kb)	0	Mlf1
chr1	57405422	57407407	1986	363.648	-0.801558	0.153121	-5.23482	1.6515e-07	0.000104165	Promoter (<=1kb)	0	Maip1
chr13	116307673	116310459	2787	311.025	-0.823927	0.157463	-5.23252	1.67215e-07	0.000105096	Promoter (<=1kb)	0	Isl1
chr1	143997691	144007822	10132	1907.28	-0.552997	0.10574	-5.2298	1.6969e-07	0.000106083	Promoter (<=1kb)	0	Rgs2
chr8	79025618	79032721	7104	1112.86	-0.529271	0.101216	-5.2291	1.70341e-07	0.000106083	Promoter (<=1kb)	0	Zfp827
chr2	80004228	80005544	1317	172.872	-0.718491	0.137409	-5.22885	1.70567e-07	0.000106083	Intron (ENSMUST00000102655.9/18573 intron 1 of 14)	33485	Pde1a
chr15	54062122	54063195	1074	162.551	-0.829874	0.158734	-5.22809	1.71269e-07	0.000106149	Distal Intergenic	-159585	Samd12
chr2	22619357	22630463	11107	1393.99	-0.503124	0.0962482	-5.22736	1.7195e-07	0.000106202	Promoter (<=1kb)	0	Gad2
chr3	27446435	27447298	864	121.262	-0.851858	0.162982	-5.22671	1.72555e-07	0.000106209	Intron (ENSMUST00000195008.5/72007 intron 23 of 26)	75084	Ghsr
chr3	129531361	129538097	6737	1349.21	-0.576542	0.110338	-5.22523	1.73934e-07	0.000106643	Promoter (<=1kb)	0	Gm35986
chr5	45854659	45859388	4730	1006.16	-0.62384	0.119402	-5.22468	1.74455e-07	0.000106643	Promoter (<=1kb)	0	Lcorl
chr18	46739806	46744598	4793	813.55	-0.667424	0.127842	-5.2207	1.78246e-07	0.000108473	Promoter (<=1kb)	0	Ap3s1
chrX	53716056	53717092	1037	140.544	-0.891013	0.170683	-5.22027	1.78665e-07	0.000108473	Promoter (<=1kb)	0	AW822252
chr18	10842377	10843606	1230	165.084	-0.790295	0.151441	-5.21852	1.80358e-07	0.00010878	Distal Intergenic	44012	Mib1
chr4	95772138	95773418	1281	136.294	-0.932471	0.178719	-5.21753	1.81324e-07	0.00010878	Promoter (2-3kb)	2629	Fggy
chr15	44694391	44695630	1240	199.519	-0.674766	0.12933	-5.21739	1.81462e-07	0.00010878	Intron (ENSMUST00000227081.1/319613 intron 2 of 5)	52158	Sybu
chr10	13192587	13193501	915	230.52	-0.978156	0.187485	-5.21724	1.81608e-07	0.00010878	Promoter (<=1kb)	0	Ltv1
chr11	17952817	17954414	1598	329.12	-0.784385	0.150389	-5.21571	1.83115e-07	0.000109316	Promoter (<=1kb)	0	Etaa1os
chr8	8687082	8691789	4708	595.597	-0.616182	0.118221	-5.21213	1.86686e-07	0.000111001	Promoter (<=1kb)	0	Mir7654
chr1	88952684	88953224	541	43.1008	1.76	0.337706	5.21164	1.87181e-07	0.000111001	Distal Intergenic	-62889	1700067G17Rik
chr2	51304548	51306290	1743	231.037	-0.654501	0.12565	-5.20893	1.89928e-07	0.000111995	Distal Intergenic	62717	Gm13497
chrX	70362882	70364132	1251	148.408	-0.828042	0.158971	-5.20875	1.90113e-07	0.000111995	Promoter (<=1kb)	952	Ids
chr11	50565329	50565917	589	35.6461	1.73348	0.332878	5.20753	1.91367e-07	0.000112363	Distal Intergenic	-36167	Adamts2
chr16	56715990	56719017	3028	930.026	-0.569691	0.10944	-5.20553	1.93446e-07	0.0001129	Promoter (<=1kb)	0	Tfg
chr5	45667772	45670803	3032	728.588	-0.580671	0.111551	-5.20543	1.93546e-07	0.0001129	Promoter (<=1kb)	0	Ncapg
chr3	9127822	9128863	1042	293.692	-0.685436	0.131716	-5.2039	1.9515e-07	0.000113465	Distal Intergenic	65858	4930539M17Rik
chr13	116311834	116313607	1774	124.826	-0.899954	0.173005	-5.20189	1.97276e-07	0.000113975	Promoter (2-3kb)	-2145	Isl1
chr2	40621324	40622131	808	141.248	0.973122	0.187072	5.20186	1.97305e-07	0.000113975	Intron (ENSMUST00000052550.12/94217 intron 86 of 90)	5205	Lrp1b
chr4	40267122	40271024	3903	992.173	-0.556546	0.107005	-5.20112	1.98088e-07	0.000114059	Promoter (<=1kb)	0	Smim27
chr8	39005221	39007337	2117	470.623	-0.658713	0.126665	-5.20042	1.98835e-07	0.00011412	Promoter (<=1kb)	0	Tusc3
chr11	81719805	81720922	1118	79.7176	1.0287	0.19785	5.19938	1.99952e-07	0.000114394	Intron (ENSMUST00000066197.6/11418 intron 1 of 9)	-139751	5530401A14Rik
chr7	49230761	49231379	619	45.5135	1.36222	0.262072	5.19789	2.01559e-07	0.000114584	Intron (ENSMUST00000183659.7/78286 intron 2 of 39)	-14810	Nav2
chr14	73365697	73367954	2258	224.357	-0.693975	0.133511	-5.19789	2.01569e-07	0.000114584	Promoter (<=1kb)	551	Itm2b
chr1	121325971	121330566	4596	783.948	-0.592071	0.113947	-5.19604	2.03582e-07	0.000115113	Promoter (<=1kb)	0	Insig2
chr1	187215080	187216082	1003	140.05	-0.936461	0.180233	-5.19585	2.03788e-07	0.000115113	Promoter (<=1kb)	0	Gpatch2
chr18	59173842	59178555	4714	579.676	-0.62727	0.120802	-5.19256	2.07416e-07	0.000116314	Promoter (<=1kb)	0	Chsy3
chr5	45467617	45468506	890	95.4222	-0.987115	0.190122	-5.19202	2.08024e-07	0.000116314	Distal Intergenic	13866	Clrn2
chr3	65656639	65660167	3529	586.716	-0.689105	0.132733	-5.19165	2.08436e-07	0.000116314	Promoter (<=1kb)	0	Mir8120
chr4	140004069	140004956	888	98.6323	1.21331	0.233707	5.19158	2.08521e-07	0.000116314	Distal Intergenic	-36043	Klhdc7a
chr16	44391559	44396273	4715	772.006	-0.559492	0.107792	-5.19047	2.09761e-07	0.000116641	Promoter (<=1kb)	0	Cfap44
chr18	14681495	14683691	2197	523.17	-0.732459	0.141177	-5.18824	2.12288e-07	0.00011768	Promoter (<=1kb)	0	Ss18
chr3	62602095	62606182	4088	433.327	-0.71087	0.137056	-5.18673	2.14017e-07	0.000118271	Promoter (<=1kb)	0	Gpr149
chr3	68492728	68496554	3827	781.221	-0.574147	0.110723	-5.18544	2.15503e-07	0.000118724	Promoter (<=1kb)	0	Schip1
chr3	126847732	126848870	1139	184.834	-0.756024	0.14583	-5.18428	2.16856e-07	0.000119102	Distal Intergenic	41870	Camk2d
chr10	110744596	110745832	1237	249.95	-0.663794	0.128074	-5.18288	2.1848e-07	0.000119626	Promoter (<=1kb)	0	E2f7
chr13	30544378	30546351	1974	487.457	-0.673812	0.130082	-5.1799	2.22008e-07	0.000121186	Promoter (<=1kb)	0	Uqcrfs1
chr3	107034776	107042999	8224	1164.63	-0.628363	0.121322	-5.17929	2.22735e-07	0.000121212	Promoter (<=1kb)	0	Kcna3
chr1	9699768	9701477	1710	284.158	-0.720497	0.139128	-5.17866	2.23482e-07	0.000121249	Promoter (<=1kb)	0	Mybl1
chrX	41399771	41404025	4255	450.029	-0.716903	0.138461	-5.17766	2.24692e-07	0.000121367	Promoter (<=1kb)	0	Gria3
chr14	8097699	8100428	2730	376.686	-0.571153	0.110318	-5.17735	2.2506e-07	0.000121367	Promoter (<=1kb)	0	Pxk
chr2	147012160	147014008	1849	444.901	-0.766618	0.148174	-5.17379	2.29397e-07	0.000123056	Promoter (<=1kb)	0	Xrn2
chr9	80449272	80450554	1283	158.384	-0.789294	0.152561	-5.17365	2.29571e-07	0.000123056	Intron (ENSMUST00000085289.11/63859 intron 1 of 15)	14884	Impg1
chr18	45334562	45335323	762	83.8023	-1.02706	0.198561	-5.17251	2.30974e-07	0.000123438	Intron (ENSMUST00000183850.7/140492 intron 1 of 10)	65557	Kcnn2
chr1	123239128	123239830	703	89.0709	-0.940684	0.181894	-5.17161	2.32088e-07	0.000123663	Distal Intergenic	410530	Dpp10
chr13	19393889	19397279	3391	915.326	-0.601006	0.116243	-5.17025	2.3378e-07	0.000124193	Promoter (<=1kb)	0	Stard3nl
chr18	56706996	56709580	2585	535.039	-0.750753	0.145274	-5.16785	2.36796e-07	0.000125423	Promoter (<=1kb)	0	Lmnb1
chr10	26359574	26360182	609	94.0788	-0.99293	0.192191	-5.16638	2.38666e-07	0.000126039	Intron (ENSMUST00000105519.9/237339 intron 1 of 20)	13774	L3mbtl3
chr2	61308959	61309678	720	85.0855	-1.03251	0.199907	-5.16496	2.40486e-07	0.000126274	Distal Intergenic	-268907	Tank
chr16	55970231	55978136	7906	1630.54	-0.484774	0.0938628	-5.16471	2.40808e-07	0.000126274	Promoter (<=1kb)	0	Zbtb11
chr2	137409573	137410152	580	57.4596	-1.20391	0.233118	-5.16438	2.41233e-07	0.000126274	Distal Intergenic	-292929	Jag1
chr3	58413668	58423824	10157	1303.2	-0.629392	0.121911	-5.16271	2.43403e-07	0.000126829	Promoter (<=1kb)	0	Tsc22d2
chr12	41481442	41487759	6318	1014.6	-0.627807	0.121633	-5.16147	2.45024e-07	0.000126829	Promoter (<=1kb)	0	Lrrn3
chr13	81484241	81485054	814	92.8031	-0.94203	0.182519	-5.16129	2.4526e-07	0.000126829	Intron (ENSMUST00000095585.10/110789 intron 50 of 89)	-39737	Adgrv1
chr1	50924072	50930944	6873	1437.79	-0.577948	0.111982	-5.16107	2.45547e-07	0.000126829	Promoter (<=1kb)	0	Tmeff2
chr10	100014760	100020811	6052	694.008	-0.604688	0.117169	-5.16084	2.45847e-07	0.000126829	Promoter (<=1kb)	0	Kitl
chr5	76973753	76976163	2411	396.862	-0.621151	0.120402	-5.15896	2.48324e-07	0.000127487	Promoter (<=1kb)	0	Srp72
chr14	118705377	118707393	2017	309.671	-0.642324	0.124511	-5.15879	2.4855e-07	0.000127487	Promoter (<=1kb)	0	Abcc4
chr18	39168945	39170610	1666	211.378	-0.690081	0.133782	-5.15825	2.49264e-07	0.000127487	Intron (ENSMUST00000097593.8/71302 intron 11 of 22)	-56758	Arhgap26
chr1	20819953	20820921	969	303.134	-0.796906	0.154554	-5.15616	2.52062e-07	0.000128549	Promoter (<=1kb)	0	Mcm3
chr11	40689960	40695410	5451	766.549	-0.643165	0.124786	-5.15415	2.5478e-07	0.000129234	Promoter (<=1kb)	0	Mat2b
chr16	45406515	45409563	3049	548.149	-0.619262	0.120158	-5.15373	2.55356e-07	0.000129234	Promoter (<=1kb)	0	Cd200
chr12	55079215	55081145	1931	619.885	-0.585977	0.113705	-5.15346	2.55725e-07	0.000129234	Promoter (<=1kb)	0	Srp54a
chr15	10485343	10486926	1584	404.388	-0.600028	0.116442	-5.15304	2.56301e-07	0.000129234	Promoter (<=1kb)	0	Rad1
chrX	140277437	140279022	1586	141.399	-0.914498	0.17752	-5.15153	2.58374e-07	0.000129618	Exon (ENSMUST00000130153.1/ENSMUST00000130153.1 exon 1 of 2)	-31926	Mir3475
chrX	75874063	75875575	1513	198.666	-0.835952	0.162276	-5.15142	2.58515e-07	0.000129618	Promoter (<=1kb)	0	Pls3
chr16	64849230	64853684	4455	1023.32	-0.585167	0.113646	-5.14904	2.61821e-07	0.000130523	Promoter (<=1kb)	0	Cggbp1
chr3	119781145	119784036	2892	496.423	-0.665509	0.129266	-5.14837	2.62766e-07	0.000130523	Promoter (<=1kb)	0	Ptbp2
chr3	117573812	117578854	5043	747.051	-0.587017	0.114021	-5.14832	2.62836e-07	0.000130523	Promoter (<=1kb)	0	Plppr5
chr10	115381873	115388312	6440	1297.96	-0.519297	0.100873	-5.14802	2.63245e-07	0.000130523	Promoter (<=1kb)	0	Zfc3h1
chr3	7365341	7368505	3165	637.209	-0.64333	0.124984	-5.1473	2.64268e-07	0.000130668	Promoter (<=1kb)	0	Pkia
chr16	6084790	6086911	2122	159.447	0.89439	0.173792	5.14632	2.65648e-07	0.000130987	Intron (ENSMUST00000230658.1/268859 intron 1 of 11)	109205	1700123O21Rik
chrX	104199379	104201891	2513	377.446	-0.72317	0.14056	-5.14491	2.67651e-07	0.000131611	Promoter (<=1kb)	0	Nexmif
chr3	40540049	40541229	1181	237.525	-0.864515	0.168086	-5.14328	2.69989e-07	0.000132396	Promoter (<=1kb)	0	Intu
chr18	14782285	14784214	1930	656.338	-0.698265	0.135789	-5.14228	2.71429e-07	0.000132738	Promoter (<=1kb)	0	Taf4b
chr2	80577955	80583182	5228	925.218	-0.539735	0.104977	-5.14148	2.72583e-07	0.000132756	Promoter (<=1kb)	0	Nckap1
chr12	37879055	37886535	7481	1030.17	-0.541429	0.105311	-5.14122	2.72953e-07	0.000132756	Promoter (<=1kb)	0	Dgkb
chr15	44426648	44431182	4535	995.755	-0.552386	0.107455	-5.14063	2.73815e-07	0.000132813	Promoter (<=1kb)	0	Eny2
chr18	15136631	15140887	4257	597.309	-0.571337	0.111224	-5.13682	2.79429e-07	0.000135082	Intron (ENSMUST00000025992.6/106931 intron 1 of 4)	10559	Kctd1
chrX	158040690	158044212	3523	351.309	-0.777366	0.151356	-5.13602	2.80611e-07	0.000135082	Promoter (<=1kb)	0	Cnksr2
chr15	9139180	9144160	4981	856.249	-0.530382	0.103269	-5.13592	2.80763e-07	0.000135082	Promoter (<=1kb)	0	Skp2
chr7	141052444	141053590	1147	89.256	1.17851	0.229623	5.13236	2.86138e-07	0.000137298	Exon (ENSMUST00000211011.1/ENSMUST00000211011.1 exon 2 of 2)	-7514	B4galnt4
chr4	150810364	150810912	549	38.2251	1.47919	0.288324	5.13032	2.89252e-07	0.000138384	Distal Intergenic	-43007	Errfi1
chr2	112454091	112455985	1895	325.799	-0.646264	0.125989	-5.12953	2.90468e-07	0.000138384	Promoter (<=1kb)	0	Emc7
chr3	129724426	129726549	2124	616.147	-0.659779	0.128628	-5.12936	2.90728e-07	0.000138384	Promoter (<=1kb)	0	Egf
chr3	141906067	141906843	777	77.027	-1.02671	0.200374	-5.12396	2.99182e-07	0.000141946	5' UTR	24665	Bmpr1b
chr18	49831181	49834709	3529	886.428	-0.591248	0.115398	-5.12357	2.99802e-07	0.000141946	Promoter (<=1kb)	0	Dmxl1
chr15	57692915	57697381	4467	623.86	-0.658676	0.128598	-5.12196	3.02374e-07	0.000142544	Promoter (<=1kb)	0	Zhx2
chr17	47758760	47759372	613	39.7884	1.5465	0.30196	5.12154	3.03045e-07	0.000142544	Promoter (<=1kb)	0	Tfeb
chr6	103781034	103781601	568	68.1802	-1.05491	0.205989	-5.12117	3.03649e-07	0.000142544	Distal Intergenic	83284	Chl1
chr12	36380575	36383140	2566	574.271	-0.668558	0.130566	-5.12048	3.0476e-07	0.000142544	Promoter (<=1kb)	0	Crppa
chr15	9435573	9436235	663	86.537	-1.11641	0.218035	-5.1203	3.05057e-07	0.000142544	Promoter (<=1kb)	0	Capsl
chr6	143667927	143668257	331	27.1934	-1.62591	0.31764	-5.11871	3.07639e-07	0.000142872	Distal Intergenic	-16639	1700060C16Rik
chr3	65952483	65960558	8076	1266.94	-0.540404	0.105585	-5.11818	3.08494e-07	0.000142872	Promoter (<=1kb)	0	Ccnl1
chr13	9761641	9766050	4410	608.413	-0.581139	0.113558	-5.11757	3.09503e-07	0.000142872	Promoter (<=1kb)	0	Zmynd11
chr9	66274444	66276383	1940	187.703	0.992316	0.193915	5.11727	3.09988e-07	0.000142872	Distal Intergenic	6070	Dapk2
chr3	67581833	67583687	1855	335.173	-0.857137	0.167502	-5.11718	3.10131e-07	0.000142872	Promoter (<=1kb)	0	Mfsd1
chr16	57606186	57607588	1403	215.745	-0.898973	0.175686	-5.11692	3.10561e-07	0.000142872	Promoter (<=1kb)	0	Cmss1
chr8	99413074	99418992	5919	848.026	-0.521463	0.101993	-5.11274	3.17511e-07	0.000145693	Promoter (<=1kb)	0	Cdh8
chrX	163760624	163761608	985	85.4164	-1.09839	0.214893	-5.11132	3.19909e-07	0.000146417	Promoter (<=1kb)	0	Rnf138rt1
chr10	13552316	13554228	1913	298.213	-0.627444	0.122799	-5.10952	3.22973e-07	0.000147442	Promoter (<=1kb)	0	Pex3
chr4	54946705	54952040	5336	833.789	-0.563895	0.110419	-5.10684	3.27584e-07	0.000149165	Promoter (<=1kb)	0	Zfp462
chr14	72982850	72983983	1134	186.746	-0.817131	0.160226	-5.09986	3.39902e-07	0.000153521	Distal Intergenic	65089	Cysltr2
chr3	116059870	116060954	1085	178.785	-0.682937	0.133914	-5.09983	3.39957e-07	0.000153521	Distal Intergenic	51650	Extl2
chr9	7509775	7510495	721	88.8446	-0.900462	0.176568	-5.09982	3.39984e-07	0.000153521	3' UTR	7423	Mmp10
chr2	83810886	83815900	5015	937.068	-0.555674	0.108967	-5.09948	3.40593e-07	0.000153521	Promoter (<=1kb)	0	Fam171b
chr4	103213359	103216418	3060	431.103	-0.584778	0.114685	-5.099	3.41451e-07	0.000153521	Promoter (<=1kb)	0	Slc35d1
chrX	51679531	51681987	2457	297.197	-0.724112	0.142091	-5.09611	3.46705e-07	0.000155492	Promoter (<=1kb)	0	Hs6st2
chr13	73937300	73938666	1367	259.519	-0.742258	0.145711	-5.09404	3.50517e-07	0.000156807	Promoter (<=1kb)	0	Brd9
chr14	75459633	75461049	1417	108.677	1.12536	0.221058	5.09079	3.56576e-07	0.000158962	Intron (ENSMUST00000164848.2/380918 intron 1 of 1)	3651	Siah3
chr10	33904645	33905821	1177	176.512	-0.865262	0.169976	-5.0905	3.57115e-07	0.000158962	Promoter (<=1kb)	0	Rsph4a
chr6	12746956	12750351	3396	415.506	-0.753091	0.147972	-5.08941	3.59173e-07	0.000159481	Promoter (<=1kb)	0	Thsd7a
chr15	34080805	34085382	4578	879.784	-0.656137	0.12898	-5.08712	3.63532e-07	0.000161016	Promoter (<=1kb)	0	Mtdh
chr10	29145185	29150345	5161	1006.71	-0.554484	0.109048	-5.08475	3.68102e-07	0.000162637	Promoter (<=1kb)	0	Soga3
chr18	53175517	53177326	1810	424.888	-0.66567	0.130945	-5.08357	3.70398e-07	0.000163247	Promoter (<=1kb)	0	Snx2
chr2	109279732	109281338	1607	442.424	-0.695616	0.136873	-5.08222	3.73056e-07	0.000164013	Promoter (<=1kb)	0	Kif18a
chr3	62505140	62507975	2836	503.256	-0.748545	0.147307	-5.08152	3.74426e-07	0.000164211	Promoter (<=1kb)	0	Dhx36
chr11	50562222	50562917	696	37.4152	1.50505	0.296247	5.0804	3.7665e-07	0.000164425	Distal Intergenic	-39167	Adamts2
chr12	50986892	50991126	4235	391.957	-0.651734	0.12829	-5.08016	3.77112e-07	0.000164425	Exon (ENSMUST00000218991.1/ENSMUST00000218991.1 exon 3 of 6)	-14032	1700008C04Rik
chr2	80836100	80836887	788	61.2837	-1.14102	0.224615	-5.07988	3.77676e-07	0.000164425	Distal Intergenic	191896	Nup35
chr2	31183767	31184743	977	64.0083	1.28604	0.253266	5.07783	3.81779e-07	0.000165806	Promoter (<=1kb)	-534	Gpr107
chr5	86803129	86806017	2889	586.48	-0.638742	0.125841	-5.07578	3.85918e-07	0.000167197	Promoter (<=1kb)	0	Ythdc1
chr10	116580404	116583630	3227	551.003	-0.599685	0.118195	-5.07369	3.90177e-07	0.000168633	Promoter (<=1kb)	0	Cnot2
chr3	92080008	92082685	2678	387.776	-0.620877	0.122413	-5.07199	3.93669e-07	0.000169731	Promoter (<=1kb)	457	Lor
chr10	52379274	52383502	4229	1049.35	-0.527805	0.104116	-5.06942	3.99036e-07	0.000171312	Promoter (<=1kb)	0	Gopc
chr3	133090493	133092966	2474	689.006	-0.811808	0.160149	-5.06909	3.99717e-07	0.000171312	Promoter (<=1kb)	0	Gstcd
chr3	119932333	119933882	1550	202.307	-0.802588	0.158337	-5.06886	4.00215e-07	0.000171312	Distal Intergenic	-147867	Ptbp2
chr6	67265676	67270676	5001	811.759	-0.48183	0.0951208	-5.06546	4.07423e-07	0.000173719	Promoter (<=1kb)	0	Serbp1
chr11	101722175	101722535	361	21.6726	2.05873	0.40644	5.06528	4.07797e-07	0.000173719	Distal Intergenic	-10384	Dhx8
chr4	58942376	58946256	3881	916.801	-0.505109	0.0997287	-5.06483	4.08758e-07	0.000173719	Promoter (<=1kb)	0	Zkscan16
chr3	41605097	41608891	3795	457.196	-0.552973	0.10919	-5.06434	4.09816e-07	0.000173755	Promoter (2-3kb)	2667	Jade1
chr1	69105227	69108888	3662	338.192	-0.874727	0.172815	-5.06164	4.15672e-07	0.000175623	Promoter (<=1kb)	0	Erbb4
chr18	58209393	58210590	1198	100.412	-1.096	0.216542	-5.0614	4.16189e-07	0.000175623	Promoter (<=1kb)	0	Fbn2
chr10	37133457	37143116	9660	1894.12	-0.62181	0.122891	-5.05985	4.19586e-07	0.000176639	Promoter (<=1kb)	0	Marcks
chr16	78374501	78377993	3493	472.65	-0.647676	0.128029	-5.05884	4.21825e-07	0.000177163	Promoter (<=1kb)	0	Btg3
chr18	55909241	55911239	1999	418.016	-0.585507	0.115794	-5.05646	4.27116e-07	0.000178965	Distal Intergenic	-489098	Gramd3
chr4	95023294	95023820	527	55.2086	-1.23547	0.244493	-5.05322	4.34434e-07	0.000181605	Intron (ENSMUST00000149367.1/ENSMUST00000149367.1 intron 4 of 4)	28402	Jun
chr7	51791945	51792453	509	45.098	1.40261	0.277648	5.05174	4.37792e-07	0.000182581	Distal Intergenic	-69562	Gas2
chr6	6868127	6883445	15319	2199.15	-0.571184	0.113104	-5.05009	4.41602e-07	0.00018374	Promoter (<=1kb)	0	Dlx5
chr13	13588920	13592711	3792	750.3	-0.54451	0.107895	-5.04665	4.49633e-07	0.000186647	Promoter (<=1kb)	0	Lyst
chr12	35045948	35048828	2881	521.844	-0.748784	0.148442	-5.0443	4.55183e-07	0.000187993	Promoter (<=1kb)	0	Snx13
chr4	11859710	11861747	2038	234.088	-0.674231	0.133662	-5.0443	4.55193e-07	0.000187993	Distal Intergenic	101517	Cdh17
chrX	64275053	64278259	3207	320.853	-0.810954	0.160778	-5.04394	4.56036e-07	0.000187993	Promoter (<=1kb)	0	Slitrk4
chr3	20154029	20155495	1467	213.758	-0.845669	0.167723	-5.04207	4.60529e-07	0.000188943	Promoter (<=1kb)	0	Gyg
chr6	11925235	11927212	1978	298.744	-0.652294	0.129378	-5.04177	4.61242e-07	0.000188943	Promoter (<=1kb)	0	Phf14
chr6	8765345	8766781	1437	167.381	-0.748607	0.148484	-5.04166	4.61515e-07	0.000188943	Intron (ENSMUST00000115519.7/15893 intron 1 of 12)	3759	Ica1
chr4	15935600	15937478	1879	218.373	-0.765104	0.151797	-5.04031	4.64781e-07	0.000189844	Intron (ENSMUST00000029877.8/67460 intron 1 of 9)	5513	Mir6400
chr1	82315774	82317352	1579	424.297	-0.779491	0.154741	-5.03738	4.71939e-07	0.000192328	Promoter (<=1kb)	0	Rhbdd1
chr3	133540852	133546075	5224	1052.42	-0.569269	0.113033	-5.03633	4.74547e-07	0.000192868	Promoter (<=1kb)	0	Tet2
chr3	41612154	41614636	2483	247.302	-0.672671	0.133573	-5.03597	4.75426e-07	0.000192868	3' UTR	9724	Jade1
chr1	52229823	52235758	5936	1253.66	-0.560881	0.111391	-5.03525	4.77231e-07	0.000193162	Promoter (<=1kb)	0	Gls
chr11	75418567	75419890	1324	276.328	1.91155	0.379708	5.03427	4.79677e-07	0.000193713	Promoter (<=1kb)	-270	Serpinf1
chr18	43684843	43689438	4596	845.176	-0.468992	0.0932125	-5.03143	4.86831e-07	0.000196158	Promoter (<=1kb)	0	Jakmip2
chr10	43689205	43690460	1256	94.5981	-0.949899	0.188832	-5.0304	4.89455e-07	0.000196771	Intron (ENSMUST00000215599.1/414125 intron 3 of 4)	-55349	1700027J07Rik
chr5	18137158	18138473	1316	252.069	-0.720436	0.143241	-5.02955	4.9164e-07	0.00019695	Distal Intergenic	174609	Gnat3
chr6	13832167	13841493	9327	1430.01	-0.638294	0.126926	-5.02887	4.93378e-07	0.00019695	Promoter (<=1kb)	0	Gpr85
chr4	11252446	11255789	3344	698.389	-0.59896	0.119108	-5.02873	4.93741e-07	0.00019695	Promoter (<=1kb)	0	Ints8
chr16	85168163	85175770	7608	1315.61	-0.546684	0.108717	-5.02851	4.94313e-07	0.00019695	Promoter (<=1kb)	0	App
chr4	66586446	66587343	898	99.0561	-1.06271	0.211361	-5.02791	4.95861e-07	0.000197126	Distal Intergenic	-181835	Astn2
chr1	176227148	176228104	957	123.823	-0.806155	0.160409	-5.02564	5.01767e-07	0.000199031	Intron (ENSMUST00000065967.13/319455 intron 1 of 9)	-13206	Pld5
chr8	66859428	66860522	1095	232.675	-0.851678	0.169497	-5.02475	5.04081e-07	0.000199505	Promoter (<=1kb)	0	Naf1
chr3	142764122	142767133	3012	464.926	-0.661554	0.131682	-5.02387	5.06396e-07	0.000199978	Promoter (<=1kb)	0	Gtf2b
chr4	49058590	49063032	4443	610.028	-0.562173	0.111916	-5.02317	5.08249e-07	0.000200267	Promoter (<=1kb)	0	Plppr1
chr4	11006072	11009377	3306	664.109	-0.530282	0.105603	-5.02148	5.12744e-07	0.000201267	Promoter (<=1kb)	0	Plekhf2
chr10	26995325	26996958	1634	185.487	-0.839966	0.167278	-5.02137	5.13042e-07	0.000201267	Intron (ENSMUST00000092639.11/16773 intron 58 of 64)	-6811	Lama2
chr4	21930065	21934053	3989	549.864	-0.624479	0.124389	-5.02037	5.15726e-07	0.000201876	Promoter (<=1kb)	0	Faxc
chr8	61269783	61270976	1194	157.29	-0.896847	0.178691	-5.01899	5.19432e-07	0.000202548	Intron (ENSMUST00000034060.6/59009 intron 2 of 11)	17896	1700001D01Rik
chr14	47132157	47132512	356	23.8427	1.96367	0.391256	5.01889	5.19711e-07	0.000202548	Distal Intergenic	-15996	Gm10371
chr13	109260107	109261508	1402	205.166	-0.695612	0.138647	-5.01713	5.2448e-07	0.000203869	Promoter (<=1kb)	0	Pde4d
chr4	46809024	46810565	1542	131.69	1.08359	0.215992	5.0168	5.25386e-07	0.000203869	Intron (ENSMUST00000107749.3/242425 intron 4 of 18)	49337	Gabbr2
chr1	109981495	109986226	4732	742.986	-0.556126	0.110953	-5.01228	5.37877e-07	0.000207584	Promoter (<=1kb)	0	Cdh7
chr6	40430754	40437500	6747	1038.55	-0.477249	0.0952251	-5.0118	5.39243e-07	0.000207584	Promoter (<=1kb)	0	Dennd11
chrX	136991813	136997322	5510	783.601	-0.522111	0.104183	-5.01147	5.40166e-07	0.000207584	Promoter (<=1kb)	0	Zcchc18
chr15	51990269	51992575	2307	490.886	-0.727187	0.145119	-5.01098	5.4154e-07	0.000207584	Promoter (<=1kb)	0	Rad21
chr11	44516694	44522976	6283	1181.74	-0.523698	0.104512	-5.01091	5.4173e-07	0.000207584	Promoter (<=1kb)	0	Rnf145
chr4	6364419	6370869	6451	987.404	-0.664174	0.132557	-5.01049	5.42929e-07	0.000207584	Promoter (<=1kb)	0	Sdcbp
chr5	44225629	44228280	2652	470.681	-0.741873	0.148066	-5.01043	5.431e-07	0.000207584	Promoter (<=1kb)	0	Tapt1
chr13	77707847	77709250	1404	188.916	-0.959539	0.191737	-5.00446	5.6018e-07	0.000213012	Promoter (<=1kb)	0	Fam172a
chr10	18860745	18862107	1363	194.644	-0.771184	0.154111	-5.00409	5.61276e-07	0.000213012	Distal Intergenic	15725	Perp
chr5	81018425	81024633	6209	1019.23	-0.577407	0.115389	-5.00401	5.615e-07	0.000213012	Promoter (<=1kb)	0	Adgrl3
chr7	116146809	116147583	775	64.3129	1.23302	0.246422	5.0037	5.62408e-07	0.000213012	Intron (ENSMUST00000182834.7/233765 intron 11 of 24)	10309	Plekha7
chr3	58688243	58693676	5434	987.76	-0.593867	0.118695	-5.00332	5.63505e-07	0.000213012	Promoter (<=1kb)	0	Siah2
chr11	24071197	24100337	29141	3654.23	-0.518128	0.103564	-5.003	5.64461e-07	0.000213012	Promoter (<=1kb)	0	Bcl11a
chr1	139473629	139474184	556	56.3077	-1.34217	0.268411	-5.00042	5.72046e-07	0.000215419	Exon (ENSMUST00000200083.4/12316 exon 14 of 27)	-9342	Aspm
chr4	78209320	78214247	4928	620.932	-0.531939	0.106416	-4.99868	5.77239e-07	0.000216917	Promoter (<=1kb)	0	Ptprd
chr3	154810158	154812112	1955	261.178	-0.589029	0.117866	-4.99745	5.80928e-07	0.000217845	Intron (ENSMUST00000143410.6/435766 intron 21 of 22)	98293	Erich3
chr10	36505540	36511679	6140	765.324	-0.503598	0.100793	-4.99638	5.84163e-07	0.000218459	Promoter (<=1kb)	0	Hs3st5
chr2	133443136	133444082	947	111.279	-0.836832	0.167497	-4.9961	5.85015e-07	0.000218459	Intron (ENSMUST00000149965.1/ENSMUST00000149965.1 intron 1 of 4)	-108077	Bmp2
chr10	30842046	30843521	1476	422.412	-0.669984	0.134171	-4.99349	5.92974e-07	0.000220709	Promoter (<=1kb)	0	Hey2
chr5	111382345	111382857	513	43.501	1.33192	0.26674	4.99332	5.93513e-07	0.000220709	Promoter (2-3kb)	2176	Pitpnb
chr1	42850592	42852188	1597	465.552	-0.620484	0.124284	-4.99248	5.96081e-07	0.000221023	Promoter (<=1kb)	0	Mrps9
chr16	52030395	52032798	2404	608.02	-0.656088	0.131423	-4.99217	5.9704e-07	0.000221023	Promoter (<=1kb)	0	Cblb
chr6	14897862	14902059	4198	451.977	-0.663312	0.132879	-4.99184	5.98071e-07	0.000221023	Promoter (<=1kb)	0	Foxp2
chr18	25466794	25476908	10115	1107.99	-0.502385	0.100674	-4.99019	6.03185e-07	0.000222074	3' UTR	9989	Celf4
chr5	62764685	62767051	2367	297.768	-0.652391	0.130743	-4.98985	6.04256e-07	0.000222074	Promoter (<=1kb)	0	Arap2
chr6	102560640	102565236	4597	781.766	-0.509713	0.102153	-4.98973	6.04649e-07	0.000222074	Intron (ENSMUST00000203619.2/18488 intron 1 of 22)	7865	Cntn3
chrX	75382066	75383187	1122	157.185	-0.900078	0.180433	-4.98843	6.08733e-07	0.000222968	Promoter (<=1kb)	0	F8
chr13	16019080	16025058	5979	881.919	-0.583344	0.116946	-4.98816	6.09581e-07	0.000222968	Promoter (<=1kb)	0	B230303A05Rik
chr3	69043983	69045928	1946	337.172	-0.707852	0.141923	-4.98756	6.11451e-07	0.000223195	Promoter (<=1kb)	0	Trim59
chrX	43426890	43431055	4166	452.957	-0.581063	0.11654	-4.98594	6.16605e-07	0.000224617	Promoter (<=1kb)	0	Tenm1
chr2	107289242	107297732	8491	924.198	-0.478107	0.095936	-4.98361	6.24104e-07	0.000226885	Promoter (<=1kb)	0	Kcna4
chr5	43597416	43597988	573	71.6382	-1.06122	0.213002	-4.98222	6.28599e-07	0.000227647	Intron (ENSMUST00000076939.9/109323 intron 1 of 2)	-3925	C1qtnf7
chr8	49737613	49739203	1591	215.136	-0.687606	0.138013	-4.98217	6.2875e-07	0.000227647	Distal Intergenic	-628909	Gm2516
chrX	105078859	105080638	1780	398.704	-0.638057	0.12808	-4.98169	6.30306e-07	0.000227748	Promoter (<=1kb)	0	Pbdc1
chr5	76182785	76185033	2249	453.779	-0.653326	0.131168	-4.98082	6.33142e-07	0.000228311	Promoter (<=1kb)	0	Tmem165
chrX	105119057	105122230	3174	634.912	-0.588708	0.118213	-4.98008	6.35588e-07	0.000228731	Promoter (<=1kb)	0	Magee1
chr4	24495521	24497037	1517	306.282	-0.83252	0.167202	-4.97913	6.38713e-07	0.000229393	Promoter (<=1kb)	0	Mms22l
chr3	141463657	141466754	3098	557.213	-0.697319	0.140153	-4.9754	6.51114e-07	0.000232922	Promoter (<=1kb)	0	Unc5c
chr16	64769782	64771793	2012	306.38	-0.7531	0.151365	-4.97539	6.5115e-07	0.000232922	Promoter (<=1kb)	0	4930453N24Rik
chr14	106593349	106593778	430	29.7169	1.86409	0.374736	4.9744	6.54504e-07	0.000233297	Distal Intergenic	-106829	1700128A07Rik
chr1	30946632	30951506	4875	1262.79	-0.608035	0.12224	-4.9741	6.5553e-07	0.000233297	Promoter (<=1kb)	0	Ptp4a1
chr15	5184301	5187233	2933	468.071	-0.604621	0.121563	-4.97371	6.56832e-07	0.000233297	Promoter (<=1kb)	0	Ttc33
chr4	19441077	19442395	1319	247.276	-0.763605	0.153546	-4.97315	6.58751e-07	0.000233297	Intron (ENSMUST00000102999.1/30952 intron 13 of 17)	101283	Cpne3
chr1	52797479	52800869	3391	382.114	-0.586527	0.117945	-4.97288	6.59668e-07	0.000233297	Promoter (<=1kb)	0	Inpp1
chr5	71248098	71249336	1239	141.635	-0.865454	0.174039	-4.97277	6.6004e-07	0.000233297	Distal Intergenic	-152249	Gabra2
chr3	57838117	57848986	10870	1526.76	-0.611944	0.123169	-4.96835	6.75266e-07	0.000238207	Promoter (<=1kb)	0	Pfn2
chr6	142344275	142346722	2448	397.921	-0.764326	0.153859	-4.9677	6.77517e-07	0.000238327	Promoter (<=1kb)	0	Pyroxd1
chr18	54985060	54993590	8531	1118.84	-0.614296	0.12367	-4.96722	6.79201e-07	0.000238327	Promoter (<=1kb)	0	Zfp608
chr6	28260687	28262702	2016	452.113	-0.661291	0.133134	-4.96709	6.79637e-07	0.000238327	Promoter (<=1kb)	0	Zfp800
chr6	18847996	18850644	2649	504.682	-0.697313	0.140397	-4.96672	6.80945e-07	0.000238327	Promoter (<=1kb)	0	Lsm8
chr15	12110906	12120610	9705	1539.39	-0.417425	0.0841023	-4.9633	6.93052e-07	0.000242089	Promoter (<=1kb)	0	Zfr
chr5	18357969	18361670	3702	495.938	-0.712166	0.14352	-4.96212	6.97275e-07	0.000242762	Promoter (<=1kb)	0	Gnai1
chr13	28951758	28954767	3010	559.518	-0.60533	0.121993	-4.962	6.97698e-07	0.000242762	Promoter (<=1kb)	0	Sox4
chr3	63776889	63777627	739	70.7257	-1.13557	0.228872	-4.96159	6.99172e-07	0.000242802	Intron (ENSMUST00000160638.9/269437 intron 3 of 23)	-36024	Plch1
chr9	83802863	83808193	5331	849.11	-0.527548	0.106362	-4.95993	7.05198e-07	0.000244419	Promoter (<=1kb)	0	Elovl4
chr13	117958542	117959602	1061	104.733	-0.878721	0.177216	-4.95846	7.1053e-07	0.00024579	Intron (ENSMUST00000006991.8/15165 intron 6 of 7)	-238531	4933413L06Rik
chr12	35531987	35535742	3756	666.182	-0.627499	0.12664	-4.95499	7.23322e-07	0.000249484	Promoter (<=1kb)	0	Ahr
chr15	48788561	48794174	5614	909.223	-0.512617	0.103458	-4.95481	7.24004e-07	0.000249484	Promoter (<=1kb)	0	Csmd3
chr10	12610506	12616167	5662	702.522	-0.510925	0.103155	-4.95299	7.308e-07	0.00025134	Promoter (<=1kb)	0	Utrn
chr3	69123427	69128013	4587	839.458	-0.580114	0.117179	-4.95066	7.39639e-07	0.000253147	Promoter (<=1kb)	0	Kpna4
chr5	47982592	47985598	3007	251.124	-0.776714	0.156901	-4.95035	7.40787e-07	0.000253147	Promoter (<=1kb)	0	Slit2
chr1	158361885	158365037	3153	370.98	-0.609164	0.123058	-4.95023	7.4126e-07	0.000253147	Promoter (<=1kb)	0	Astn1
chr5	9264983	9267936	2954	487.441	-0.568403	0.114826	-4.95011	7.41725e-07	0.000253147	Promoter (<=1kb)	0	Elapor2
chr4	17851881	17859170	7290	863.949	-0.588709	0.118943	-4.9495	7.44054e-07	0.000253457	Promoter (<=1kb)	0	Mmp16
chr3	105216769	105217238	470	30.1306	1.52983	0.309137	4.94872	7.47021e-07	0.000253983	Distal Intergenic	149925	4930564D02Rik
chr13	74863575	74864304	730	73.1765	-1.05533	0.21327	-4.94834	7.48503e-07	0.000254003	Distal Intergenic	-54765	Cast
chr3	46715738	46716187	450	31.7044	1.74057	0.351797	4.94764	7.51171e-07	0.000254425	Distal Intergenic	184595	Mir6379
chr5	57714466	57722506	8041	1138.08	-0.594171	0.120108	-4.94697	7.53789e-07	0.000254828	Promoter (<=1kb)	0	4932441J04Rik
chr2	150362166	150363078	913	184.115	-0.768691	0.155568	-4.9412	7.76447e-07	0.000261469	Promoter (<=1kb)	0	3300002I08Rik
chr13	115089087	115091046	1960	321.513	-0.740186	0.149803	-4.94106	7.76992e-07	0.000261469	Promoter (<=1kb)	0	Pelo
chr13	90088256	90090429	2174	755.934	-0.610339	0.123543	-4.94028	7.80094e-07	0.000261469	Promoter (<=1kb)	0	Xrcc4
chr4	15264428	15269154	4727	823.779	-0.745498	0.150912	-4.93994	7.81452e-07	0.000261469	Promoter (<=1kb)	0	Tmem64
chr11	22001275	22002218	944	76.0349	-1.0896	0.220574	-4.93984	7.81865e-07	0.000261469	Promoter (<=1kb)	0	Otx1
chr16	45720787	45726157	5371	788.01	-0.579488	0.117311	-4.93975	7.82223e-07	0.000261469	Promoter (<=1kb)	0	Tagln3
chr3	130058357	130062330	3974	727.172	-0.598822	0.12124	-4.93915	7.84657e-07	0.000261792	Promoter (<=1kb)	0	Sec24b
chr14	116978311	116980392	2082	326.624	-0.624547	0.126468	-4.93839	7.87717e-07	0.000262178	Intron (ENSMUST00000123239.1/23888 intron 1 of 3)	52375	Gpc6
chr4	46666208	46666941	734	57.2069	1.07037	0.21676	4.93806	7.89048e-07	0.000262178	Intron (ENSMUST00000107749.3/242425 intron 18 of 18)	-15999	Tbc1d2
chr16	59637730	59641085	3356	657.35	-0.64141	0.129899	-4.93777	7.90221e-07	0.000262178	Promoter (<=1kb)	0	Arl6
chr10	42759468	42763054	3587	783.05	-0.506873	0.102665	-4.93715	7.92719e-07	0.000262519	Promoter (<=1kb)	0	Sec63
chr3	122614836	122622121	7286	1140.45	-0.540236	0.109446	-4.93612	7.96933e-07	0.000263098	Promoter (<=1kb)	0	Fnbp1l
chr17	68609870	68610430	561	41.5211	1.59675	0.32349	4.936	7.97415e-07	0.000263098	Intron (ENSMUST00000139383.7/320858 intron 12 of 12)	-154121	L3mbtl4
chrX	129749424	129750841	1418	170.243	-0.852201	0.172702	-4.93452	8.03474e-07	0.000264155	Promoter (<=1kb)	0	Diaph2
chr5	45636154	45640555	4402	656.423	-0.589646	0.119495	-4.9345	8.03577e-07	0.000264155	Promoter (<=1kb)	0	9630001P10Rik
chr3	146107321	146108658	1338	321.815	-0.618979	0.125475	-4.93307	8.09457e-07	0.000265156	Promoter (<=1kb)	0	Dnai3
chr3	80912726	80914409	1684	233.965	-0.782043	0.158532	-4.93304	8.09594e-07	0.000265156	Promoter (<=1kb)	0	Glrb
chr18	53860185	53864691	4507	874.443	-0.556903	0.112916	-4.93201	8.13858e-07	0.000266064	Promoter (<=1kb)	0	Csnk1g3
chr5	112859417	112860287	871	90.7015	1.00652	0.204125	4.93092	8.18431e-07	0.00026707	Intron (ENSMUST00000086617.10/74376 intron 11 of 43)	11299	Myo18b
chr1	95312474	95315358	2885	506.271	-0.718165	0.145702	-4.929	8.26534e-07	0.000268459	Promoter (<=1kb)	0	Fam174a
chr1	79580608	79582327	1720	337.287	-0.56127	0.113874	-4.92885	8.27135e-07	0.000268459	Distal Intergenic	89638	Ap1s3
chr3	65105917	65112791	6875	877.926	-0.519275	0.105354	-4.92884	8.27197e-07	0.000268459	Promoter (<=1kb)	0	Kcnab1
chr4	12498735	12501945	3211	375.245	-0.565169	0.114674	-4.92847	8.28761e-07	0.000268478	Distal Intergenic	-326720	Cibar1
chr4	20008071	20009037	967	82.7183	-1.14026	0.2314	-4.92765	8.32236e-07	0.000269039	Promoter (<=1kb)	0	Ttpa
chr2	80125857	80130237	4381	478.74	-0.634182	0.128706	-4.92735	8.33507e-07	0.000269039	Promoter (<=1kb)	0	Pde1a
chr1	171410172	171413042	2871	568.331	-0.579061	0.117549	-4.92611	8.38833e-07	0.000270269	Promoter (<=1kb)	0	Usf1
chr10	13090145	13091415	1271	220.311	-0.80381	0.1632	-4.92532	8.42235e-07	0.000270876	Promoter (<=1kb)	0	Plagl1
chr3	31218749	31221934	3186	440.33	-0.517685	0.10513	-4.92426	8.4681e-07	0.000271858	Intron (ENSMUST00000091259.8/241919 intron 7 of 7)	36460	Slc7a14
chr8	78507958	78510473	2516	598.707	-0.60215	0.1223	-4.92356	8.49821e-07	0.000272335	Promoter (<=1kb)	0	Rbmxl1
chr10	55099157	55100350	1194	160.218	-0.813816	0.165306	-4.92309	8.51888e-07	0.000272508	Distal Intergenic	-1006567	Msl3l2
chr4	70532014	70537518	5505	1160.21	-0.591901	0.120301	-4.92015	8.64798e-07	0.000276143	Promoter (<=1kb)	0	Megf9
chr10	93588115	93590776	2662	413.966	-0.610043	0.124003	-4.91959	8.67254e-07	0.000276433	Promoter (<=1kb)	0	Snrpf
chr1	57773653	57776474	2822	492.833	-0.601234	0.122254	-4.9179	8.74774e-07	0.000278332	Promoter (<=1kb)	0	Spats2l
chr11	42323749	42324355	607	65.0567	-1.0622	0.216029	-4.91693	8.79118e-07	0.000278609	Promoter (2-3kb)	-2677	Gabra6
chr8	31167794	31170262	2469	530.893	-0.573301	0.116601	-4.9168	8.79711e-07	0.000278609	Promoter (<=1kb)	0	Mak16
chr13	37825649	37826303	655	47.2528	-1.25553	0.255379	-4.91634	8.81754e-07	0.000278609	Promoter (<=1kb)	0	Rreb1
chr3	58372203	58373152	950	111.193	-0.985837	0.200524	-4.9163	8.81954e-07	0.000278609	Distal Intergenic	-41563	Tsc22d2
chr1	172667171	172668134	964	81.1698	-1.15782	0.235531	-4.91577	8.84339e-07	0.000278609	Distal Intergenic	-29921	Crp
chr9	68908089	68908550	462	29.0525	1.61487	0.328518	4.91562	8.85008e-07	0.000278609	Intron (ENSMUST00000034766.13/19883 intron 1 of 10)	252786	Rora
chr13	116992809	116994261	1453	118.779	-0.867803	0.176607	-4.91374	8.93533e-07	0.000280797	Intron (ENSMUST00000022239.7/52552 intron 3 of 26)	31012	Parp8
chr6	42321912	42325784	3873	690.481	-0.533206	0.108535	-4.91277	8.97981e-07	0.000281546	Promoter (<=1kb)	0	Fam131b
chr9	85747990	85750436	2447	586.794	-0.666859	0.135746	-4.91253	8.99069e-07	0.000281546	Promoter (<=1kb)	0	Ibtk
chr4	17165085	17166173	1089	151.472	-0.825533	0.168102	-4.91091	9.06529e-07	0.000282837	Distal Intergenic	-686720	Mmp16
chr8	83331656	83333158	1503	447.642	-0.650945	0.132559	-4.9106	9.07965e-07	0.000282837	Promoter (<=1kb)	0	Elmod2
chr4	95964921	95969084	4164	1312.78	-0.493708	0.10054	-4.91057	9.08138e-07	0.000282837	Promoter (<=1kb)	0	9530080O11Rik
chr13	17991997	17994362	2366	295.621	-0.676829	0.13784	-4.91027	9.0953e-07	0.000282837	Promoter (<=1kb)	0	Yae1d1
chr1	80708154	80710722	2569	188.23	-0.767015	0.156237	-4.90929	9.14055e-07	0.000283493	Promoter (<=1kb)	0	Dock10
chr13	77396409	77399289	2881	301.065	-0.656777	0.133787	-4.90913	9.14817e-07	0.000283493	Intron (ENSMUST00000168779.2/72371 intron 19 of 19)	203375	2210408I21Rik
chr3	30967984	30970419	2436	446.331	-0.676114	0.137766	-4.90769	9.2155e-07	0.000285085	Promoter (<=1kb)	0	Phc3
chr6	56713535	56717084	3550	792.617	-0.489364	0.0997509	-4.90586	9.30168e-07	0.000286545	Promoter (<=1kb)	0	Avl9
chr16	49854427	49861354	6928	1096.65	-0.564431	0.115055	-4.90574	9.30764e-07	0.000286545	Promoter (<=1kb)	0	Cd47
chr8	78119753	78120437	685	41.6277	1.3054	0.266103	4.90562	9.31305e-07	0.000286545	Distal Intergenic	-92860	Ttc29
chr1	186116321	186117910	1590	453.22	-0.686336	0.139916	-4.90533	9.3269e-07	0.000286545	Promoter (<=1kb)	0	Lyplal1
chr12	21292745	21293802	1058	59.7764	1.20532	0.245758	4.90449	9.36698e-07	0.000287282	Promoter (<=1kb)	959	Cpsf3
chrX	71815960	71817323	1364	240.208	-0.778529	0.158765	-4.90365	9.40705e-07	0.000288016	Promoter (<=1kb)	0	Vma21
chr13	91458188	91465421	7234	1736.72	-0.481934	0.0982998	-4.90269	9.45316e-07	0.000288932	Promoter (<=1kb)	0	Ssbp2
chr13	81709348	81713158	3811	870.832	-0.514793	0.105024	-4.90165	9.50351e-07	0.000289974	Promoter (<=1kb)	0	Polr3g
chr3	58575654	58578357	2704	547.232	-0.672951	0.137311	-4.90093	9.53862e-07	0.000290549	Promoter (<=1kb)	0	Selenot
chr3	116147356	116149769	2414	382.811	-0.569291	0.116186	-4.89982	9.59251e-07	0.000291692	Exon (ENSMUST00000196714.1/ENSMUST00000196714.1 exon 1 of 1)	-17668	Vcam1
chrX	48207810	48209490	1681	361.999	-0.595378	0.121533	-4.89892	9.63672e-07	0.000292538	Promoter (<=1kb)	0	Zdhhc9
chr2	140065134	140067580	2447	609.798	-0.644329	0.131549	-4.89802	9.68095e-07	0.00029312	Promoter (<=1kb)	0	Tasp1
chr14	44315453	44315853	401	31.192	-1.42679	0.291328	-4.89755	9.70406e-07	0.00029312	Exon (ENSMUST00000228838.1/ENSMUST00000228838.1 exon 1 of 4)	-102199	1700047E10Rik
chrX	81070238	81072206	1969	213.419	-0.714754	0.145942	-4.89752	9.70515e-07	0.00029312	Promoter (<=1kb)	0	Tmem47
chr13	75089173	75091547	2375	300.772	-0.634655	0.129621	-4.89622	9.77e-07	0.000294039	Promoter (<=1kb)	0	Pcsk1
chr1	5014191	5021933	7743	1220.16	-0.459699	0.093897	-4.89578	9.79176e-07	0.000294039	Promoter (<=1kb)	0	Rgs20
chr16	59471523	59472526	1004	137.471	-0.838763	0.171329	-4.89564	9.79884e-07	0.000294039	Promoter (<=1kb)	0	Riox2
chr18	6486541	6494521	7981	1350.64	-0.476839	0.0974044	-4.89545	9.80787e-07	0.000294039	Promoter (<=1kb)	0	Mir1893
chr11	20829070	20832632	3563	603.628	-0.623328	0.127333	-4.89525	9.81795e-07	0.000294039	Promoter (<=1kb)	0	Lgalsl
chr8	23573887	23574300	414	24.9062	2.05219	0.419576	4.8911	1.00274e-06	0.000299808	Distal Intergenic	-61719	Zmat4
chrX	38562809	38565709	2901	482.1	-0.612787	0.12532	-4.88976	1.00957e-06	0.000301346	Promoter (<=1kb)	0	Cul4b
chr3	145987592	145988725	1134	106.655	-1.07997	0.22088	-4.88939	1.01148e-06	0.000301413	Promoter (<=1kb)	0	Syde2
chr1	112519471	112522400	2930	583.946	-0.586408	0.119955	-4.88856	1.01577e-06	0.000302186	Distal Intergenic	-654553	Dsel
chr3	118427785	118439020	11236	1269.51	-0.597946	0.122363	-4.88666	1.02559e-06	0.0003046	Promoter (<=1kb)	0	Mir137
chr7	74461456	74461985	530	36.9134	1.40691	0.288108	4.88327	1.04339e-06	0.000309373	Intron (ENSMUST00000098371.8/108116 intron 2 of 10)	42350	Slco3a1
chr1	143929757	143931386	1630	200.211	-0.73097	0.149722	-4.88219	1.04915e-06	0.000310553	Distal Intergenic	72646	Rgs2
chr18	21000188	21004344	4157	1174.31	-0.549112	0.11248	-4.88187	1.05085e-06	0.000310553	Promoter (<=1kb)	0	Rnf138
chrX	37190585	37192597	2013	277.409	-0.695651	0.142548	-4.88011	1.06025e-06	0.000312813	Promoter (<=1kb)	0	Ndufa1
chr1	51476719	51479727	3009	732.451	-0.560749	0.114914	-4.87974	1.06225e-06	0.000312885	Promoter (<=1kb)	0	Nabp1
chr13	108157820	108159585	1766	437.923	-0.658737	0.135034	-4.87829	1.07007e-06	0.000314669	Promoter (<=1kb)	0	Ercc8
chr10	13962471	13971023	8553	1737.44	-0.527196	0.10808	-4.87782	1.07264e-06	0.000314908	Promoter (<=1kb)	0	Hivep2
chr15	55111849	55113803	1955	438.679	-0.560774	0.114976	-4.8773	1.07548e-06	0.000315222	Promoter (<=1kb)	0	Gm9920
chr7	24829488	24829890	403	26.7535	1.95716	0.40133	4.87668	1.07889e-06	0.000315702	Promoter (1-2kb)	1200	Gm5893
chr10	119051629	119052029	401	22.6274	1.6807	0.344744	4.87521	1.08694e-06	0.000317136	Promoter (1-2kb)	-1130	Gm33677
chr6	59423597	59427166	3570	489.217	-0.624141	0.12803	-4.87497	1.08826e-06	0.000317136	Promoter (<=1kb)	0	Gprin3
chr9	58378290	58379306	1017	68.8358	1.05797	0.217027	4.87481	1.08912e-06	0.000317136	Distal Intergenic	7786	1700072B07Rik
chr12	44267687	44271633	3947	827.366	-0.619077	0.127033	-4.87335	1.09719e-06	0.000318778	Promoter (<=1kb)	0	Pnpla8
chr11	118997485	119000373	2889	436.982	0.801757	0.164537	4.87282	1.10019e-06	0.000318778	Distal Intergenic	9269	Enpp7
chr15	35891087	35891792	706	53.8267	1.14408	0.234806	4.87245	1.10222e-06	0.000318778	Intron (ENSMUST00000048646.8/666173 intron 54 of 61)	43539	Cox6c
chr3	32395884	32399683	3800	789.867	-0.484483	0.0994377	-4.87222	1.10349e-06	0.000318778	Promoter (<=1kb)	0	Pik3ca
chr15	55556705	55557938	1234	168.64	-0.959322	0.196897	-4.87219	1.10369e-06	0.000318778	Promoter (<=1kb)	0	Mtbp
chr14	48120370	48122770	2401	292.016	-0.658337	0.135147	-4.87126	1.10889e-06	0.000319764	Promoter (<=1kb)	0	Peli2
chr3	123106914	123107521	608	41.3258	1.36531	0.280302	4.87087	1.11107e-06	0.000319876	3' UTR	5289	Synpo2
chr11	40732709	40734548	1840	564.141	-0.599093	0.123026	-4.86964	1.11804e-06	0.000321363	Promoter (<=1kb)	0	Hmmr
chr19	17836061	17838132	2072	257.911	-0.6092	0.12515	-4.86774	1.12881e-06	0.000323937	Promoter (<=1kb)	0	Pcsk5
chr18	15542775	15545175	2401	449.055	-0.521056	0.107064	-4.86678	1.13432e-06	0.000324644	Intron (ENSMUST00000053017.12/71367 intron 2 of 3)	-131793	Aqp4
chrX	157490679	157492497	1819	234.713	-0.688172	0.141405	-4.86668	1.13491e-06	0.000324644	Promoter (<=1kb)	0	Sms
chr15	6706921	6710858	3938	490.982	-0.648241	0.133273	-4.864	1.15036e-06	0.000328537	Promoter (<=1kb)	0	Rictor
chr13	80880691	80889939	9249	2641.55	-0.578094	0.118908	-4.86168	1.16396e-06	0.00033189	Promoter (<=1kb)	0	Arrdc3
chr18	23035418	23043216	7799	1253.39	-0.549608	0.113124	-4.85844	1.18317e-06	0.000336494	Promoter (<=1kb)	0	Nol4
chr13	118361979	118365621	3643	517.688	-0.599401	0.123379	-4.85821	1.1845e-06	0.000336494	Distal Intergenic	21631	Mrps30
chr12	31264646	31267943	3298	328.661	-0.652018	0.134215	-4.858	1.18576e-06	0.000336494	Promoter (<=1kb)	0	Lamb1
chr4	24569140	24569576	437	50.6725	-1.15268	0.237338	-4.85668	1.19368e-06	0.000338088	Intron (ENSMUST00000173079.7/212377 intron 13 of 16)	-9272	Mms22l
chr12	81379753	81380360	608	47.1922	1.29338	0.266323	4.85644	1.19517e-06	0.000338088	Promoter (<=1kb)	-289	Gm4787
chr15	31636059	31636540	482	37.8172	-1.28807	0.265347	-4.8543	1.20811e-06	0.000341209	Distal Intergenic	33941	Atpsckmt
chr15	51877060	51878022	963	197.096	-0.776365	0.159992	-4.85254	1.21892e-06	0.000343498	Promoter (<=1kb)	0	Utp23
chr5	120972041	120972647	607	41.9365	1.3062	0.269189	4.85235	1.22007e-06	0.000343498	Exon (ENSMUST00000201506.1/ENSMUST00000201506.1 exon 1 of 1)	35895	Rph3a
chr10	111470614	111476153	5540	1035.63	-0.504189	0.103919	-4.85174	1.22386e-06	0.000344023	Promoter (<=1kb)	0	Nap1l1
chr1	13369644	13375483	5840	1256.87	-0.470943	0.0970774	-4.85122	1.22707e-06	0.000344385	Promoter (<=1kb)	0	Ncoa2
chr6	16316016	16317720	1705	151.998	-0.747964	0.154245	-4.8492	1.23959e-06	0.000347352	Distal Intergenic	-459804	Gm36669
chr3	140950164	140952496	2333	257.778	-0.732515	0.151139	-4.84663	1.25575e-06	0.00035133	Exon (ENSMUST00000196030.1/ENSMUST00000196030.1 exon 1 of 2)	259859	Pdha2
chr1	128416021	128418059	2039	473.278	-0.682695	0.140894	-4.84544	1.26329e-06	0.000352884	Promoter (<=1kb)	0	Dars
chr3	36862364	36865063	2700	529.855	-0.535915	0.110637	-4.8439	1.27313e-06	0.000355077	Promoter (<=1kb)	0	4932438A13Rik
chr9	76322171	76323803	1633	138.619	-0.805046	0.16623	-4.84296	1.27917e-06	0.000355902	Promoter (<=1kb)	0	Hcrtr2
chr13	97069605	97073772	4168	503.981	-0.582383	0.120257	-4.84282	1.28007e-06	0.000355902	Promoter (<=1kb)	0	Fam169a
chr16	65105000	65106154	1155	109.605	-0.862804	0.178185	-4.84219	1.28417e-06	0.000356485	Promoter (<=1kb)	0	Htr1f
chr5	67969557	67970173	617	59.0199	-1.06671	0.220354	-4.8409	1.29253e-06	0.000358218	Intron (ENSMUST00000177891.1/330097 intron 2 of 3)	-26474	4930425K10Rik
chr10	50591443	50596196	4754	739.761	-0.619302	0.127939	-4.84061	1.29442e-06	0.000358218	Promoter (<=1kb)	0	Ascc3
chr4	25407864	25409532	1669	250.961	-0.81679	0.168788	-4.83916	1.30388e-06	0.000360089	Distal Intergenic	-126043	Ufl1
chr3	82142482	82146383	3902	421.653	-0.630885	0.130376	-4.83896	1.30522e-06	0.000360089	Promoter (<=1kb)	0	Gucy1a1
chr3	35066584	35067840	1257	140.654	-0.741444	0.153253	-4.83805	1.31122e-06	0.000361187	Distal Intergenic	-143933	Mir6378
chr8	110694604	110695835	1232	107.206	0.985861	0.203812	4.83711	1.31739e-06	0.000362326	Intron (ENSMUST00000213003.1/234729 intron 14 of 18)	-25641	Mtss2
chr3	49755819	49757620	1802	214.114	-0.846874	0.175139	-4.83545	1.32847e-06	0.000364406	Promoter (<=1kb)	0	Pcdh18
chr13	73603233	73604731	1499	358.739	-0.684661	0.141595	-4.83536	1.32903e-06	0.000364406	Promoter (<=1kb)	0	Clptm1l
chr5	9720251	9728098	7848	1062.89	-0.603584	0.124868	-4.83377	1.33973e-06	0.000366183	Promoter (<=1kb)	0	Grm3
chr8	102779732	102787070	7339	867.274	-0.498111	0.103053	-4.83354	1.34124e-06	0.000366183	Promoter (<=1kb)	0	Cdh11
chr3	69315427	69318901	3475	1017.45	-0.595733	0.123251	-4.83348	1.34167e-06	0.000366183	Promoter (<=1kb)	0	Ppm1l
chr1	9294028	9301425	7398	1268.93	-0.529724	0.10961	-4.83282	1.34614e-06	0.000366842	Promoter (<=1kb)	0	Sntg1
chr11	64078538	64080210	1673	227.914	-0.753257	0.155892	-4.83193	1.35217e-06	0.000367924	Promoter (<=1kb)	0	2810001G20Rik
chr18	22341797	22347020	5224	728.098	-0.647848	0.1341	-4.83108	1.35797e-06	0.000367987	Promoter (<=1kb)	0	Asxl3
chr13	104227707	104229547	1841	402.911	-0.714439	0.147887	-4.83097	1.35869e-06	0.000367987	Promoter (<=1kb)	0	Ppwd1
chr15	35370584	35372892	2309	355.44	-0.617299	0.127786	-4.83074	1.36029e-06	0.000367987	Promoter (<=1kb)	0	Vps13b
chr18	20744363	20747417	3055	528.593	-0.665703	0.13781	-4.83057	1.3614e-06	0.000367987	Promoter (<=1kb)	0	B4galt6
chr4	65603247	65610013	6767	1165.97	-0.526635	0.109025	-4.83038	1.36271e-06	0.000367987	Promoter (<=1kb)	0	Trim32
chr1	44699912	44700846	935	79.6297	-1.01896	0.211003	-4.82914	1.37126e-06	0.000369737	Intron (ENSMUST00000074525.9/70676 intron 2 of 10)	10768	Gulp1
chr6	118620481	118621625	1145	96.5983	0.937567	0.194213	4.82751	1.38251e-06	0.000372208	Intron (ENSMUST00000186889.6/12288 intron 34 of 46)	6321	Cacna1c
chr18	90578967	90580526	1560	433.641	-0.650618	0.134785	-4.82707	1.38554e-06	0.000372463	Promoter (<=1kb)	0	Gm45871
chr9	8133081	8135299	2219	304.424	-0.592471	0.122788	-4.82515	1.39896e-06	0.000375504	Promoter (<=1kb)	0	Cep126
chr3	127836076	127838721	2646	530.031	-0.672107	0.139314	-4.8244	1.40424e-06	0.000376354	Promoter (<=1kb)	0	Ap1ar
chr10	111619549	111620356	808	97.2593	-1.01206	0.209834	-4.82315	1.4131e-06	0.000378163	Distal Intergenic	-25276	4933440J02Rik
chrX	161908067	161909651	1585	191.995	-0.767151	0.159112	-4.82145	1.42519e-06	0.000380827	Exon (ENSMUST00000154188.1/ENSMUST00000154188.1 exon 1 of 2)	190440	Rai2
chr5	65389790	65392846	3057	550.073	-0.595417	0.123512	-4.82072	1.43041e-06	0.00038165	Promoter (<=1kb)	0	Rpl9
chr16	58407681	58409516	1836	507.834	-0.661141	0.137182	-4.81943	1.4397e-06	0.000382848	Promoter (<=1kb)	0	Dcbld2
chr1	23255001	23259030	4030	969.677	-0.532656	0.110525	-4.81932	1.44048e-06	0.000382848	Exon (ENSMUST00000193885.1/ENSMUST00000193885.1 exon 1 of 1)	-13239	Mir30a
chr7	56356613	56357686	1074	158.872	0.783746	0.162636	4.81902	1.44268e-06	0.000382848	3' UTR	50375	Oca2
chr1	163402813	163404892	2080	569.851	-0.558067	0.115814	-4.81864	1.44537e-06	0.000382848	Promoter (<=1kb)	0	Gorab
chr14	102172842	102174486	1645	249.06	-0.671799	0.139422	-4.81846	1.44667e-06	0.000382848	Distal Intergenic	243581	Lmo7
chr15	7877776	7878456	681	58.9436	-1.02061	0.211818	-4.81831	1.44777e-06	0.000382848	Intron (ENSMUST00000226928.1/545085 intron 2 of 2)	7921	Wdr70
chr15	44875645	44876667	1023	111.607	-0.831548	0.172707	-4.81478	1.47359e-06	0.000388654	Exon (ENSMUST00000227721.1/ENSMUST00000227721.1 exon 8 of 10)	-4752	A930017M01Rik
chr3	123644673	123645949	1277	182.326	-0.656147	0.136279	-4.81472	1.47408e-06	0.000388654	Intron (ENSMUST00000137404.7/83398 intron 2 of 13)	-25172	Ndst3
chr18	8161122	8161825	704	119.38	-0.815724	0.169453	-4.81388	1.48029e-06	0.000389716	Distal Intergenic	250503	Wac
chr10	22729392	22732737	3346	673.603	-0.64358	0.133705	-4.81343	1.48359e-06	0.00039001	Promoter (<=1kb)	0	Mir7663
chr18	39484391	39492817	8427	1242.27	-0.502576	0.104423	-4.81291	1.48751e-06	0.000390465	Promoter (<=1kb)	0	Nr3c1
chr8	121281099	121281746	648	71.6347	1.24637	0.258997	4.81231	1.49197e-06	0.000391014	Intron (ENSMUST00000127664.1/108148 intron 1 of 15)	153159	Foxl1
chr10	112928144	112930886	2743	541.466	-0.721	0.149832	-4.81204	1.49398e-06	0.000391014	Promoter (<=1kb)	0	Atxn7l3b
chr10	102829487	102830079	593	57.1331	-1.10446	0.229534	-4.81172	1.49634e-06	0.000391059	Exon (ENSMUST00000218458.1/ENSMUST00000218458.1 exon 3 of 6)	192495	Alx1
chr10	71516058	71516809	752	50.7911	-1.17848	0.244947	-4.81117	1.50048e-06	0.00039123	Distal Intergenic	168215	Ipmk
chr11	22284665	22288191	3527	1206.85	-0.424225	0.0881773	-4.81105	1.50138e-06	0.00039123	Promoter (<=1kb)	0	Ehbp1
chr8	124148285	124148939	655	52.3497	1.1753	0.244341	4.81008	1.50869e-06	0.000391622	Intron (ENSMUST00000127664.1/108148 intron 1 of 15)	-82452	Galnt2
chr2	109889997	109892335	2339	411.146	-0.735176	0.152857	-4.80956	1.51261e-06	0.000391622	Promoter (<=1kb)	0	Lin7c
chr12	65035527	65038832	3306	567.962	-0.557648	0.115947	-4.80949	1.51317e-06	0.000391622	Promoter (<=1kb)	0	Prpf39
chr11	118363111	118364633	1523	97.7459	1.04363	0.216996	4.80944	1.51357e-06	0.000391622	Distal Intergenic	-7371	Timp2
chr16	50578108	50579339	1232	167.751	-0.791173	0.164508	-4.80932	1.51447e-06	0.000391622	Distal Intergenic	-11164	4930542D17Rik
chr1	16103076	16107483	4408	1007.66	-0.533614	0.110959	-4.80911	1.51605e-06	0.000391622	Promoter (<=1kb)	0	Rpl7
chr3	120982047	120983838	1792	125.032	-0.883501	0.183732	-4.80865	1.51954e-06	0.000391955	Distal Intergenic	-95314	6530403H02Rik
chr14	103648139	103653589	5451	865.492	-0.556466	0.11573	-4.8083	1.52221e-06	0.000392078	Promoter (<=1kb)	0	Slain1
chr18	52463492	52466612	3121	500.467	-0.713103	0.148371	-4.80621	1.53815e-06	0.000395613	Promoter (<=1kb)	0	Srfbp1
chr13	119408232	119409701	1470	204.313	-0.869244	0.180933	-4.80424	1.55341e-06	0.000398962	Promoter (<=1kb)	0	Nnt
chr11	94404456	94408548	4093	417.432	0.55134	0.114778	4.80351	1.55907e-06	0.000399841	3' UTR	3131	Cacna1g
chr14	98165799	98172976	7178	769.574	-0.601094	0.125149	-4.80304	1.56272e-06	0.000400203	Promoter (<=1kb)	0	Dach1
chr14	111671784	111679674	7891	1271.21	-0.534025	0.111193	-4.80268	1.56553e-06	0.000400347	Promoter (<=1kb)	0	Slitrk5
chr18	80932345	80934660	2316	386.229	-0.623183	0.129769	-4.80227	1.56878e-06	0.000400603	Promoter (<=1kb)	0	Atp9b
chr6	95116873	95119256	2384	893.337	-0.503726	0.104918	-4.80112	1.57781e-06	0.000402029	Promoter (<=1kb)	0	Kbtbd8os
chr1	24175635	24176004	370	24.2059	1.70695	0.355541	4.80099	1.57886e-06	0.000402029	Promoter (1-2kb)	-1606	Col9a1
chr3	93445992	93448129	2138	279.788	-0.628764	0.130974	-4.8007	1.58116e-06	0.000402039	3' UTR	3662	Tchh
chr15	33080811	33081849	1039	116.625	-0.802242	0.16715	-4.79954	1.59034e-06	0.0004038	Promoter (1-2kb)	-1280	Cpq
chr18	70140460	70142385	1926	277.931	-0.676613	0.140986	-4.79914	1.59347e-06	0.000404019	Promoter (<=1kb)	0	Rab27b
chr18	26014867	26016275	1409	234.554	-0.783081	0.163197	-4.79839	1.59947e-06	0.000404787	Intron (ENSMUST00000234860.1/ENSMUST00000234860.1 intron 1 of 3)	-260710	Celf4
chr15	84463921	84465007	1087	97.4885	0.856938	0.178596	4.79819	1.60103e-06	0.000404787	Distal Intergenic	-16824	Shisal1
chr1	5588062	5590149	2088	188.751	-0.791791	0.165058	-4.79705	1.61018e-06	0.000406469	Promoter (<=1kb)	0	Oprk1
chr4	4790486	4794270	3785	496.318	-0.588656	0.122726	-4.79652	1.61449e-06	0.000406469	Promoter (<=1kb)	0	Bpnt2
chr19	56051331	56051842	512	28.3289	1.52757	0.318491	4.79627	1.61649e-06	0.000406469	Distal Intergenic	152778	Tcf7l2
chr5	74531217	74532525	1309	260.885	-0.714877	0.14905	-4.79623	1.61679e-06	0.000406469	Promoter (<=1kb)	0	Scfd2
chr15	87962201	87962800	600	30.1341	1.7947	0.374247	4.79551	1.62265e-06	0.000407367	Distal Intergenic	-166258	Mir6393
chr1	72710520	72712037	1518	337.205	-0.723804	0.150945	-4.79514	1.62561e-06	0.000407537	Promoter (<=1kb)	0	Rpl37a
chr2	45859961	45860349	389	20.9439	1.90025	0.396461	4.79304	1.64272e-06	0.000411249	Distal Intergenic	163161	1700019E08Rik
chr13	111685531	111687930	2400	368.006	-0.66296	0.138355	-4.79172	1.65361e-06	0.000413396	Promoter (<=1kb)	0	Mier3
chr4	56801046	56804963	3918	747.21	-0.529301	0.110471	-4.7913	1.65705e-06	0.000413669	Promoter (<=1kb)	0	Elp1
chr1	56971297	56974104	2808	246.629	-0.840459	0.175424	-4.79102	1.65934e-06	0.000413669	Promoter (<=1kb)	0	Satb2
chr10	58811015	58814551	3537	572.642	-0.5039	0.105225	-4.78879	1.67789e-06	0.00041771	Promoter (<=1kb)	0	Sh3rf3
chr11	16507131	16509419	2289	505.353	-0.622412	0.129992	-4.78808	1.68387e-06	0.000418615	Promoter (<=1kb)	0	Sec61g
chr14	79586096	79588888	2793	918.2	-0.566722	0.118394	-4.78675	1.69504e-06	0.000420806	Promoter (<=1kb)	0	Sugt1
chr3	121699664	121701489	1826	333.227	-0.652025	0.136226	-4.78635	1.69846e-06	0.000421069	Distal Intergenic	-22048	F3
chr1	10230417	10234234	3818	540.702	-0.667869	0.139547	-4.78597	1.70164e-06	0.000421273	Promoter (<=1kb)	0	Arfgef1
chr4	13739885	13755545	15661	1591.88	-0.542968	0.113466	-4.78529	1.7074e-06	0.000422114	Promoter (<=1kb)	0	Runx1t1
chr2	110016807	110018784	1978	409.527	-0.69433	0.145143	-4.78378	1.72031e-06	0.000424718	Promoter (<=1kb)	0	Ccdc34
chr1	59910653	59915625	4973	1272.96	-0.488503	0.102128	-4.78325	1.72483e-06	0.000425098	Promoter (<=1kb)	0	Fam117b
chr1	166999690	167004094	4405	724.492	-0.601503	0.125757	-4.78304	1.72662e-06	0.000425098	Promoter (<=1kb)	0	Gm16701
chr10	67094769	67102013	7245	1148.59	-0.439377	0.0918758	-4.7823	1.73304e-06	0.000425635	Promoter (<=1kb)	0	Jmjd1c
chr18	61724614	61730330	5717	689.46	-0.460807	0.0963581	-4.78224	1.73357e-06	0.000425635	Promoter (<=1kb)	0	Grpel2
chr11	16256265	16262482	6218	847.188	-0.561941	0.117533	-4.78113	1.74315e-06	0.00042734	Promoter (<=1kb)	0	Vstm2a
chr10	21294201	21297448	3248	581.057	-0.48611	0.101678	-4.78086	1.74544e-06	0.00042734	Promoter (<=1kb)	0	Hbs1l
chr18	44827300	44830324	3025	549.978	-0.669154	0.139973	-4.7806	1.74769e-06	0.00042734	Promoter (<=1kb)	0	Ythdc2
chr6	79667407	79668051	645	58.3759	-1.03707	0.216971	-4.77974	1.75519e-06	0.000428363	Distal Intergenic	-149865	Gm20594
chr4	83482478	83488328	5851	1180.33	-0.548333	0.114727	-4.77948	1.75751e-06	0.000428363	Promoter (<=1kb)	0	Psip1
chr13	21179082	21181336	2255	438.284	-0.585216	0.122465	-4.77864	1.76482e-06	0.000428363	Promoter (<=1kb)	0	Trim27
chr5	47521990	47522871	882	78.3961	-1.06779	0.22345	-4.77863	1.7649e-06	0.000428363	Distal Intergenic	-460267	Slit2
chr4	32237981	32241006	3026	507.229	-0.620989	0.129955	-4.77851	1.76599e-06	0.000428363	Promoter (<=1kb)	0	Bach2
chr1	174501379	174504796	3418	619.06	-0.650292	0.136088	-4.77848	1.76628e-06	0.000428363	Promoter (<=1kb)	0	Fmn2
chr1	63271646	63276091	4446	417.092	-0.525357	0.109965	-4.77751	1.77477e-06	0.000429838	Promoter (<=1kb)	0	Zdbf2
chrX	168672224	168674874	2651	524.734	-0.63677	0.133369	-4.77449	1.80164e-06	0.000435643	Promoter (<=1kb)	0	Msl3
chr4	137156248	137156702	455	23.1767	1.90783	0.399607	4.77427	1.80362e-06	0.000435643	Distal Intergenic	8364	Gm13003
chr6	42688783	42695462	6680	826.559	-0.495586	0.103816	-4.7737	1.80869e-06	0.000436278	Promoter (<=1kb)	0	Tcaf1
chr3	96044485	96045022	538	179.603	0.670651	0.140516	4.77278	1.81698e-06	0.000437687	Intron (ENSMUST00000015891.5/22365 intron 7 of 14)	12697	Vps45
chr18	88970918	88972845	1928	299.324	-0.722722	0.151442	-4.77225	1.82176e-06	0.000438247	Promoter (<=1kb)	0	Mir6359
chr13	9011548	9012329	782	727.897	0.762355	0.159785	4.77114	1.83188e-06	0.000440088	Intron (ENSMUST00000221672.1/ENSMUST00000221672.1 intron 2 of 2)	-15465	Gtpbp4
chr8	58909928	58914238	4311	459.188	-0.684982	0.143581	-4.7707	1.83585e-06	0.00044045	Promoter (<=1kb)	0	BC030500
chr4	91373872	91377621	3750	821.474	-0.525793	0.110247	-4.76924	1.84919e-06	0.000443054	Promoter (<=1kb)	0	Elavl2
chr10	24473905	24474527	623	87.686	-0.98871	0.207372	-4.76782	1.86232e-06	0.000445601	Distal Intergenic	119231	Gm15270
chr5	86063805	86067921	4117	939.883	-0.451433	0.094701	-4.76693	1.87051e-06	0.000446962	Promoter (<=1kb)	0	Cenpc1
chr13	89741976	89743165	1190	128.986	-0.881091	0.18485	-4.76651	1.87447e-06	0.00044731	Promoter (<=1kb)	0	Vcan
chr3	144716419	144723080	6662	1342.4	-0.562483	0.11803	-4.7656	1.88294e-06	0.000448168	Promoter (<=1kb)	0	Sh3glb1
chr12	52097047	52098405	1359	267.097	-0.723701	0.151871	-4.76523	1.88636e-06	0.000448168	Promoter (<=1kb)	0	Nubpl
chrX	111462627	111463939	1313	187.693	-0.855947	0.17963	-4.76505	1.88807e-06	0.000448168	Promoter (<=1kb)	0	Rps6ka6
chr19	36347791	36350051	2261	460.837	-0.623718	0.130894	-4.76505	1.88811e-06	0.000448168	Promoter (<=1kb)	0	Pcgf5
chr6	108781774	108784073	2300	312.763	-0.647531	0.135906	-4.76456	1.89266e-06	0.000448651	Promoter (<=1kb)	0	Arl8b
chr1	186704169	186706964	2796	344.241	-0.699121	0.146752	-4.76398	1.89814e-06	0.000449354	Promoter (<=1kb)	0	Tgfb2
chr3	82068890	82075468	6579	1001.65	-0.436977	0.0917775	-4.76127	1.92383e-06	0.000454377	Promoter (<=1kb)	0	Gucy1b1
chr8	56550107	56552417	2311	542.117	-0.649028	0.136323	-4.76097	1.92663e-06	0.000454377	Promoter (<=1kb)	0	Cep44
chr10	33623437	33626514	3078	581.572	-0.49688	0.104366	-4.76093	1.927e-06	0.000454377	Promoter (<=1kb)	0	Gm15939
chr13	9127584	9129727	2144	244.536	-0.720639	0.151435	-4.75875	1.94796e-06	0.000458713	Intron (ENSMUST00000188211.7/217980 intron 3 of 17)	-6488	Larp4b
chr12	12260041	12269989	9949	1271.69	-0.394407	0.0828961	-4.75785	1.95664e-06	0.000460151	Promoter (<=1kb)	0	Cyria
chrX	36644479	36645747	1269	234.491	-0.62707	0.131832	-4.75657	1.96912e-06	0.000461622	Promoter (<=1kb)	0	Akap17b
chr2	68860734	68864175	3442	623.439	-0.595024	0.125099	-4.75644	1.97034e-06	0.000461622	Promoter (<=1kb)	0	Cers6
chr18	14707931	14708415	485	47.0953	-1.23721	0.260113	-4.75641	1.97066e-06	0.000461622	Promoter (1-2kb)	1728	Psma8
chr7	81631156	81632085	930	60.7834	1.14037	0.239769	4.75612	1.9735e-06	0.000461682	Intron (ENSMUST00000098326.2/26557 intron 3 of 8)	-12251	Homer2
chr6	137733750	137736158	2409	621.933	-0.571913	0.120269	-4.75527	1.98181e-06	0.00046302	Promoter (<=1kb)	0	Strap
chrX	164075751	164077196	1446	571.037	-0.599843	0.126153	-4.75488	1.98566e-06	0.000463149	Promoter (<=1kb)	0	Siah1b
chr1	52497886	52502732	4847	655.199	-0.5663	0.119104	-4.75469	1.98755e-06	0.000463149	Promoter (<=1kb)	0	Nab1
chr7	83852286	83853084	799	62.0065	1.10979	0.233424	4.75442	1.99016e-06	0.000463153	Distal Intergenic	31221	Tlnrd1
chr5	17673480	17674425	946	142.38	-0.845664	0.177922	-4.75301	2.00413e-06	0.000465796	Intron (ENSMUST00000030568.13/20348 intron 7 of 17)	-19777	Sema3c
chr16	61056229	61056543	315	44.1734	1.3935	0.293435	4.74892	2.04508e-06	0.000474696	Distal Intergenic	-450698	Epha6
chr8	45901576	45902120	545	44.6688	1.32932	0.280082	4.74619	2.07283e-06	0.000480512	Exon (ENSMUST00000211190.1/53318 exon 3 of 3)	-12912	Pdlim3
chr13	95219251	95224090	4840	590.842	-0.456447	0.0962075	-4.74441	2.0912e-06	0.00048414	Promoter (<=1kb)	0	Pde8b
chr1	18057207	18059163	1957	267.948	-0.725012	0.152871	-4.74264	2.10949e-06	0.000487742	Exon (ENSMUST00000209405.1/ENSMUST00000209405.1 exon 1 of 4)	77888	Crisp4
chr18	10607931	10612028	4098	843.915	-0.48676	0.102669	-4.74108	2.12582e-06	0.000490884	Promoter (<=1kb)	0	Esco1
chr2	59719947	59720755	809	59.5904	1.27387	0.268732	4.74029	2.13408e-06	0.000492154	Intron (ENSMUST00000112568.7/66860 intron 3 of 26)	13103	Tanc1
chr3	83126917	83131612	4696	429.396	-0.613875	0.129524	-4.73947	2.14283e-06	0.000493534	Promoter (<=1kb)	0	Gm10710
chr18	55546976	55550621	3646	526.996	-0.618526	0.13056	-4.73747	2.16399e-06	0.000497064	Distal Intergenic	-554421	Zfp608
chr2	52965972	52966878	907	101.463	-0.893559	0.188624	-4.73725	2.16638e-06	0.000497064	Intron (ENSMUST00000155586.8/71409 intron 1 of 26)	108104	Fmnl2
chr14	62331803	62332791	989	188.648	-0.73153	0.154427	-4.73706	2.16839e-06	0.000497064	Promoter (<=1kb)	0	Rnaseh2b
chr6	4244927	4246420	1494	162.095	-0.734948	0.155151	-4.73698	2.1693e-06	0.000497064	Distal Intergenic	-157955	Bet1
chr7	81648839	81650716	1878	231.88	0.74931	0.158219	4.73589	2.18096e-06	0.000499096	5' UTR	-29934	Homer2
chr10	7952849	7958541	5693	697.843	-0.542775	0.114626	-4.73518	2.18865e-06	0.000500214	Promoter (<=1kb)	0	Tab2
chr11	22855378	22860945	5568	730.184	-0.512554	0.10828	-4.73359	2.2058e-06	0.000503369	Promoter (<=1kb)	0	B3gnt2
chr8	95348197	95349909	1713	212.865	0.705432	0.149033	4.73338	2.20809e-06	0.000503369	Promoter (2-3kb)	-2359	Mmp15
chr10	108160749	108167046	6298	1081.6	-0.528867	0.111766	-4.73192	2.22404e-06	0.000506357	Promoter (<=1kb)	0	Ppp1r12a
chr7	97004284	97005879	1596	143.041	0.731574	0.15468	4.72959	2.24969e-06	0.000511545	Intron (ENSMUST00000044466.11/244141 intron 6 of 13)	-17790	Nars2
chr6	81625019	81625776	758	51.1506	1.33593	0.28253	4.72845	2.26236e-06	0.000513249	Distal Intergenic	269887	Mir7232
chr2	49450395	49454763	4369	1166.68	-0.516917	0.109322	-4.7284	2.26293e-06	0.000513249	Promoter (<=1kb)	0	Epc2
chr1	130714159	130718139	3981	1274.06	-0.536548	0.113492	-4.72764	2.27141e-06	0.000514518	Promoter (<=1kb)	0	Pfkfb2
chr6	5177926	5179178	1253	222.558	-0.591448	0.125131	-4.72664	2.28265e-06	0.000516407	Intron (ENSMUST00000002663.11/18979 intron 5 of 8)	14585	Pon1
chr14	118088163	118090643	2481	479.189	-0.598488	0.126654	-4.72536	2.29704e-06	0.000518976	Distal Intergenic	-35919	Dct
chr14	50923430	50926515	3086	662.425	-0.532771	0.112757	-4.72494	2.30182e-06	0.000518976	Promoter (<=1kb)	0	Apex1
chr18	19965518	19966621	1104	148.076	-0.778001	0.164661	-4.72486	2.30272e-06	0.000518976	Exon (ENSMUST00000115848.4/13507 exon 14 of 17)	35334	Dsc3
chr5	52188709	52191496	2788	524.144	-0.606144	0.128302	-4.72436	2.30837e-06	0.000519062	Promoter (<=1kb)	0	Dhx15
chr6	127840165	127840770	606	46.3571	1.4498	0.306901	4.72399	2.31261e-06	0.000519062	Distal Intergenic	-46819	Tspan11
chr8	74892019	74892773	755	42.0089	1.41381	0.299293	4.72384	2.31432e-06	0.000519062	Exon (ENSMUST00000034034.9/71597 exon 4 of 4)	18479	Isx
chr13	95102626	95103776	1151	150.841	-0.719743	0.152365	-4.7238	2.31473e-06	0.000519062	Intron (ENSMUST00000162412.7/218461 intron 4 of 19)	-49608	Pde8b
chr11	99323905	99324688	784	73.3094	0.964019	0.204088	4.72355	2.31765e-06	0.000519063	Promoter (<=1kb)	-954	Krt25
chr6	72955915	72959871	3957	865.888	-0.506825	0.107307	-4.72313	2.32243e-06	0.000519482	Promoter (<=1kb)	0	Tmsb10
chr15	67174319	67178181	3863	543.838	-0.517648	0.109605	-4.72287	2.32545e-06	0.000519506	Promoter (<=1kb)	0	St3gal1
chr14	36393044	36393569	526	57.756	-1.05583	0.223624	-4.72146	2.34155e-06	0.00052245	Distal Intergenic	298075	4930474N05Rik
chr10	32887142	32891651	4510	557.552	-0.549731	0.116444	-4.72098	2.34715e-06	0.000522464	Promoter (<=1kb)	0	Nkain2
chr16	62844652	62848135	3484	568.367	-0.630507	0.133555	-4.72095	2.34747e-06	0.000522464	Promoter (<=1kb)	0	Arl13b
chr13	78197617	78204597	6981	917.994	-0.537002	0.113767	-4.72019	2.35626e-06	0.000523571	Promoter (<=1kb)	0	Nr2f1
chr11	33932272	33933079	808	87.3316	-0.926458	0.196283	-4.72001	2.35831e-06	0.000523571	Intron (ENSMUST00000238903.1/70357 intron 1 of 7)	-29934	Kcnmb1
chr15	55070702	55073079	2378	330.573	-0.719201	0.152382	-4.71972	2.36171e-06	0.000523656	Promoter (<=1kb)	0	Taf2
chr12	54983986	54987187	3202	335.682	-0.582206	0.123363	-4.71947	2.36456e-06	0.000523656	Promoter (<=1kb)	0	Baz1a
chr1	55129462	55132260	2799	738.738	-0.524626	0.111186	-4.71846	2.3764e-06	0.000525625	Promoter (<=1kb)	0	Mob4
chr13	20089374	20095952	6579	916.287	-0.530146	0.112383	-4.7173	2.39e-06	0.000527329	Promoter (<=1kb)	0	Elmo1
chr10	57529825	57533721	3897	623.761	-0.562432	0.119228	-4.7173	2.39001e-06	0.000527329	Promoter (<=1kb)	0	Serinc1
chr11	26209150	26211580	2431	327.353	-0.717818	0.152189	-4.71663	2.39787e-06	0.000527872	Promoter (<=1kb)	0	5730522E02Rik
chr10	88146682	88147702	1021	131.63	-0.833646	0.176748	-4.71658	2.39838e-06	0.000527872	Promoter (<=1kb)	0	Nup37
chr10	52416043	52424218	8176	1756.07	-0.476481	0.101034	-4.71605	2.40462e-06	0.000528593	Promoter (<=1kb)	0	Nus1
chr3	30599278	30604151	4874	1512.58	-0.571365	0.121201	-4.7142	2.42662e-06	0.000532773	Promoter (<=1kb)	0	Actrt3
chr1	37956596	37957061	466	26.9715	1.50976	0.320467	4.71114	2.46339e-06	0.000540183	Promoter (<=1kb)	698	Lyg1
chr1	173331876	173340508	8633	1071.42	-0.432754	0.0918788	-4.71006	2.47647e-06	0.000542384	Promoter (<=1kb)	0	Ackr1
chr1	151342583	151351292	8710	1586.13	-0.541004	0.114897	-4.7086	2.49425e-06	0.000544685	Promoter (<=1kb)	0	Ivns1abp
chr3	9003199	9005082	1884	284.865	-0.606114	0.128741	-4.70799	2.50167e-06	0.000544685	Promoter (<=1kb)	0	Tpd52
chr3	98012664	98014493	1830	279.063	-0.761314	0.161717	-4.7077	2.50524e-06	0.000544685	Promoter (<=1kb)	0	Notch2
chr13	6644965	6650501	5537	1223.95	-0.455885	0.0968433	-4.70745	2.50831e-06	0.000544685	Promoter (<=1kb)	0	Pfkp
chr4	55530878	55534823	3946	1114.43	-0.583722	0.124	-4.70742	2.50876e-06	0.000544685	Promoter (<=1kb)	0	Klf4
chr10	111006496	111012004	5509	826.637	-0.48283	0.10257	-4.70731	2.51001e-06	0.000544685	Promoter (<=1kb)	0	Zdhhc17
chr8	106892069	106894430	2362	291.589	-0.557387	0.118409	-4.7073	2.5102e-06	0.000544685	Promoter (<=1kb)	0	Chtf8
chr3	26329178	26335243	6066	848.071	-0.48262	0.102528	-4.7072	2.51139e-06	0.000544685	Promoter (<=1kb)	0	Nlgn1
chr12	104912200	104913249	1050	104.419	0.875702	0.186075	4.70617	2.52411e-06	0.000546778	Distal Intergenic	-47124	Clmn
chr3	51274979	51279669	4691	993.669	-0.436248	0.0927163	-4.70519	2.53629e-06	0.000547695	Promoter (<=1kb)	0	4930577N17Rik
chr4	88721372	88723594	2223	592.219	-0.617634	0.131269	-4.7051	2.53744e-06	0.000547695	Promoter (<=1kb)	0	Klhl9
chr13	29013565	29017737	4173	663.559	-0.488685	0.103871	-4.70474	2.54185e-06	0.000547695	Promoter (<=1kb)	0	A330102I10Rik
chr10	111582824	111584472	1649	297.888	-0.602967	0.128162	-4.70474	2.54195e-06	0.000547695	Distal Intergenic	9801	4933440J02Rik
chr3	13470480	13474536	4057	456.235	-0.633939	0.134756	-4.70436	2.54661e-06	0.000547695	Promoter (<=1kb)	0	Ralyl
chr13	102593287	102598504	5218	709.919	-0.508513	0.108094	-4.70435	2.54675e-06	0.000547695	Distal Intergenic	-95054	Cd180
chr3	75164080	75165729	1650	213.417	-0.924852	0.19664	-4.70328	2.56009e-06	0.000548587	Promoter (<=1kb)	0	Zbbx
chr10	41068890	41074317	5428	640.778	-0.477724	0.101575	-4.70317	2.56149e-06	0.000548587	Promoter (<=1kb)	0	Gpr6
chr1	24676924	24680415	3492	737.846	-0.610715	0.129855	-4.70304	2.56311e-06	0.000548587	Promoter (<=1kb)	0	Lmbrd1
chr1	107783128	107783548	421	45.8189	-1.23169	0.261893	-4.70304	2.56319e-06	0.000548587	Distal Intergenic	-133711	D830032E09Rik
chr3	145256367	145257088	722	68.8818	-1.01534	0.215927	-4.70225	2.57311e-06	0.000549574	Distal Intergenic	-35384	Col24a1
chr5	75043432	75045393	1962	279.104	-0.645598	0.137304	-4.70195	2.57684e-06	0.000549574	Promoter (<=1kb)	0	Chic2
chr4	8689070	8692347	3278	454.342	-0.689025	0.146541	-4.70194	2.57704e-06	0.000549574	Promoter (<=1kb)	0	Chd7
chrX	70475887	70477811	1925	315.662	-0.687329	0.146199	-4.70132	2.5849e-06	0.000550214	Promoter (<=1kb)	0	Tmem185a
chr6	24661550	24667087	5538	1195.73	-0.580219	0.123423	-4.70106	2.58815e-06	0.000550214	Promoter (<=1kb)	0	Wasl
chr3	19308218	19314321	6104	1093.99	-0.633481	0.134755	-4.70097	2.58929e-06	0.000550214	Promoter (<=1kb)	0	Pde7a
chr8	41040523	41044481	3959	530.209	-0.608759	0.12957	-4.6983	2.62332e-06	0.000556783	Promoter (<=1kb)	0	Mtus1
chr2	13500195	13501287	1093	137.85	-0.713576	0.151917	-4.69715	2.63818e-06	0.000559272	Distal Intergenic	-8382	Cubn
chr4	152461126	152462223	1098	77.1517	1.12037	0.238537	4.69683	2.64225e-06	0.00055947	Intron (ENSMUST00000160884.8/16498 intron 1 of 15)	-6083	Kcnab2
chrX	153496758	153500399	3642	481.648	-0.610976	0.130101	-4.69617	2.6508e-06	0.000559835	Promoter (<=1kb)	0	Ubqln2
chr5	8055702	8058121	2420	310.222	-0.583039	0.124157	-4.696	2.65311e-06	0.000559835	Promoter (<=1kb)	0	Sri
chr8	66696479	66699398	2920	383.416	-0.597782	0.127297	-4.69597	2.65338e-06	0.000559835	Promoter (<=1kb)	0	Npy1r
chr4	14863058	14865402	2345	459.005	-0.630654	0.134322	-4.69508	2.66506e-06	0.000561277	Promoter (<=1kb)	0	Pip4p2
chr1	118321389	118322463	1075	203.855	-0.714574	0.1522	-4.69497	2.66651e-06	0.000561277	Promoter (<=1kb)	0	Nifk
chr13	19617540	19620247	2708	368.824	-0.644286	0.137254	-4.6941	2.6778e-06	0.00056299	Promoter (<=1kb)	0	Epdr1
chr8	76896811	76903386	6576	1437.86	-0.540209	0.115102	-4.69332	2.68811e-06	0.000564493	Promoter (<=1kb)	0	Gm10649
chr15	5243947	5244926	980	120.661	-0.820085	0.17479	-4.69184	2.70757e-06	0.000567369	Promoter (<=1kb)	0	Ptger4
chr18	52767288	52770646	3359	375.547	-0.693982	0.14792	-4.6916	2.71078e-06	0.000567369	Promoter (<=1kb)	0	Sncaip
chr18	28195886	28196669	784	72.8567	-0.992613	0.211574	-4.69156	2.71134e-06	0.000567369	Distal Intergenic	-666181	4930474G06Rik
chr16	32597972	32598401	430	32.7263	1.41448	0.301518	4.6912	2.71605e-06	0.00056769	Distal Intergenic	-10519	Tfrc
chr4	86746940	86751325	4386	666.561	-0.543073	0.115792	-4.69007	2.73116e-06	0.00057018	Promoter (<=1kb)	0	Dennd4c
chr4	22486400	22490773	4374	639.082	-0.736013	0.156943	-4.68967	2.7365e-06	0.000570627	Promoter (<=1kb)	0	Gm30731
chr10	115313096	115317318	4223	774.281	-0.612251	0.130615	-4.68745	2.76634e-06	0.000576176	Promoter (<=1kb)	0	Rab21
chr13	116706368	116709521	3154	263.594	-0.813574	0.173593	-4.68666	2.77695e-06	0.000577108	Distal Intergenic	128657	4930435F18Rik
chr10	25695319	25696756	1438	217.701	-0.778009	0.166006	-4.68664	2.77728e-06	0.000577108	Distal Intergenic	-73756	Gm36908
chr13	20470247	20476701	6455	1114.14	-0.495004	0.105642	-4.68568	2.79037e-06	0.000579155	Promoter (<=1kb)	0	Elmo1
chr8	61223370	61225703	2334	313.844	-0.757615	0.161715	-4.68488	2.80127e-06	0.00058074	Promoter (<=1kb)	0	Sh3rf1
chr4	139932891	139933789	899	117.156	0.799678	0.170714	4.68432	2.80896e-06	0.00058166	Promoter (<=1kb)	0	4933427I22Rik
chrX	82814322	82817477	3156	277.622	-0.64673	0.138074	-4.68395	2.81405e-06	0.000582039	Distal Intergenic	-131393	Dmd
chr14	19823107	19824913	1807	472.495	-0.604566	0.129084	-4.68349	2.82027e-06	0.000582266	Promoter (<=1kb)	0	Rtraf
chr11	90331562	90333636	2075	183.267	0.676027	0.144349	4.68327	2.8234e-06	0.000582266	Distal Intergenic	48299	Hlf
chr13	30665238	30667331	2094	181.018	-0.732459	0.156403	-4.68315	2.82493e-06	0.000582266	Intron (ENSMUST00000091672.12/105352 intron 1 of 7)	5137	Dusp22
chr12	50998925	51003310	4386	522.392	-0.506195	0.108098	-4.68274	2.83063e-06	0.000582766	Promoter (1-2kb)	-1848	1700008C04Rik
chr17	33757024	33757735	712	55.3669	1.17396	0.250712	4.68248	2.83424e-06	0.000582838	Promoter (2-3kb)	2328	Rab11b
chr13	3537047	3539603	2557	691.109	-0.497302	0.10622	-4.68179	2.84385e-06	0.000583479	Promoter (<=1kb)	0	Gdi2
chr18	84986422	84986991	570	59.2571	-1.02407	0.218745	-4.68158	2.84673e-06	0.000583479	Distal Intergenic	20912	Fbxo15
chr3	140531418	140532596	1179	161.29	-0.840115	0.179452	-4.68155	2.84716e-06	0.000583479	Distal Intergenic	503169	Mir7j
chr5	5558794	5560575	1782	260.403	-0.654021	0.139723	-4.68083	2.85715e-06	0.000584854	Promoter (<=1kb)	0	Gtpbp10
chr1	32105394	32106014	621	56.6953	-1.17715	0.25159	-4.67886	2.88479e-06	0.000589835	Distal Intergenic	-66700	Khdrbs2
chr18	10724205	10729440	5236	908.873	-0.465382	0.0994849	-4.67792	2.89802e-06	0.000591234	Promoter (<=1kb)	0	Mib1
chr3	16181797	16186120	4324	870.494	-0.583939	0.124829	-4.6779	2.89825e-06	0.000591234	Promoter (<=1kb)	0	Ythdf3
chr6	18512890	18517325	4436	642.223	-0.534587	0.114355	-4.67479	2.9426e-06	0.000599594	Promoter (<=1kb)	0	Cttnbp2
chr13	92363738	92364673	936	106.381	-0.796642	0.170441	-4.674	2.95387e-06	0.000601205	Intron (ENSMUST00000022218.5/13361 intron 3 of 5)	-8735	Msh3
chr4	26345241	26347660	2420	356.908	-0.769455	0.164643	-4.67349	2.96123e-06	0.000602018	Promoter (<=1kb)	0	Manea
chr14	121825606	121826583	978	120.081	0.914385	0.195709	4.67217	2.98028e-06	0.0006052	Distal Intergenic	-27769	Dock9
chr1	10992727	10994842	2116	217.65	-0.779442	0.166845	-4.67167	2.98762e-06	0.000605658	Promoter (<=1kb)	0	Prex2
chr16	73411460	73412149	690	93.5246	-0.96654	0.206901	-4.67151	2.98997e-06	0.000605658	Intron (ENSMUST00000232549.1/ENSMUST00000232549.1 intron 4 of 5)	427705	Robo1
chr12	57481814	57482729	916	76.773	-0.906818	0.194125	-4.67132	2.99271e-06	0.000605658	Intron (ENSMUST00000123498.7/73490 intron 10 of 10)	63392	Foxa1
chrX	106043617	106044470	854	107.436	-0.834151	0.178603	-4.67042	3.00581e-06	0.000607619	Intron (ENSMUST00000113557.7/11977 intron 1 of 22)	16295	Atp7a
chr2	20023937	20024471	535	45.7207	1.48006	0.317094	4.66758	3.04769e-06	0.000615388	Intron (ENSMUST00000114610.7/208618 intron 1 of 7)	114157	Etl4
chr6	21213383	21220795	7413	917.529	-0.50665	0.10856	-4.66699	3.05638e-06	0.000616446	Promoter (<=1kb)	0	Kcnd2
chr10	25295839	25298440	2602	403.012	-0.690381	0.147979	-4.66539	3.08036e-06	0.000620582	Promoter (<=1kb)	0	Akap7
chr9	78526514	78528473	1960	320.058	-0.514774	0.110347	-4.66506	3.0853e-06	0.000620876	Distal Intergenic	-37363	Eef1a1
chr5	8619950	8624135	4186	1116.17	-0.459616	0.0985283	-4.66482	3.08891e-06	0.000620903	Promoter (<=1kb)	0	Rundc3b
chr13	102940131	102940917	787	59.1467	1.08973	0.233684	4.66329	3.11198e-06	0.000624837	Intron (ENSMUST00000166726.7/328329 intron 4 of 26)	17429	Mast4
chr1	97766369	97772305	5937	1019.07	-0.527627	0.113174	-4.66206	3.13053e-06	0.000626943	Promoter (<=1kb)	0	Ppip5k2
chr18	73871457	73873361	1905	358.696	-0.581988	0.124842	-4.6618	3.13453e-06	0.000626943	Exon (ENSMUST00000120033.7/71263 exon 5 of 9)	7785	Mro
chr6	23183229	23183708	480	38.2147	-1.34897	0.289368	-4.66179	3.13471e-06	0.000626943	Distal Intergenic	-50243	Aass
chr3	32816360	32819242	2883	431.066	-0.574681	0.123278	-4.66167	3.13652e-06	0.000626943	Promoter (<=1kb)	0	Usp13
chr10	18054849	18057149	2301	448.115	-0.651001	0.139671	-4.66095	3.14758e-06	0.000628448	Promoter (<=1kb)	0	Reps1
chr18	59061698	59063975	2278	330.13	-0.689299	0.147907	-4.66036	3.15655e-06	0.000629536	Promoter (<=1kb)	0	Minar2
chr4	85204259	85208338	4080	621.652	-0.558235	0.119793	-4.65999	3.16232e-06	0.000629983	Promoter (<=1kb)	0	Sh3gl2
chrX	51017478	51019456	1979	231.368	-0.745499	0.159997	-4.65947	3.17026e-06	0.000630861	Promoter (<=1kb)	0	Rap2c
chr4	54021335	54022608	1274	140.77	-0.788033	0.169143	-4.65897	3.17796e-06	0.000631366	Distal Intergenic	180865	Tmem38b
chr18	49754403	49757307	2905	1141.07	-0.554765	0.119078	-4.65885	3.17987e-06	0.000631366	Promoter (<=1kb)	0	Dtwd2
chr6	146697616	146698335	720	81.468	-0.848569	0.182158	-4.65842	3.1865e-06	0.000631978	Distal Intergenic	-26660	Stk38l
chr15	31528278	31534031	5754	1050.69	-0.509753	0.109462	-4.6569	3.21013e-06	0.000635958	Promoter (<=1kb)	0	Marchf6
chr4	94602228	94604818	2591	556.673	-0.585419	0.125727	-4.65629	3.21964e-06	0.000637136	Promoter (<=1kb)	0	Plaa
chr17	30950704	30951710	1007	90.7529	0.942193	0.202359	4.65605	3.22335e-06	0.000637162	Promoter (2-3kb)	-2930	Umodl1
chr2	61711019	61712850	1832	417.981	-0.507784	0.109107	-4.654	3.25559e-06	0.000642777	Promoter (<=1kb)	0	Psmd14
chr1	17144760	17146842	2083	374.05	-0.628606	0.135074	-4.65379	3.25895e-06	0.000642777	Promoter (<=1kb)	0	Gdap1
chr2	17728606	17732781	4176	624.686	-0.519371	0.111632	-4.65251	3.27922e-06	0.000645662	Promoter (<=1kb)	0	Nebl
chr16	62785632	62788814	3183	695.613	-0.615248	0.132243	-4.65241	3.28082e-06	0.000645662	Promoter (<=1kb)	0	Nsun3
chr17	30702333	30702677	345	18.7182	2.03508	0.437493	4.6517	3.29214e-06	0.000647177	Intron (ENSMUST00000170651.1/13417 intron 26 of 92)	-18364	Dnah8
chr4	15957437	15958997	1561	398.717	-0.699861	0.150493	-4.65045	3.31211e-06	0.000649965	Promoter (<=1kb)	0	Nbn
chr18	7867332	7871543	4212	962.684	-0.596934	0.128368	-4.65016	3.31677e-06	0.000649965	Promoter (<=1kb)	0	Wac
chr5	141043621	141044474	854	96.6275	1.03016	0.221534	4.65013	3.31725e-06	0.000649965	Distal Intergenic	-43039	Card11
chr11	26386754	26387914	1161	351.059	-0.664377	0.142905	-4.64907	3.3343e-06	0.000652591	Promoter (<=1kb)	0	Fancl
chr2	51299112	51300001	890	106.751	-0.873659	0.187938	-4.64865	3.34119e-06	0.000653223	Distal Intergenic	57281	Gm13497
chr12	47162486	47165270	2785	295.007	-0.665048	0.143094	-4.64761	3.35802e-06	0.000655794	Exon (ENSMUST00000195244.1/ENSMUST00000195244.1 exon 1 of 2)	-343557	Nova1
chr10	106468314	106472573	4260	758.192	-0.549581	0.118256	-4.64738	3.36176e-06	0.000655808	Promoter (<=1kb)	0	Ppfia2
chr4	81441740	81443171	1432	212.219	-0.689661	0.14843	-4.64636	3.37847e-06	0.000658348	Promoter (<=1kb)	0	Mpdz
chr3	146403493	146406426	2934	779.511	-0.512193	0.110287	-4.64417	3.41452e-06	0.000664647	Promoter (<=1kb)	0	Ssx2ip
chr16	77034165	77035316	1152	161.241	-0.709591	0.152801	-4.64389	3.41915e-06	0.000664824	Intron (ENSMUST00000023580.7/30940 intron 2 of 23)	20378	Usp25
chr16	49167031	49167771	741	94.4329	-0.88558	0.190708	-4.64365	3.42314e-06	0.000664875	Intron (ENSMUST00000168680.1/667772 intron 33 of 40)	109545	Myh15
chr18	55446828	55447862	1035	144.023	-0.725979	0.156363	-4.64291	3.4353e-06	0.000665926	Distal Intergenic	-454273	Zfp608
chr8	40421992	40426326	4335	485.419	-0.594049	0.127958	-4.64254	3.44155e-06	0.000665926	Promoter (<=1kb)	0	Zdhhc2
chr4	6189897	6193659	3763	673.215	-0.546979	0.117822	-4.64242	3.44356e-06	0.000665926	Promoter (<=1kb)	0	Ubxn2b
chr10	87927121	87927707	587	58.3552	-1.06826	0.230116	-4.64225	3.44632e-06	0.000665926	Intron (ENSMUST00000122386.7/16000 intron 4 of 4)	-39140	Tyms-ps
chr1	11413049	11416625	3577	623.205	-0.587249	0.126502	-4.6422	3.4472e-06	0.000665926	Promoter (<=1kb)	0	A830018L16Rik
chr6	59207531	59210069	2539	554.355	-0.682115	0.146969	-4.64122	3.46361e-06	0.000668072	Promoter (<=1kb)	0	Tigd2
chr13	119789105	119792562	3458	912.494	-0.483366	0.104149	-4.64109	3.4658e-06	0.000668072	Promoter (<=1kb)	0	Zfp131
chr4	35224047	35227893	3847	796.864	-0.560169	0.120726	-4.63999	3.48429e-06	0.000670912	Promoter (<=1kb)	0	C9orf72
chr8	8655055	8663595	8541	1432.41	-0.490996	0.105831	-4.63944	3.49354e-06	0.00067185	Promoter (<=1kb)	0	Efnb2
chr15	12512883	12513387	505	32.2885	-1.3399	0.288837	-4.63895	3.5018e-06	0.00067185	Intron (ENSMUST00000075317.11/68070 intron 1 of 23)	-19324	Pdzd2
chr15	45110692	45116274	5583	678.426	-0.600207	0.129388	-4.63882	3.50406e-06	0.00067185	Promoter (<=1kb)	0	Kcnv1
chr5	129390825	129391285	461	29.3085	1.42291	0.306741	4.63881	3.50422e-06	0.00067185	Distal Intergenic	-109936	Sfswap
chrX	106186306	106188297	1992	412.126	-0.496138	0.107	-4.6368	3.53842e-06	0.000677679	Promoter (<=1kb)	0	Pgk1
chr13	43641354	43641976	623	42.4925	1.27077	0.27415	4.63531	3.56402e-06	0.000681171	Intron (ENSMUST00000059986.2/328234 intron 1 of 1)	25371	Rnf182
chr15	27464504	27470089	5586	828.668	-0.484386	0.104507	-4.63496	3.57013e-06	0.000681171	Promoter (<=1kb)	0	Ank
chr10	67535115	67539630	4516	710.635	-0.529321	0.114204	-4.63487	3.57165e-06	0.000681171	Promoter (<=1kb)	0	Egr2
chr3	118444825	118447381	2557	197.607	-0.638567	0.137775	-4.63485	3.57192e-06	0.000681171	Intron (ENSMUST00000180593.1/ENSMUST00000180593.1 intron 1 of 1)	10968	Mir137
chr3	60281778	60283111	1334	256.35	-0.658096	0.142009	-4.6342	3.58321e-06	0.000682595	Distal Intergenic	-189719	Mbnl1
chr12	8920855	8923282	2428	768.119	-0.525335	0.113369	-4.63385	3.5893e-06	0.000683026	Promoter (<=1kb)	0	Laptm4a
chr7	88534379	88534800	422	24.2824	1.81473	0.391657	4.63347	3.5958e-06	0.000683536	Distal Intergenic	103985	Rab38
chr1	186748705	186750193	1489	221.111	-0.744842	0.16079	-4.63239	3.61473e-06	0.000686404	Promoter (<=1kb)	0	Rrp15
chr2	138599498	138600119	622	58.2154	-1.0162	0.21939	-4.63192	3.62286e-06	0.000687216	Intron (ENSMUST00000155923.1/ENSMUST00000155923.1 intron 1 of 4)	-219810	Mir1952
chr13	17798452	17807964	9513	1797.45	-0.522128	0.112737	-4.63137	3.6326e-06	0.000688332	Promoter (<=1kb)	0	Cdk13
chr5	9099694	9101372	1679	187.841	-0.805197	0.173887	-4.63058	3.64636e-06	0.000690205	Promoter (<=1kb)	0	Tmem243
chr9	56710909	56713883	2975	410.782	0.710438	0.153458	4.62952	3.66516e-06	0.000693029	Intron (ENSMUST00000210032.1/235402 intron 3 of 6)	-25656	Lingo1
chr10	117147510	117149674	2165	320.047	-0.59956	0.129531	-4.62869	3.67984e-06	0.000694839	Promoter (<=1kb)	0	Frs2
chr1	23849404	23850357	954	91.3661	-0.858432	0.185466	-4.62851	3.68304e-06	0.000694839	Promoter (1-2kb)	-1627	Smap1
chr5	49961420	49962459	1040	130.858	-0.82808	0.178916	-4.62832	3.68641e-06	0.000694839	Exon (ENSMUST00000030971.6/70693 exon 18 of 19)	9616	Adgra3
chr6	61179229	61181702	2474	474.01	-0.620757	0.134131	-4.628	3.69218e-06	0.000695003	Promoter (<=1kb)	0	A730020E08Rik
chr10	94245644	94246299	656	40.0974	1.43955	0.311067	4.62779	3.69582e-06	0.000695003	Distal Intergenic	46607	Ndufa12
chr15	8440734	8448583	7850	1150.6	-0.477122	0.103103	-4.62762	3.69896e-06	0.000695003	Promoter (<=1kb)	0	Nipbl
chr15	44745085	44755428	10344	1503.72	-0.439609	0.0950097	-4.62698	3.71029e-06	0.000696399	Promoter (<=1kb)	0	Sybu
chr5	99580794	99581600	807	71.113	1.27039	0.27459	4.62649	3.71919e-06	0.000697336	Intron (ENSMUST00000209346.1/320292 intron 2 of 16)	147212	Rasgef1b
chr9	64264727	64265155	429	25.8228	1.62699	0.351701	4.62607	3.72678e-06	0.000698026	Distal Intergenic	-11096	Map2k1
chr8	57651082	57654318	3237	412.604	-0.566405	0.122464	-4.62508	3.74462e-06	0.000700633	Promoter (<=1kb)	0	AW046200
chr8	57486396	57488893	2498	548.825	-0.522431	0.112965	-4.62472	3.75104e-06	0.000700943	Promoter (<=1kb)	0	Sap30
chr1	105661766	105666975	5210	959.281	-0.506919	0.109615	-4.62455	3.75413e-06	0.000700943	Promoter (<=1kb)	0	Relch
chr13	78475052	78476063	1012	122.218	-0.87131	0.188424	-4.6242	3.76051e-06	0.000701401	Distal Intergenic	272499	A830082K12Rik
chr6	50451384	50452564	1181	94.5646	0.954342	0.206413	4.62345	3.77406e-06	0.000703016	Intron (ENSMUST00000071728.10/71720 intron 1 of 21)	3597	Osbpl3
chr3	116660517	116664648	4132	762.67	-0.535461	0.115826	-4.62296	3.78294e-06	0.000703016	Promoter (<=1kb)	0	Mfsd14a
chr4	11886903	11888610	1708	162.583	-0.713584	0.154373	-4.62247	3.79195e-06	0.000703016	Distal Intergenic	77211	Pdp1
chr16	23986291	23991785	5495	803.224	-0.670344	0.145022	-4.62236	3.79392e-06	0.000703016	Promoter (<=1kb)	0	Bcl6
chr3	130728974	130731974	3001	856.478	-0.618245	0.133755	-4.62223	3.79643e-06	0.000703016	Promoter (<=1kb)	0	Rpl34
chr2	29081742	29082469	728	46.2584	1.38222	0.299039	4.6222	3.79683e-06	0.000703016	Promoter (<=1kb)	-940	Ttf1
chr3	8765977	8768448	2472	466.241	-0.53964	0.116753	-4.62205	3.79974e-06	0.000703016	Distal Intergenic	-98721	Hey1
chr10	94940678	94946323	5646	850.532	-0.488675	0.105733	-4.62181	3.80411e-06	0.000703016	Promoter (<=1kb)	0	Plxnc1
chr13	96129180	96134471	5292	867.125	-0.473465	0.102442	-4.62178	3.80462e-06	0.000703016	Promoter (<=1kb)	0	Sv2c
chr5	44771996	44773190	1195	165.168	-0.657382	0.142245	-4.62149	3.81001e-06	0.000703284	Intron (ENSMUST00000199534.4/16826 intron 1 of 8)	26412	Ldb2
chr8	17460529	17463783	3255	346.058	0.609331	0.131863	4.62095	3.81988e-06	0.000704353	Intron (ENSMUST00000082104.6/94109 intron 1 of 69)	71498	Csmd1
chrX	77509004	77512298	3295	375.551	-0.658165	0.142438	-4.62072	3.82406e-06	0.000704353	Promoter (<=1kb)	0	Tbl1x
chr4	46736341	46737520	1180	111.048	0.786151	0.170143	4.62053	3.82764e-06	0.000704353	Exon (ENSMUST00000107749.3/242425 exon 10 of 19)	-11950	Gabbr2
chr8	40305946	40310717	4772	811.532	-0.508149	0.110002	-4.61946	3.84739e-06	0.000707258	Promoter (<=1kb)	0	Mir7666
chr4	31963245	31965004	1760	326.892	-0.684876	0.14827	-4.61911	3.85396e-06	0.000707738	Promoter (<=1kb)	0	Map3k7
chr10	18741043	18744655	3613	554.116	-0.552052	0.119536	-4.61827	3.86947e-06	0.000709856	Promoter (<=1kb)	0	Gm32926
chr13	9167852	9168630	779	108.943	-0.778722	0.168629	-4.61797	3.87516e-06	0.000710169	Promoter (<=1kb)	0	Larp4b
chr3	63975494	63977335	1842	343.911	-0.620978	0.134484	-4.6175	3.88385e-06	0.000711031	Promoter (<=1kb)	0	Gmps
chrX	19171710	19173670	1961	158.838	-0.81026	0.175485	-4.61727	3.88813e-06	0.000711085	Distal Intergenic	-24739	Mir222
chr3	41740722	41744179	3458	788.492	-0.633014	0.137131	-4.61613	3.90958e-06	0.000714277	Promoter (<=1kb)	0	Sclt1
chr16	70312394	70315398	3005	418.174	-0.659677	0.142915	-4.61588	3.91436e-06	0.000714419	Promoter (<=1kb)	0	Gbe1
chr1	132930187	132938109	7923	668.353	0.487632	0.105654	4.61535	3.92442e-06	0.000715524	5' UTR	49832	Lrrn2
chr4	140139009	140139515	507	34.6363	1.29019	0.279598	4.61445	3.94146e-06	0.000717896	Intron (ENSMUST00000039331.8/230868 intron 2 of 9)	-3358	Gm13029
chr13	81655697	81659519	3823	777.198	-0.557327	0.120833	-4.61238	3.98078e-06	0.000723136	Promoter (<=1kb)	0	Lysmd3
chr4	74011681	74015049	3369	569.784	-0.537427	0.116521	-4.61227	3.98291e-06	0.000723136	Promoter (<=1kb)	0	Frmd3
chr13	16977421	16978589	1169	191.39	-0.691937	0.150026	-4.61211	3.986e-06	0.000723136	Intron (ENSMUST00000068545.5/192136 intron 12 of 13)	716147	Sugct
chr3	41562152	41566995	4844	1025.01	-0.541229	0.11735	-4.61209	3.98643e-06	0.000723136	Promoter (<=1kb)	0	Jade1
chrX	112311101	112311805	705	101.021	-0.941904	0.204292	-4.61058	4.01547e-06	0.000727665	Promoter (<=1kb)	0	Apool
chr15	12518011	12519300	1290	146.193	-0.68131	0.1478	-4.60967	4.03301e-06	0.000730101	Intron (ENSMUST00000075317.11/68070 intron 1 of 23)	-24452	Pdzd2
chr14	59440311	59442067	1757	323.47	-0.650111	0.14104	-4.6094	4.03837e-06	0.000730331	Promoter (<=1kb)	0	Setdb2
chr5	116723801	116724394	594	49.2001	1.36457	0.296083	4.60872	4.05148e-06	0.00073196	Intron (ENSMUST00000202259.1/ENSMUST00000202259.1 intron 2 of 2)	-131984	Srrm4
chr15	93701408	93702130	723	38.5657	1.34412	0.29167	4.60837	4.0583e-06	0.000732452	Distal Intergenic	-105517	Prickle1
chr10	45483743	45487388	3646	652.611	-0.497935	0.108081	-4.60707	4.08383e-06	0.000736268	Promoter (<=1kb)	0	Lin28b
chr4	53437035	53444125	7091	1175.47	-0.417744	0.0906784	-4.60687	4.0877e-06	0.000736268	Promoter (<=1kb)	0	Slc44a1
chr3	35752935	35755574	2640	517.41	-0.524756	0.113922	-4.60626	4.09979e-06	0.000737702	Promoter (<=1kb)	0	Atp11b
chr3	34661060	34664850	3791	325.224	-0.712669	0.15478	-4.60441	4.13631e-06	0.000743523	Promoter (<=1kb)	-393	Sox2ot
chr10	36973317	36976046	2730	861.115	-0.54246	0.117864	-4.60242	4.17609e-06	0.000749919	Promoter (<=1kb)	0	Hdac2
chr18	72346258	72352145	5888	691.167	-0.541269	0.117645	-4.60086	4.20755e-06	0.0007546	Promoter (<=1kb)	0	Dcc
chr4	155763760	155764382	623	67.2445	1.15549	0.251157	4.60067	4.21131e-06	0.0007546	Promoter (2-3kb)	2539	Atad3aos
chr10	88826179	88827690	1512	226.284	-0.70937	0.154194	-4.6005	4.21484e-06	0.0007546	Promoter (<=1kb)	0	Utp20
chr1	137897453	137906283	8831	1207.47	-0.592709	0.128866	-4.59942	4.23661e-06	0.000757738	Exon (ENSMUST00000187561.1/ENSMUST00000187561.1 exon 1 of 1)	-60172	Mir181a-1
chr4	62285426	62288840	3415	463.191	-0.545233	0.118559	-4.59883	4.24872e-06	0.000759143	Promoter (<=1kb)	0	Slc31a2
chr10	38553696	38555908	2213	263.437	-0.715189	0.155533	-4.59831	4.25934e-06	0.000759983	Distal Intergenic	265871	Rfpl4b
chr3	137862633	137866475	3843	1373.47	-0.482336	0.104897	-4.59817	4.26223e-06	0.000759983	Promoter (<=1kb)	0	H2az1
chr3	149057155	149057596	442	40.3845	-1.28079	0.278555	-4.59797	4.26619e-06	0.000759983	Distal Intergenic	-66600	Adgrl2
chrX	146961536	146964540	3005	336.158	-0.560352	0.121887	-4.5973	4.27998e-06	0.000761679	Promoter (<=1kb)	0	Htr2c
chr19	57590304	57591060	757	40.3448	1.42638	0.31028	4.59708	4.28463e-06	0.000761746	Distal Intergenic	-19974	Atrnl1
chr13	76016900	76020000	3101	759.362	-0.598	0.130097	-4.59658	4.2948e-06	0.000762794	Promoter (<=1kb)	0	Rfesd
chr8	33640996	33642693	1698	335.706	-0.566416	0.123232	-4.59634	4.29986e-06	0.000762934	Promoter (<=1kb)	0	Ubxn8
chr4	54118381	54118886	506	64.7087	-1.05364	0.229257	-4.59587	4.30939e-06	0.000763866	Distal Intergenic	277911	Tmem38b
chr3	138488136	138491104	2969	818.721	-0.458005	0.0996693	-4.59525	4.32227e-06	0.000765389	Promoter (<=1kb)	0	Metap1
chr5	86170980	86175648	4669	1130.38	-0.503866	0.109671	-4.59435	4.34099e-06	0.000767943	Promoter (<=1kb)	0	Uba6
chr2	14602890	14607503	4614	565.158	-0.558953	0.12169	-4.59325	4.3639e-06	0.000771231	Promoter (<=1kb)	0	Cacnb2
chr2	59765007	59766320	1314	184.387	-0.640154	0.139389	-4.59256	4.37838e-06	0.000772396	Intron (ENSMUST00000112568.7/66860 intron 5 of 26)	-3042	Tanc1
chr5	36040276	36041539	1264	88.5582	1.01775	0.22161	4.59253	4.37915e-06	0.000772396	Intron (ENSMUST00000037370.13/81840 intron 14 of 26)	56088	Afap1
chr12	37773083	37775048	1966	309.733	-0.596765	0.129962	-4.59183	4.39368e-06	0.000774194	Distal Intergenic	-42678	Dgkb
chr7	83772165	83772547	383	24.462	1.69543	0.369278	4.59119	4.40716e-06	0.000775804	Distal Intergenic	11465	Cfap161
chr3	52630778	52631444	667	105.417	-0.759195	0.165402	-4.59	4.43242e-06	0.000779255	Distal Intergenic	-108272	Gm2447
chr1	162569704	162572950	3247	699.431	-0.488324	0.106392	-4.58986	4.4355e-06	0.000779255	Promoter (<=1kb)	0	Vamp4
chr13	81827980	81829426	1447	216.287	-0.65282	0.142261	-4.58889	4.45618e-06	0.000781778	Distal Intergenic	36003	Cetn3
chr12	81676763	81677146	384	21.6377	1.71858	0.374521	4.58874	4.45923e-06	0.000781778	Distal Intergenic	45394	Ttc9
chr3	14916636	14919488	2853	361.207	-0.72054	0.157029	-4.58857	4.463e-06	0.000781778	Distal Intergenic	29997	Car2
chr5	63979103	63979746	644	33.0072	1.50818	0.328728	4.58794	4.47636e-06	0.000783351	Distal Intergenic	-10206	Rell1
chr15	62436520	62436810	291	21.0215	1.57886	0.344167	4.58748	4.48623e-06	0.000784309	Distal Intergenic	213917	Pvt1
chr3	33338005	33338533	529	46.0377	-1.17157	0.255399	-4.58721	4.49212e-06	0.000784481	Distal Intergenic	-194758	Pex5l
chr13	15775981	15778665	2685	336.045	-0.568189	0.123869	-4.58703	4.49601e-06	0.000784481	Distal Intergenic	23965	4933412O06Rik
chr5	69338379	69342095	3717	530.783	-0.585034	0.127591	-4.58522	4.53519e-06	0.000790335	Promoter (<=1kb)	0	Kctd8
chrX	60403253	60405234	1982	287.549	-0.653367	0.142499	-4.58507	4.53841e-06	0.000790335	Promoter (<=1kb)	0	Atp11c
chr3	146606805	146608344	1540	372.705	-0.50245	0.109594	-4.58464	4.54768e-06	0.000791177	Intron (ENSMUST00000199489.4/22262 intron 1 of 5)	7252	Dnase2b
chr12	41023215	41025059	1845	366.796	-0.595761	0.129961	-4.58414	4.55864e-06	0.00079231	Promoter (<=1kb)	0	Immp2l
chr5	13398178	13401567	3390	339.37	-0.679218	0.148182	-4.58367	4.56888e-06	0.000793319	Promoter (<=1kb)	0	Sema3a
chr17	24616502	24617497	996	91.4187	0.9161	0.199924	4.58224	4.60029e-06	0.000797996	Promoter (1-2kb)	-1921	Tsc2
chr13	73466559	73468276	1718	482.484	-0.507546	0.110795	-4.58096	4.62841e-06	0.000802095	Promoter (<=1kb)	0	Lpcat1
chr4	46766532	46767428	897	71.6586	0.945299	0.206398	4.57999	4.65005e-06	0.000805062	Intron (ENSMUST00000107749.3/242425 intron 7 of 18)	-42141	Gabbr2
chr6	122337998	122340945	2948	602.119	-0.619686	0.135325	-4.57923	4.66684e-06	0.000807188	Promoter (<=1kb)	0	Phc1
chr18	14960443	14965991	5549	498.706	-0.556919	0.121627	-4.5789	4.6742e-06	0.000807677	Distal Intergenic	-23004	4933424G05Rik
chr10	59129829	59130464	636	59.6695	1.11423	0.243372	4.57829	4.68802e-06	0.000809281	Intron (ENSMUST00000153031.1/237353 intron 8 of 9)	48393	Septin10
chr1	78784674	78785366	693	39.5505	1.33369	0.291361	4.57745	4.70685e-06	0.000811209	Exon (ENSMUST00000191249.1/ENSMUST00000191249.1 exon 1 of 1)	-31392	Kcne4
chr5	46220061	46221144	1084	195.775	-0.641422	0.140129	-4.57738	4.70827e-06	0.000811209	Distal Intergenic	-287652	4930405L22Rik
chr1	40084901	40086565	1665	310.854	-0.61813	0.135055	-4.57688	4.71968e-06	0.000812389	Promoter (<=1kb)	0	Gm16894
chr15	89246944	89247624	681	59.0235	1.05811	0.23121	4.5764	4.73044e-06	0.000813458	Intron (ENSMUST00000227951.1/71474 intron 2 of 2)	-5411	Ppp6r2
chr6	8506298	8515247	8950	1459.99	-0.472729	0.103318	-4.5755	4.7509e-06	0.00081619	Promoter (<=1kb)	0	Glcci1
chr4	8534470	8536958	2489	566.309	-0.534082	0.116746	-4.57472	4.76854e-06	0.000818432	Promoter (<=1kb)	0	Rab2a
chr13	13889227	13890204	978	146.567	-0.795307	0.173929	-4.57261	4.81685e-06	0.000824415	Intron (ENSMUST00000223012.1/ENSMUST00000223012.1 intron 4 of 4)	-64265	B3galnt2
chr3	146519755	146522912	3158	554.869	-0.500013	0.109352	-4.57252	4.81902e-06	0.000824415	Promoter (<=1kb)	0	Rpf1
chr15	54570270	54573293	3024	401.531	-0.566808	0.123961	-4.57248	4.81977e-06	0.000824415	Promoter (<=1kb)	0	Mal2
chr3	69003663	69005668	2006	523.025	-0.668963	0.146305	-4.57239	4.82187e-06	0.000824415	Promoter (<=1kb)	0	Ift80
chr18	67131999	67146199	14201	2021.03	-0.382539	0.0836705	-4.57197	4.83155e-06	0.00082528	Promoter (<=1kb)	0	Gnal
chrX	108832537	108835181	2645	449.852	-0.587502	0.128516	-4.57144	4.84394e-06	0.000826604	Promoter (<=1kb)	0	Brwd3
chr9	77916191	77919255	3065	669.842	-0.458102	0.100236	-4.57024	4.87172e-06	0.000829843	Promoter (<=1kb)	0	Elovl5
chr4	6988874	6991768	2895	287.415	-0.741999	0.162355	-4.57022	4.87221e-06	0.000829843	Promoter (<=1kb)	0	Tox
chr12	119237618	119239665	2048	303.026	-0.802127	0.175545	-4.56934	4.89267e-06	0.000832054	Promoter (<=1kb)	0	Itgb8
chr10	26710477	26711530	1054	109.138	-0.882005	0.19303	-4.56926	4.89452e-06	0.000832054	Intron (ENSMUST00000218733.1/ENSMUST00000218733.1 intron 1 of 1)	-35865	Gm8709
chr1	69440764	69441448	685	72.1863	-1.11521	0.244114	-4.56838	4.91505e-06	0.000834749	Exon (ENSMUST00000189646.1/ENSMUST00000189646.1 exon 1 of 1)	242709	Ikzf2
chr15	25842173	25844784	2612	355.039	-0.581152	0.127217	-4.56818	4.9198e-06	0.000834761	Promoter (<=1kb)	0	Retreg1
chr2	75981494	75982358	865	143.395	-0.845837	0.185184	-4.56756	4.93442e-06	0.000836448	Promoter (<=1kb)	0	Ttc30a1
chr15	32920216	32924449	4234	493.042	-0.552263	0.120916	-4.56734	4.93943e-06	0.000836502	Promoter (<=1kb)	0	Sdc2
chr5	65769928	65771830	1903	203.157	-0.596151	0.13054	-4.56679	4.95251e-06	0.000837922	5' UTR	5808	N4bp2
chr8	24309593	24310043	451	29.0677	1.86031	0.407439	4.56585	4.97464e-06	0.00084087	Distal Intergenic	128941	Tcim
chr8	44608081	44608716	636	64.578	-1.05204	0.23047	-4.56474	5.00115e-06	0.000844548	Distal Intergenic	-326731	Fat1
chr3	109023052	109029091	6040	740.068	-0.474546	0.103964	-4.56454	5.00586e-06	0.000844548	Promoter (<=1kb)	0	Fam102b
chr1	138962214	138964768	2555	421.783	-0.631968	0.138477	-4.5637	5.02599e-06	0.000846701	Promoter (<=1kb)	0	Dennd1b
chr18	56561512	56563617	2106	409.432	-0.575773	0.126166	-4.56361	5.02811e-06	0.000846701	Promoter (<=1kb)	0	Aldh7a1
chr8	15106998	15107590	593	39.805	1.53267	0.335911	4.56272	5.04961e-06	0.00084952	Promoter (<=1kb)	973	Myom2
chr6	65041310	65043924	2615	490.437	-0.741639	0.162553	-4.56244	5.0563e-06	0.000849844	Promoter (<=1kb)	0	Smarcad1
chr12	32377035	32380358	3324	601.506	-0.557483	0.122201	-4.56202	5.06637e-06	0.000850498	Promoter (<=1kb)	0	Ccdc71l
chr3	53462634	53464913	2280	546.703	-0.538046	0.117948	-4.56172	5.07372e-06	0.000850498	Promoter (<=1kb)	0	Nhlrc3
chr18	32067001	32069101	2101	493.163	-0.558794	0.122497	-4.56168	5.07449e-06	0.000850498	Promoter (<=1kb)	0	Iws1
chr2	67564811	67568452	3642	602.009	-0.549342	0.120467	-4.56011	5.11263e-06	0.000856088	Exon (ENSMUST00000188614.1/ENSMUST00000188614.1 exon 1 of 3)	47849	Xirp2
chr8	108849365	108850284	920	62.26	1.07958	0.236789	4.55924	5.13392e-06	0.000858847	Intron (ENSMUST00000220518.1/11906 intron 9 of 15)	-86576	Mir3108
chr13	3917484	3918620	1137	173.76	-0.781961	0.171568	-4.55773	5.17087e-06	0.000863905	Promoter (<=1kb)	0	Tubal3
chr4	34880918	34883967	3050	632.704	-0.550903	0.120875	-4.55761	5.17384e-06	0.000863905	Promoter (<=1kb)	0	Zfp292
chr2	106576762	106577815	1054	50.3508	1.32778	0.291383	4.55684	5.19295e-06	0.000866286	Exon (ENSMUST00000156718.1/ENSMUST00000156718.1 exon 2 of 2)	-53659	Gm14015
chr10	84168164	84168974	811	46.8647	1.11787	0.245331	4.55658	5.19938e-06	0.000866549	Distal Intergenic	-67467	Gm34184
chr8	33384425	33389887	5463	803.732	-0.471378	0.103468	-4.55577	5.21942e-06	0.000868153	Promoter (<=1kb)	0	Wrn
chr6	42263971	42266487	2517	705.203	-0.487782	0.107071	-4.55568	5.22154e-06	0.000868153	Promoter (<=1kb)	0	Casp2
chrX	100766731	100770060	3330	472.819	-0.514423	0.112921	-4.5556	5.2236e-06	0.000868153	Promoter (<=1kb)	0	Dlg3
chr10	119237563	119241829	4267	1458.93	-0.533576	0.11713	-4.5554	5.22859e-06	0.000868175	Promoter (<=1kb)	0	Cand1
chr1	156199305	156199655	351	24.2272	1.6208	0.355844	4.55482	5.24315e-06	0.000869783	Intron (ENSMUST00000015628.3/329274 intron 1 of 4)	5371	Fam163a
chr1	31153693	31155524	1832	261.441	-0.696682	0.152977	-4.55416	5.25949e-06	0.000871683	Intron (ENSMUST00000233331.1/70988 intron 2 of 4)	-20877	Lgsn
chr13	118714862	118716196	1335	100.651	-0.821279	0.180354	-4.5537	5.27095e-06	0.000872089	Promoter (<=1kb)	163	Fgf10
chr5	65761754	65766553	4800	836.365	-0.554524	0.121775	-4.55367	5.27171e-06	0.000872089	Promoter (<=1kb)	0	N4bp2
chr14	99700279	99702013	1735	164.054	-0.814749	0.178972	-4.55239	5.30407e-06	0.000876631	Distal Intergenic	198378	Klf12
chr16	72095747	72096546	800	111.429	-0.769533	0.169074	-4.55146	5.32754e-06	0.000879347	Distal Intergenic	137756	8030451O07Rik
chr13	38657709	38659970	2262	457.143	-0.562315	0.123549	-4.55135	5.33036e-06	0.000879347	Promoter (<=1kb)	0	Eef1e1
chr1	105989336	105994973	5638	1474.55	-0.560825	0.123239	-4.5507	5.34676e-06	0.000881239	Promoter (<=1kb)	0	Zcchc2
chr5	14024484	14028193	3710	301.395	-0.65855	0.144739	-4.54991	5.36694e-06	0.000883665	Promoter (<=1kb)	0	Sema3e
chr4	87984391	87985675	1285	120.502	-0.716621	0.157508	-4.54973	5.37139e-06	0.000883665	Intron (ENSMUST00000078090.11/70122 intron 2 of 10)	47138	Mllt3
chr2	74578132	74579656	1525	315.153	-0.644542	0.141698	-4.5487	5.39773e-06	0.000886884	Promoter (<=1kb)	0	Lnpk
chr1	137103863	137104125	263	16.8709	1.85729	0.408322	4.54858	5.40089e-06	0.000886884	Distal Intergenic	-143415	Nr5a2
chr9	80065574	80070071	4498	605.127	-0.557846	0.122674	-4.54738	5.43175e-06	0.000890234	Promoter (<=1kb)	0	Senp6
chrX	106011198	106013780	2583	384.116	-0.550586	0.121081	-4.54727	5.43472e-06	0.000890234	Promoter (<=1kb)	0	Magt1
chr3	116473992	116475354	1363	257.959	-0.644628	0.141764	-4.54721	5.43625e-06	0.000890234	Distal Intergenic	20611	Rtca
chr6	127921932	127922523	592	46.0572	1.17657	0.258765	4.54685	5.44539e-06	0.000890913	Intron (ENSMUST00000032501.5/68498 intron 2 of 7)	34160	Tspan11
chr15	95866534	95867237	704	57.0002	1.12876	0.248274	4.54641	5.45699e-06	0.000891992	Intron (ENSMUST00000071874.7/105722 intron 2 of 19)	-36462	Gm17546
chr5	59847400	59848140	741	92.0094	-0.988372	0.217423	-4.54585	5.47127e-06	0.000892111	Distal Intergenic	137858	4933402J10Rik
chr18	46279759	46282426	2668	258.023	-0.66359	0.145977	-4.54584	5.47155e-06	0.000892111	Promoter (<=1kb)	0	Pggt1b
chr9	105523487	105524072	586	40.6547	1.49538	0.328959	4.5458	5.47271e-06	0.000892111	Promoter (2-3kb)	-2230	Atp2c1
chr12	44176135	44177866	1732	241.068	-0.619717	0.136354	-4.5449	5.49605e-06	0.000894922	Distal Intergenic	32202	Dnajb9
chr1	107970540	107971787	1248	178.927	-0.657057	0.144575	-4.54475	5.49998e-06	0.000894922	Intron (ENSMUST00000189497.1/319596 intron 3 of 3)	33831	D830032E09Rik
chr9	104638592	104639146	555	25.9763	1.63161	0.359036	4.54442	5.50863e-06	0.000894995	Intron (ENSMUST00000098443.8/74020 intron 4 of 5)	53254	Cpne4
chrX	56609343	56610990	1648	201.678	-0.598949	0.131801	-4.54435	5.51046e-06	0.000894995	Promoter (<=1kb)	0	Slc9a6
chr11	108792912	108793361	450	35.4304	1.32282	0.291116	4.54395	5.5209e-06	0.00089566	Intron (ENSMUST00000150863.8/76380 intron 23 of 26)	40707	Cep112
chr15	7128326	7130567	2242	491.267	-0.669349	0.147317	-4.54361	5.52984e-06	0.00089566	Promoter (<=1kb)	0	Lifr
chr12	54856806	54864332	7527	955.506	-0.396323	0.0872292	-4.54347	5.53357e-06	0.00089566	Promoter (<=1kb)	0	Cfl2
chr1	127697473	127698164	692	41.0633	1.41356	0.311121	4.54343	5.53462e-06	0.00089566	Distal Intergenic	-17925	Tmem163
chr6	60826886	60830432	3547	671.164	-0.608179	0.133893	-4.54228	5.56493e-06	0.000899188	Promoter (<=1kb)	0	Snca
chr1	95335148	95335837	690	54.3879	-1.01338	0.223103	-4.54222	5.5665e-06	0.000899188	3' UTR	21520	Fam174a
chr10	13007541	13009420	1880	375.48	-0.673282	0.148261	-4.54119	5.59372e-06	0.000901723	Promoter (2-3kb)	2198	Sf3b5
chr13	104816275	104817969	1695	363.611	-0.673135	0.148233	-4.54107	5.59686e-06	0.000901723	Promoter (<=1kb)	0	Cwc27
chr1	55404061	55408079	4019	678.094	-0.641519	0.141271	-4.54106	5.59734e-06	0.000901723	Promoter (<=1kb)	0	Plcl1
chr9	78447550	78449517	1968	443.279	-0.491625	0.10828	-4.54032	5.61683e-06	0.000904047	Promoter (<=1kb)	0	Mto1
chr4	134618821	134620545	1725	109.967	0.774003	0.170493	4.5398	5.63081e-06	0.000904863	Intron (ENSMUST00000038628.3/230815 intron 3 of 12)	-50970	Mir6403
chr13	36084505	36085383	879	71.3411	1.06031	0.23356	4.53975	5.63204e-06	0.000904863	Intron (ENSMUST00000053265.7/380840 intron 2 of 2)	-32029	Fars2
chrX	52911274	52913699	2426	379.314	-0.593899	0.13083	-4.53949	5.63906e-06	0.000905176	Promoter (<=1kb)	0	Phf6
chr5	134750630	134750979	350	17.9109	1.73435	0.382188	4.53795	5.68043e-06	0.000910997	Intron (ENSMUST00000200700.1/ENSMUST00000200700.1 intron 1 of 4)	-3307	Eln
chrX	18661968	18662678	711	65.1326	-0.934343	0.205929	-4.5372	5.70069e-06	0.000913425	Distal Intergenic	-200571	Dipk2b
chr3	56961670	56964780	3111	509.626	-0.495436	0.109205	-4.53676	5.71238e-06	0.000914478	Distal Intergenic	328923	Tm4sf1
chr10	53748387	53752353	3967	691.362	-0.474344	0.104598	-4.5349	5.76298e-06	0.000921751	Promoter (<=1kb)	0	Fam184a
chr18	32836386	32838327	1942	481.178	-0.529945	0.116875	-4.53428	5.78007e-06	0.000923658	Promoter (<=1kb)	0	Wdr36
chr5	15932844	15939075	6232	677.889	-0.535703	0.118158	-4.53377	5.794e-06	0.000925056	Promoter (<=1kb)	0	Cacna2d1
chr2	83921200	83921584	385	28.2213	-1.58588	0.349843	-4.53311	5.81205e-06	0.000927108	Promoter (2-3kb)	2095	Zswim2
chr14	30593092	30594138	1047	97.5879	0.991147	0.218674	4.53253	5.8282e-06	0.000928854	Distal Intergenic	6069	Prkcd
chr10	39132757	39134447	1691	353.113	-0.663424	0.146381	-4.53217	5.83799e-06	0.000929585	Promoter (<=1kb)	0	Fam229b
chr8	65617561	65620302	2742	325.667	-0.683666	0.150854	-4.53197	5.84367e-06	0.000929658	Promoter (<=1kb)	0	Marchf1
chr6	59412259	59413977	1719	152.742	-0.707951	0.156221	-4.53172	5.85047e-06	0.000929789	Intron (ENSMUST00000051065.5/243385 intron 1 of 1)	12317	Gprin3
chr3	58523979	58527128	3150	772.4	-0.492407	0.10867	-4.53122	5.8645e-06	0.000929789	Promoter (<=1kb)	0	Eif2a
chr6	122873697	122875621	1925	402.762	-0.527955	0.116516	-4.53117	5.8659e-06	0.000929789	Promoter (<=1kb)	0	Necap1
chr4	25280016	25282356	2341	476.774	-0.601409	0.132729	-4.53112	5.86716e-06	0.000929789	Promoter (<=1kb)	0	Ufl1
chr12	8973126	8974990	1865	296.569	-0.650396	0.143544	-4.531	5.87053e-06	0.000929789	Promoter (<=1kb)	0	Wdr35
chr6	22355312	22356977	1666	315.729	-0.704793	0.15556	-4.53068	5.87951e-06	0.000930385	Promoter (<=1kb)	0	Fam3c
chr11	118657116	118662322	5207	377.978	0.556961	0.122943	4.53022	5.89213e-06	0.000931556	Intron (ENSMUST00000117731.7/52897 intron 3 of 13)	-87206	Rbfox3
chr14	14701538	14704491	2954	557.152	-0.604097	0.13336	-4.52981	5.90363e-06	0.000932344	Promoter (<=1kb)	0	Slc4a7
chr15	8568817	8569867	1051	153.011	-0.676258	0.149302	-4.52947	5.91328e-06	0.000932344	Distal Intergenic	73380	Slc1a3
chr17	27698813	27703631	4819	469.046	0.53228	0.11752	4.52927	5.9188e-06	0.000932344	Promoter (<=1kb)	-826	Pacsin1
chr6	28420770	28425109	4340	778.289	-0.429874	0.0949116	-4.5292	5.92075e-06	0.000932344	Promoter (<=1kb)	0	Arf5
chr12	56344725	56346717	1993	444.751	-0.55897	0.123417	-4.52911	5.92323e-06	0.000932344	Promoter (<=1kb)	0	Mbip
chr12	95691529	95700190	8662	1049.93	-0.50722	0.11201	-4.52833	5.9451e-06	0.000934963	Promoter (<=1kb)	0	Flrt2
chr5	113018122	113018933	812	65.1577	1.11483	0.246222	4.52773	5.96203e-06	0.000936548	Promoter (2-3kb)	-2331	Grk3
chr9	98295676	98297821	2146	390.265	-0.594245	0.131249	-4.5276	5.96567e-06	0.000936548	Promoter (<=1kb)	0	Nmnat3
chr5	72558405	72560884	2480	535.887	-0.497809	0.110012	-4.52506	6.03784e-06	0.000947045	Promoter (<=1kb)	0	Nfxl1
chr13	113792794	113797987	5194	920.335	-0.549468	0.121455	-4.52405	6.06681e-06	0.00095071	Promoter (<=1kb)	0	Arl15
chr6	108185004	108186109	1106	180.783	-0.76694	0.169532	-4.52387	6.07186e-06	0.00095071	Promoter (<=1kb)	0	Sumf1
chr4	62469818	62471717	1900	255.815	-0.611619	0.135216	-4.52328	6.08881e-06	0.000951796	Promoter (<=1kb)	0	Wdr31
chr5	90930470	90932379	1910	253.664	-0.734438	0.162371	-4.5232	6.09116e-06	0.000951796	Promoter (<=1kb)	0	Mthfd2l
chr2	138445940	138447303	1364	133.835	-0.857577	0.189601	-4.52307	6.09479e-06	0.000951796	Intron (ENSMUST00000155646.7/228662 intron 2 of 3)	167447	Btbd3
chr12	58211603	58214850	3248	300.397	-0.809543	0.179015	-4.52221	6.11963e-06	0.000954839	Promoter (<=1kb)	0	Sstr1
chr3	143099987	143101964	1978	225.87	-0.645774	0.142815	-4.52177	6.13259e-06	0.000956026	Distal Intergenic	69373	4930519L02Rik
chr3	75554364	75560517	6154	1961.14	-0.475877	0.105265	-4.52077	6.16158e-06	0.000959707	Promoter (<=1kb)	0	Serpini1
chr8	15586521	15587339	819	60.9143	1.04159	0.230628	4.51633	6.29216e-06	0.000978361	Intron (ENSMUST00000211080.1/ENSMUST00000211080.1 intron 1 of 2)	397473	Csmd1
chr13	80557183	80557669	487	45.5901	-1.09823	0.243168	-4.51632	6.29231e-06	0.000978361	Distal Intergenic	-325715	Arrdc3
chr1	92348208	92348962	755	48.168	1.22989	0.27237	4.51551	6.31643e-06	0.000981257	Distal Intergenic	111755	Ndufa10
chr14	87415079	87418241	3163	960.544	-0.548611	0.121511	-4.51492	6.33395e-06	0.000983122	Promoter (<=1kb)	0	Tdrd3
chr10	28119581	28120614	1034	112.291	-0.882408	0.19555	-4.51245	6.40833e-06	0.000993804	Intron (ENSMUST00000166468.1/19272 intron 1 of 31)	44571	Ptprk
chr5	5648699	5649446	748	138.451	-0.752675	0.166815	-4.51203	6.42099e-06	0.000994902	Exon (ENSMUST00000198121.1/207686 exon 4 of 5)	13846	Cfap69
chrX	99468522	99471639	3118	556.063	-0.554483	0.122902	-4.51161	6.43384e-06	0.000996029	Promoter (<=1kb)	0	Pja1
chr18	58191756	58193278	1523	224.35	-0.729926	0.161798	-4.51136	6.44146e-06	0.000996344	Intron (ENSMUST00000025497.7/14119 intron 4 of 64)	7427	Fbn2
chr10	25789402	25789988	587	51.0596	-1.25007	0.277122	-4.51091	6.45508e-06	0.000997587	Intron (ENSMUST00000218300.1/73803 intron 2 of 4)	47449	4930401C15Rik
chr15	60821963	60825340	3378	500.801	-0.578731	0.128309	-4.51045	6.46909e-06	0.000998033	Promoter (<=1kb)	0	9930014A18Rik
chr10	77915179	77917585	2407	182.724	0.851798	0.18885	4.51045	6.46915e-06	0.000998033	Exon (ENSMUST00000138238.7/28240 exon 6 of 6)	3239	Trpm2
chr18	25664934	25687202	22269	2660.59	-0.359382	0.0796837	-4.51011	6.47953e-06	0.00099877	Exon (ENSMUST00000115816.2/108013 exon 2 of 13)	65490	Celf4
chr13	74389631	74391522	1892	269.935	-0.686775	0.152304	-4.50925	6.50586e-06	0.00100127	Promoter (<=1kb)	0	Zfp72
chr11	62788765	62790016	1252	251.761	-0.618787	0.137228	-4.50921	6.50699e-06	0.00100127	Promoter (<=1kb)	0	Zfp286
chr6	4171200	4172424	1225	206.277	-0.621972	0.137954	-4.50857	6.52673e-06	0.00100307	Distal Intergenic	-84228	Bet1
chr10	29312439	29314216	1778	483.915	-0.620121	0.137546	-4.50846	6.5299e-06	0.00100307	Promoter (<=1kb)	0	Echdc1
chr13	16009563	16018963	9401	846.884	-0.52339	0.116095	-4.50828	6.53566e-06	0.00100309	Promoter (<=1kb)	0	Inhba
chr18	58658190	58661904	3715	368.131	-0.675246	0.149787	-4.50804	6.54295e-06	0.00100335	Promoter (<=1kb)	0	Isoc1
chr9	3530934	3533657	2724	637.746	-0.488385	0.108354	-4.50731	6.56551e-06	0.00100594	Promoter (<=1kb)	0	Gucy1a2
chr1	39574859	39578999	4141	796.421	-0.452417	0.100423	-4.50511	6.63383e-06	0.00101554	Promoter (<=1kb)	0	Rnf149
chr10	114801140	114803131	1992	197.734	-0.773558	0.171783	-4.50312	6.69624e-06	0.00102403	Promoter (<=1kb)	0	Gm15723
chr14	105818630	105819223	594	65.2214	-0.956414	0.212396	-4.50298	6.70076e-06	0.00102403	Distal Intergenic	77596	Spry2
chr10	115360749	115364240	3492	850.116	-0.467556	0.103873	-4.50124	6.75568e-06	0.00103154	Promoter (<=1kb)	0	Tmem19
chr4	95158747	95162394	3648	443.695	-0.502826	0.111741	-4.49991	6.79808e-06	0.00103622	Exon (ENSMUST00000124166.7/ENSMUST00000124166.7 exon 5 of 5)	-106525	Jun
chr3	52291427	52307722	16296	1638.18	-0.3945	0.0876695	-4.49986	6.7999e-06	0.00103622	Intron (ENSMUST00000053764.6/56458 intron 1 of 2)	23091	Foxo1
chr14	54425950	54427824	1875	259.961	-0.560964	0.124668	-4.49965	6.80663e-06	0.00103622	Promoter (<=1kb)	0	Mrpl52
chr1	9746825	9750252	3428	685.443	-0.521345	0.115867	-4.4995	6.8115e-06	0.00103622	Promoter (<=1kb)	0	Vcpip1
chr3	61361714	61372461	10748	2452.81	-0.433266	0.0962947	-4.49938	6.81534e-06	0.00103622	Promoter (<=1kb)	76	Rap2b
chr5	72167137	72168991	1855	359.341	-0.620566	0.137974	-4.49771	6.86906e-06	0.0010435	Promoter (<=1kb)	0	Commd8
chr10	55874003	55874847	845	92.941	-0.86311	0.191927	-4.49707	6.88979e-06	0.00104575	Distal Intergenic	-232070	Msl3l2
chr4	14857113	14857902	790	108.861	-0.828117	0.184209	-4.49553	6.93966e-06	0.00105243	Distal Intergenic	-6174	Pip4p2
chr14	49170577	49173705	3129	508.617	-0.53112	0.118189	-4.49384	6.99512e-06	0.00105994	Promoter (<=1kb)	0	Naa30
chr13	116293447	116294254	808	65.2717	-0.97994	0.218085	-4.49338	7.01006e-06	0.0010613	Distal Intergenic	9097	Isl1
chr10	74444055	74444808	754	105.303	-0.886901	0.197399	-4.49293	7.02513e-06	0.00106268	Intron (ENSMUST00000064562.13/11994 intron 16 of 30)	58182	Pcdh15
chr12	57951413	57952456	1044	100.685	-0.889093	0.197901	-4.49262	7.03525e-06	0.00106331	Intron (ENSMUST00000218373.1/ENSMUST00000218373.1 intron 1 of 5)	-259316	Sstr1
chr3	97157473	97160240	2768	567.204	-0.512167	0.114013	-4.49218	7.0499e-06	0.00106462	Promoter (<=1kb)	0	Acp6
chr1	20844291	20844613	323	22.2868	1.65221	0.367829	4.4918	7.06249e-06	0.00106562	Distal Intergenic	-23979	Mcm3
chr6	16283388	16284533	1146	205.71	-0.612245	0.13634	-4.49056	7.10359e-06	0.00107092	Distal Intergenic	-492991	Gm36669
chr12	37018841	37019594	754	79.9689	-0.961438	0.214114	-4.49031	7.11184e-06	0.00107126	Intron (ENSMUST00000221210.1/ENSMUST00000221210.1 intron 1 of 2)	-88946	Meox2
chr3	147175438	147176345	908	77.4541	-0.894171	0.199236	-4.48799	7.18977e-06	0.00108209	Distal Intergenic	231518	Ttll7
chr6	145515619	145516585	967	95.6909	-0.826837	0.184244	-4.48772	7.19886e-06	0.00108254	Intron (ENSMUST00000148739.7/74071 intron 2 of 10)	-64852	Lmntd1
chr4	94613493	94615746	2254	520.769	-0.568683	0.126726	-4.4875	7.20638e-06	0.00108276	Promoter (<=1kb)	0	Ift74
chr16	55151126	55152315	1190	136.45	-0.797171	0.177661	-4.48703	7.22224e-06	0.00108423	Distal Intergenic	130922	Zpld1
chr4	151655969	151656908	940	72.0383	0.956425	0.213197	4.4861	7.25387e-06	0.00108707	Intron (ENSMUST00000169423.8/100072 intron 3 of 24)	204742	Camta1
chr3	123686066	123686824	759	50.92	-1.20463	0.268533	-4.48596	7.25878e-06	0.00108707	Exon (ENSMUST00000196470.1/ENSMUST00000196470.1 exon 1 of 1)	3456	Ndst3
chr3	35998691	36001839	3149	772.488	-0.501814	0.111876	-4.48546	7.2757e-06	0.00108707	Promoter (<=1kb)	0	Mccc1os
chr5	3801197	3804843	3647	594.042	-0.569407	0.126945	-4.48545	7.27608e-06	0.00108707	Promoter (<=1kb)	0	Ankib1
chr8	50914287	50918795	4509	496.321	-0.672953	0.150031	-4.48541	7.27737e-06	0.00108707	Exon (ENSMUST00000210222.1/ENSMUST00000210222.1 exon 1 of 7)	546175	Gm2516
chr3	41080157	41085458	5302	1709.22	-0.515373	0.114906	-4.48518	7.28528e-06	0.00108707	Promoter (<=1kb)	0	Pgrmc2
chr14	75444457	75446710	2254	449.34	-0.461029	0.102794	-4.48496	7.29287e-06	0.00108707	Distal Intergenic	-9272	Siah3
chr3	45137130	45138640	1511	149.275	-0.847051	0.18887	-4.48484	7.297e-06	0.00108707	Distal Intergenic	226030	2610316D01Rik
chr13	3609432	3612274	2843	646.523	-0.511609	0.114082	-4.48457	7.30597e-06	0.00108707	Promoter (<=1kb)	0	Tasor2
chr3	14978983	14979383	401	29.215	-1.57494	0.351194	-4.48452	7.30771e-06	0.00108707	Intron (ENSMUST00000182586.1/77127 intron 3 of 3)	7782	A930001A20Rik
chr3	20057079	20058770	1692	562.77	-0.572231	0.127603	-4.48447	7.30949e-06	0.00108707	Promoter (<=1kb)	0	Hltf
chr13	37993366	37995268	1903	463.588	-0.586604	0.130813	-4.48428	7.31597e-06	0.00108707	Promoter (<=1kb)	0	Ssr1
chr3	82356196	82360244	4049	1247.02	-0.422307	0.0941775	-4.48415	7.32035e-06	0.00108707	Promoter (<=1kb)	0	Map9
chr1	139453877	139455417	1541	172.65	-0.732017	0.163263	-4.48366	7.3375e-06	0.00108791	Promoter (<=1kb)	0	Aspm
chr3	108839235	108841663	2429	557.668	-0.574998	0.128244	-4.48364	7.3382e-06	0.00108791	Promoter (<=1kb)	0	Stxbp3
chrX	44789371	44790567	1197	186.477	-0.786128	0.17534	-4.48345	7.34458e-06	0.00108796	Promoter (<=1kb)	0	Dcaf12l1
chr16	87698019	87700636	2618	585.789	-0.528275	0.117843	-4.48286	7.36487e-06	0.00109006	Promoter (<=1kb)	0	Bach1
chr10	45577065	45579179	2115	470.33	-0.561522	0.125268	-4.48255	7.37564e-06	0.00109022	Promoter (<=1kb)	0	Hace1
chr3	13181454	13182051	598	61.5995	-1.04549	0.23324	-4.48248	7.37816e-06	0.00109022	Distal Intergenic	-289604	Ralyl
chr2	136096004	136096679	676	65.1238	-0.971142	0.216665	-4.48224	7.3865e-06	0.00109054	Intron (ENSMUST00000035264.8/241656 intron 8 of 10)	36573	Lamp5
chr6	100494976	100495753	778	108.335	-0.771147	0.172121	-4.48027	7.45487e-06	0.00109973	Distal Intergenic	-31647	1700049E22Rik
chr11	17157742	17167116	9375	1584.25	-0.450669	0.100596	-4.47997	7.46522e-06	0.00110035	Promoter (<=1kb)	0	Ppp3r1
chr3	59241457	59242074	618	56.0409	-1.10578	0.246898	-4.47868	7.51067e-06	0.00110529	Intron (ENSMUST00000199659.4/329650 intron 20 of 43)	-13876	P2ry12
chr2	68988638	68990190	1553	243.521	-0.567528	0.126718	-4.47866	7.51115e-06	0.00110529	Exon (ENSMUST00000193717.1/ENSMUST00000193717.1 exon 1 of 1)	28727	Cers6
chr2	51758045	51758617	573	42.4373	-1.25822	0.280953	-4.47841	7.52019e-06	0.00110571	Distal Intergenic	-26036	Gm13490
chr1	12566903	12567476	574	50.1276	1.07251	0.239509	4.47795	7.53642e-06	0.00110614	Distal Intergenic	-100087	Gm17644
chr7	117106466	117107407	942	178.41	0.651358	0.145463	4.47781	7.54119e-06	0.00110614	Distal Intergenic	-273572	Xylt1
chr10	18784709	18785170	462	55.7984	-0.988672	0.220794	-4.4778	7.54171e-06	0.00110614	Promoter (<=1kb)	0	Gm4922
chr11	22971299	22974194	2896	572.972	-0.51541	0.115113	-4.47745	7.55414e-06	0.00110705	Promoter (<=1kb)	0	Commd1
chr4	32363241	32365897	2657	299.118	-0.551075	0.123087	-4.47714	7.56509e-06	0.00110775	Intron (ENSMUST00000108180.8/12014 intron 2 of 6)	-51538	Bach2
chr13	57524188	57525002	815	65.0108	1.23128	0.275073	4.47619	7.59858e-06	0.00111174	Intron (ENSMUST00000187852.6/20745 intron 5 of 9)	382585	Spock1
chr13	110390930	110404100	13171	2352.06	-0.424302	0.0948042	-4.47556	7.62117e-06	0.00111413	Promoter (<=1kb)	0	Plk2
chr4	24965773	24969754	3982	441.627	-0.532163	0.118912	-4.47528	7.63117e-06	0.00111441	Promoter (<=1kb)	0	Gpr63
chr6	94499570	94500988	1419	321.061	-0.632701	0.141382	-4.4751	7.63747e-06	0.00111441	Promoter (<=1kb)	0	Slc25a26
chr14	75283240	75287230	3991	531.598	-0.507363	0.11338	-4.47489	7.64512e-06	0.00111441	Promoter (<=1kb)	0	Zc3h13
chr2	48423242	48426433	3192	432.09	-0.634947	0.141894	-4.47481	7.64807e-06	0.00111441	Intron (ENSMUST00000127672.1/ENSMUST00000127672.1 intron 1 of 5)	-387676	Acvr2a
chr5	43129929	43131234	1306	205.978	-0.766848	0.171413	-4.47369	7.68822e-06	0.0011183	Distal Intergenic	-101936	Cpeb2
chr4	46902489	46904302	1814	138.586	0.691797	0.154645	4.47346	7.69632e-06	0.0011183	Intron (ENSMUST00000107749.3/242425 intron 1 of 18)	-42587	Gabbr2
chr4	21788133	21789853	1721	147.869	-0.674108	0.150695	-4.47334	7.70087e-06	0.0011183	Intron (ENSMUST00000065111.14/77593 intron 5 of 17)	3409	Usp45
chrX	136761126	136762331	1206	133.64	-0.791712	0.176987	-4.47328	7.70305e-06	0.0011183	Exon (ENSMUST00000134066.7/436230 exon 8 of 10)	-3276	BC065397
chr2	50440310	50440723	414	32.8435	1.3196	0.295011	4.47306	7.7109e-06	0.0011183	Distal Intergenic	59910	Gm48908
chr15	23035154	23038964	3811	512.124	-0.578653	0.129365	-4.47302	7.71235e-06	0.0011183	Promoter (<=1kb)	0	Cdh18
chr12	55818544	55822998	4455	625.677	-0.469505	0.104997	-4.47162	7.7628e-06	0.00112471	Promoter (<=1kb)	0	Ralgapa1
chr2	35626989	35628204	1216	83.0988	0.88578	0.198152	4.4702	7.81477e-06	0.00113132	Intron (ENSMUST00000112986.8/69601 intron 1 of 16)	4829	Dab2ip
chr2	59485240	59486457	1218	180.4	-0.610269	0.136535	-4.46968	7.8338e-06	0.00113315	Promoter (<=1kb)	571	Dapl1
chr17	76617980	76618733	754	50.5282	1.21171	0.271139	4.46894	7.8607e-06	0.00113538	Distal Intergenic	756957	Gm4710
chr19	17489139	17490676	1538	191.184	-0.58219	0.130276	-4.46891	7.8619e-06	0.00113538	Intron (ENSMUST00000025618.15/18552 intron 24 of 37)	91702	Rfk
chr3	100161631	100163321	1691	358.198	-0.624073	0.139659	-4.46856	7.87474e-06	0.00113557	Promoter (<=1kb)	0	Gdap2
chr13	100933222	100933802	581	75.2675	-1.00029	0.223854	-4.46848	7.87787e-06	0.00113557	Intron (ENSMUST00000185979.1/ENSMUST00000185979.1 intron 2 of 2)	-99795	Slc30a5
chr10	23786332	23788796	2465	664.421	-0.58774	0.131534	-4.46836	7.88232e-06	0.00113557	Promoter (<=1kb)	0	Rps12
chrX	155262078	155263089	1012	221.999	-0.56244	0.12589	-4.46771	7.90603e-06	0.00113807	Promoter (<=1kb)	0	Acot9
chr10	43900522	43902673	2152	380.333	-0.648494	0.145173	-4.46705	7.93039e-06	0.00114019	Promoter (<=1kb)	0	Rtn4ip1
chr5	64812869	64814111	1243	134.54	-0.781514	0.174954	-4.46697	7.93356e-06	0.00114019	Promoter (<=1kb)	485	Klf3
chr2	139676878	139679361	2484	430.872	-0.523532	0.117211	-4.46656	7.9488e-06	0.00114146	Promoter (<=1kb)	0	Ism1
chr9	56105175	56105740	566	26.2198	1.47584	0.330454	4.46611	7.96554e-06	0.00114218	Intron (ENSMUST00000059206.7/19200 intron 1 of 14)	-14547	Pstpip1
chr12	45072934	45075453	2520	285.72	-0.629205	0.140885	-4.46608	7.96659e-06	0.00114218	Promoter (<=1kb)	0	Stxbp6
chr11	8623880	8625399	1520	236.14	-0.691422	0.15483	-4.46569	7.98122e-06	0.00114255	Promoter (<=1kb)	0	Tns3
chr5	69705605	69708034	2430	252.776	-0.655567	0.146802	-4.46567	7.98201e-06	0.00114255	Distal Intergenic	-113265	Gnpda2
chr6	17099247	17099727	481	54.437	-1.21325	0.27172	-4.46506	8.00477e-06	0.00114489	Exon (ENSMUST00000115467.10/21753 exon 5 of 7)	34023	Tes
chr15	11993958	11997256	3299	626.694	-0.503869	0.112866	-4.46433	8.03214e-06	0.00114702	Promoter (<=1kb)	0	Sub1
chr18	46044547	46045550	1004	167.626	-0.813963	0.182327	-4.46432	8.03247e-06	0.00114702	Promoter (<=1kb)	0	A330093E20Rik
chr16	30826095	30826734	640	35.6308	1.25415	0.280987	4.46337	8.06812e-06	0.00115119	Distal Intergenic	226372	Fam43a
chr4	21877830	21881318	3489	558.673	-0.503387	0.112793	-4.46294	8.08409e-06	0.00115254	Promoter (<=1kb)	0	Coq3
chr18	21226521	21228417	1897	214.37	-0.63398	0.142091	-4.46178	8.12799e-06	0.00115642	Intron (ENSMUST00000049260.6/381126 intron 2 of 5)	71706	Garem1
chr8	13646650	13647607	958	77.4618	0.922901	0.206847	4.46175	8.12913e-06	0.00115642	Intron (ENSMUST00000117551.3/19414 intron 1 of 23)	29844	Rasa3
chr11	17050582	17053745	3164	497.694	-0.534052	0.119697	-4.46171	8.13073e-06	0.00115642	Promoter (<=1kb)	0	Cnrip1
chr2	93416820	93417314	495	28.6068	1.38354	0.310132	4.46112	8.15307e-06	0.00115781	Promoter (2-3kb)	2973	Cd82
chr2	57237452	57238967	1516	193.288	-0.730721	0.163798	-4.46112	8.15342e-06	0.00115781	Promoter (<=1kb)	0	Gpd2
chr2	14071715	14075884	4170	627.436	-0.471254	0.105642	-4.46084	8.16409e-06	0.00115788	Promoter (<=1kb)	0	Stam
chr17	15825445	15827571	2127	383.131	-0.575729	0.129065	-4.46076	8.1669e-06	0.00115788	Promoter (<=1kb)	0	Rgmb
chr13	95017257	95022233	4977	444.346	-0.553675	0.124128	-4.46051	8.17664e-06	0.00115834	Promoter (<=1kb)	0	Wdr41
chr6	17874909	17877529	2621	413.623	-0.484863	0.108723	-4.45963	8.20994e-06	0.00116085	Intron (ENSMUST00000115420.7/64213 intron 8 of 13)	19925	St7
chr19	17124225	17124876	652	75.2777	-0.922492	0.206854	-4.45963	8.20999e-06	0.00116085	Promoter (<=1kb)	-771	Prune2
chr10	67909876	67915253	5378	739.079	-0.382517	0.0857752	-4.45953	8.2139e-06	0.00116085	Promoter (<=1kb)	0	Zfp365
chr4	33029774	33032085	2312	410.14	-0.627816	0.140792	-4.45916	8.22806e-06	0.00116193	Promoter (<=1kb)	0	4933421O10Rik
chr4	24849364	24851666	2303	388.187	-0.56297	0.126262	-4.45875	8.24387e-06	0.00116272	Promoter (<=1kb)	0	Klhl32
chr14	45528247	45530819	2573	404.533	-0.568531	0.127511	-4.45868	8.24668e-06	0.00116272	Promoter (<=1kb)	0	Fermt2
chr14	57997128	58000196	3069	483.419	-0.546729	0.122634	-4.45823	8.26403e-06	0.00116425	Promoter (<=1kb)	0	Micu2
chrX	59566689	59568466	1778	158.507	-0.74866	0.167939	-4.45793	8.27564e-06	0.00116427	Promoter (<=1kb)	0	Fgf13
chr1	11656885	11657377	493	26.9235	-1.54485	0.346562	-4.45763	8.28711e-06	0.00116427	Intron (ENSMUST00000048613.13/320492 intron 7 of 13)	77579	A830018L16Rik
chr5	9069536	9070873	1338	162.288	-0.655887	0.147141	-4.45755	8.29025e-06	0.00116427	Distal Intergenic	-29795	Tmem243
chr16	78442060	78444329	2270	330.457	-0.577665	0.129593	-4.45755	8.29026e-06	0.00116427	Distal Intergenic	-64868	Btg3
chr16	34535788	34536793	1006	92.2009	0.937973	0.210438	4.45723	8.30248e-06	0.00116507	Intron (ENSMUST00000114961.7/545156 intron 1 of 36)	-21673	Kalrn
chr7	141497521	141498474	954	95.9223	0.879944	0.197465	4.45621	8.34227e-06	0.00116973	3' UTR	6032	Tspan4
chr1	24098647	24101532	2886	712.863	-0.5341	0.119868	-4.45575	8.36001e-06	0.00117019	Promoter (<=1kb)	0	Fam135a
chrX	20424997	20426141	1145	196.519	-0.631714	0.141791	-4.45524	8.37998e-06	0.00117019	Promoter (<=1kb)	0	Jade3
chr5	43779734	43784554	4821	865.552	-0.590217	0.132478	-4.4552	8.38154e-06	0.00117019	Promoter (<=1kb)	0	Fbxl5
chr7	19807693	19808059	367	22.6399	1.83038	0.410843	4.45518	8.38244e-06	0.00117019	Promoter (1-2kb)	1604	Bcl3
chr1	58581558	58587700	6143	816.71	-0.453506	0.101795	-4.4551	8.38523e-06	0.00117019	Promoter (<=1kb)	0	Fam126b
chr2	104814381	104818686	4306	521.351	-0.549188	0.123274	-4.45501	8.3888e-06	0.00117019	Promoter (<=1kb)	0	Qser1
chr16	77534223	77538215	3993	475.589	-0.55094	0.123671	-4.45487	8.3943e-06	0.00117019	Intron (ENSMUST00000182656.7/77994 intron 6 of 7)	33839	Mir99ahg
chr10	76275426	76275843	418	33.3299	1.32483	0.297396	4.45478	8.39798e-06	0.00117019	Intron (ENSMUST00000160048.7/64451 intron 27 of 36)	-4855	Dip2a
chr3	40844609	40849381	4773	1061.98	-0.462051	0.103724	-4.4546	8.40488e-06	0.00117024	Promoter (<=1kb)	0	Gm2011
chr5	67632027	67634926	2900	212.647	-0.664476	0.149208	-4.45334	8.45439e-06	0.00117621	Exon (ENSMUST00000201718.1/ENSMUST00000201718.1 exon 1 of 1)	24058	Shisa3
chr1	161874310	161878636	4327	1297.68	-0.460865	0.103492	-4.45314	8.46239e-06	0.00117641	Promoter (<=1kb)	0	Suco
chrX	59133383	59135456	2074	273.786	-0.592584	0.1331	-4.45217	8.50077e-06	0.00117995	Promoter (<=1kb)	0	Fgf13
chr5	17691783	17692486	704	91.7932	-0.871064	0.19565	-4.45216	8.50104e-06	0.00117995	Promoter (1-2kb)	-1716	Sema3c
chr6	25688806	25690723	1918	266.081	-0.762646	0.171306	-4.45196	8.50918e-06	0.00118016	Promoter (<=1kb)	0	Gpr37
chr5	19906697	19911728	5032	625.591	-0.503814	0.113181	-4.45141	8.53065e-06	0.00118177	Promoter (<=1kb)	0	Magi2
chr11	11825380	11826174	795	74.7971	-0.884875	0.198789	-4.45133	8.53401e-06	0.00118177	Promoter (2-3kb)	-2459	Ddc
chr10	57485005	57489784	4780	1033.84	-0.420359	0.0944421	-4.45097	8.54834e-06	0.00118222	Promoter (<=1kb)	0	Hsf2
chr2	58564407	58570472	6066	973.19	-0.44311	0.0995548	-4.45091	8.55057e-06	0.00118222	Promoter (<=1kb)	0	Acvr1
chr11	37234065	37238297	4233	743.379	-0.55097	0.123799	-4.45052	8.5664e-06	0.0011835	Promoter (<=1kb)	0	Tenm2
chr15	34237366	34239145	1780	283.765	-0.678986	0.152589	-4.44975	8.59689e-06	0.00118679	Promoter (<=1kb)	0	Laptm4b
chr13	119753689	119757158	3470	596.61	-0.428119	0.0962222	-4.44927	8.61613e-06	0.00118853	Promoter (<=1kb)	0	Nim1k
chr18	20895422	20897720	2299	667.753	-0.600248	0.134916	-4.44907	8.62446e-06	0.00118876	Promoter (<=1kb)	0	Trappc8
chr1	40062814	40064290	1477	171.074	-0.596197	0.13402	-4.44856	8.64476e-06	0.00119053	Distal Intergenic	-9789	Il1r2
chr13	33084864	33086287	1424	185.221	-0.630249	0.14168	-4.44841	8.65067e-06	0.00119053	Promoter (<=1kb)	739	Serpinb1b
chr10	14312909	14316226	3318	838.457	-0.549343	0.123505	-4.44795	8.66919e-06	0.00119216	Exon (ENSMUST00000193951.1/ENSMUST00000193951.1 exon 1 of 1)	228769	Adgrg6
chr10	111088034	111089131	1098	153.371	-0.670614	0.150806	-4.44686	8.71341e-06	0.00119732	Distal Intergenic	-75621	Osbpl8
chr13	58786171	58786799	629	45.3642	1.33603	0.300454	4.44669	8.72017e-06	0.00119733	Intron (ENSMUST00000223670.1/ENSMUST00000223670.1 intron 1 of 3)	-19770	Ntrk2
chr3	75955757	75957942	2186	387.179	-0.548649	0.12339	-4.44646	8.72984e-06	0.00119773	Promoter (<=1kb)	0	Golim4
chrX	48622432	48624818	2387	473.764	-0.512637	0.115297	-4.44623	8.73914e-06	0.00119779	Promoter (<=1kb)	0	Slc25a14
chr10	97312331	97314622	2292	697.501	-0.584905	0.131554	-4.44612	8.7437e-06	0.00119779	Distal Intergenic	-108856	Mir3966
chr3	73055160	73059388	4229	619.393	-0.498096	0.112051	-4.44527	8.77832e-06	0.00120144	Promoter (<=1kb)	0	Slitrk3
chr13	4608171	4610607	2437	526.342	-0.521074	0.117224	-4.44513	8.78377e-06	0.00120144	Promoter (<=1kb)	0	Akr1e1
chr3	8662801	8671201	8401	1819.01	-0.446953	0.100556	-4.44481	8.79685e-06	0.00120231	Promoter (<=1kb)	0	Hey1
chr15	10469492	10471511	2020	335.96	-0.555724	0.125039	-4.44441	8.81354e-06	0.00120367	Promoter (<=1kb)	0	Dnajc21
chr10	8695949	8696342	394	39.5113	1.54953	0.348764	4.44291	8.87503e-06	0.00121114	Distal Intergenic	60419	Sash1
chr11	43528050	43529340	1291	179.433	-0.684061	0.153993	-4.44214	8.90667e-06	0.00121378	Promoter (<=1kb)	0	Ccnjl
chr15	44195614	44197362	1749	130.046	-0.874582	0.196884	-4.44211	8.90798e-06	0.00121378	Promoter (<=1kb)	0	Trhr
chrX	53269415	53270145	731	131.945	-0.738392	0.166259	-4.44122	8.94516e-06	0.00121741	Promoter (<=1kb)	0	Fam122b
chrX	93301648	93302369	722	68.4501	-0.888803	0.200136	-4.441	8.95432e-06	0.00121741	Distal Intergenic	15138	Arx
chr15	44702970	44708042	5073	737.738	-0.429352	0.0966795	-4.44098	8.95508e-06	0.00121741	Intron (ENSMUST00000227081.1/319613 intron 2 of 5)	39746	Sybu
chr10	105571785	105576460	4676	771.79	-0.501363	0.112901	-4.44073	8.96558e-06	0.00121791	Promoter (<=1kb)	0	Tmtc2
chr13	100491850	100493082	1233	203.719	-0.684296	0.15411	-4.44031	8.98295e-06	0.00121934	Promoter (<=1kb)	0	Gtf2h2
chr10	10731015	10732023	1009	75.9033	0.904175	0.203641	4.44005	8.99372e-06	0.00121987	Exon (ENSMUST00000220033.1/ENSMUST00000220033.1 exon 1 of 1)	-11764	Grm1
chr9	83833213	83835026	1814	372.198	-0.602406	0.135681	-4.43987	9.00134e-06	0.00121998	Promoter (<=1kb)	0	Ttk
chr3	55043345	55043920	576	31.9032	1.37956	0.310807	4.43864	9.05285e-06	0.00122603	Distal Intergenic	6718	Ccna1
chr1	84836635	84841193	4559	709.957	-0.508879	0.114665	-4.43798	9.08087e-06	0.00122889	Promoter (<=1kb)	0	Trip12
chr5	77545682	77546729	1048	148.751	-0.695394	0.156712	-4.43739	9.10562e-06	0.00123131	Distal Intergenic	80194	1700017L05Rik
chr3	62404350	62405548	1199	142.727	-0.814403	0.183546	-4.43704	9.12025e-06	0.00123153	Intron (ENSMUST00000079300.12/622434 intron 5 of 13)	-14120	Arhgef26
chr3	5217538	5220140	2603	292.086	-0.654185	0.147438	-4.43702	9.1211e-06	0.00123153	Promoter (<=1kb)	0	Zfhx4
chr3	114030037	114032833	2797	263.875	-0.649862	0.146474	-4.4367	9.13466e-06	0.00123243	Promoter (<=1kb)	0	Col11a1
chr10	67547253	67550703	3451	717.587	-0.566359	0.127659	-4.4365	9.14331e-06	0.00123267	Promoter (<=1kb)	0	Ado
chr2	132846013	132847636	1624	328.215	-0.618478	0.139436	-4.43557	9.18272e-06	0.00123617	Promoter (<=1kb)	0	Crls1
chr3	119949111	119950585	1475	115.324	-0.916906	0.206717	-4.43556	9.18313e-06	0.00123617	Distal Intergenic	-164645	Ptbp2
chr10	18894157	18895213	1057	169.552	-0.62955	0.141973	-4.43428	9.23807e-06	0.00124263	Distal Intergenic	49137	Perp
chr1	97658273	97663163	4891	904.94	-0.554281	0.125076	-4.43156	9.35551e-06	0.00125622	Promoter (<=1kb)	0	Macir
chr2	68304183	68305605	1423	194.844	-0.607805	0.137162	-4.43128	9.36748e-06	0.00125622	Intron (ENSMUST00000102715.3/53416 intron 14 of 17)	-52827	Stk39
chr14	117785504	117787630	2127	185.636	-0.76327	0.172247	-4.43125	9.36866e-06	0.00125622	Intron (ENSMUST00000088483.9/23888 intron 5 of 9)	166217	Mir6239
chr9	7183466	7185599	2134	359.164	-0.592737	0.133764	-4.43122	9.37002e-06	0.00125622	Promoter (<=1kb)	0	Dync2h1
chr3	84300841	84306953	6113	926.742	-0.475702	0.107355	-4.43111	9.37477e-06	0.00125622	Promoter (<=1kb)	0	Trim2
chr19	4644253	4644843	591	49.8833	1.08355	0.24454	4.43096	9.38135e-06	0.00125622	Intron (ENSMUST00000225896.1/381196 intron 11 of 15)	-18612	Rce1
chr6	21947909	21952109	4201	1531.4	-0.518882	0.117109	-4.43075	9.39079e-06	0.00125654	Promoter (<=1kb)	0	Ing3
chr12	59214119	59222523	8405	1805.67	-0.445051	0.100456	-4.43032	9.40939e-06	0.00125809	Promoter (<=1kb)	0	Fbxo33
chr3	84068615	84069355	741	91.6644	-0.829833	0.187334	-4.4297	9.43661e-06	0.00126078	Distal Intergenic	-28440	Tmem131l
chr13	85286535	85291279	4745	1051.58	-0.514938	0.116255	-4.42939	9.45011e-06	0.00126094	Promoter (<=1kb)	0	Rasa1
chr3	93013867	93015113	1247	132.442	-0.740065	0.167082	-4.42935	9.45191e-06	0.00126094	Promoter (<=1kb)	556	Crct1
chr4	32915678	32917143	1466	134.742	-0.696051	0.157156	-4.42905	9.46502e-06	0.00126175	Intron (ENSMUST00000035719.10/140577 intron 1 of 16)	6312	Ankrd6
chr13	84057964	84063778	5815	523.646	-0.712776	0.161005	-4.42704	9.55359e-06	0.00127204	Promoter (<=1kb)	994	Gm17750
chr1	44145999	44150020	4022	592.085	-0.471981	0.106615	-4.42697	9.55651e-06	0.00127204	Promoter (<=1kb)	0	Ercc5
chr10	53434207	53435210	1004	65.5443	-1.0359	0.234021	-4.42655	9.57526e-06	0.00127359	Distal Intergenic	24325	Gm36229
chr8	79293475	79295884	2410	679.298	-0.602328	0.136078	-4.42634	9.58448e-06	0.00127387	Promoter (<=1kb)	0	Mmaa
chr5	48371796	48373349	1554	300.723	-0.690088	0.155915	-4.42604	9.59768e-06	0.00127467	Promoter (<=1kb)	0	Pacrgl
chr4	133521455	133521925	471	49.3624	1.13572	0.256638	4.42539	9.62683e-06	0.00127759	Promoter (2-3kb)	2372	Kdf1
chr18	25720266	25734064	13799	1538.5	-0.42039	0.0950072	-4.42482	9.65211e-06	0.0012798	Intron (ENSMUST00000115816.2/108013 intron 1 of 12)	18628	Celf4
chr2	136386875	136388569	1695	382.382	-0.54852	0.123968	-4.4247	9.65779e-06	0.0012798	Promoter (<=1kb)	0	Pak5
chr4	11155700	11157247	1548	438.493	-0.685059	0.154834	-4.42448	9.66766e-06	0.00128016	Promoter (<=1kb)	0	Trp53inp1
chr13	91222696	91224951	2256	424.379	-0.58748	0.132824	-4.42301	9.73357e-06	0.00128607	Promoter (<=1kb)	0	Atg10
chr12	26994400	26994942	543	31.1564	1.57916	0.357035	4.42298	9.73499e-06	0.00128607	Distal Intergenic	120053	Gm20187
chr12	30910770	30913007	2238	441.281	-0.587606	0.132857	-4.42286	9.74044e-06	0.00128607	Promoter (<=1kb)	0	Acp1
chr15	67455640	67456925	1286	209.419	-0.620386	0.140269	-4.42284	9.74118e-06	0.00128607	Distal Intergenic	228871	1700012I11Rik
chr6	16796384	16798421	2038	298.697	-0.711853	0.160975	-4.42215	9.77247e-06	0.00128888	Distal Intergenic	18860	Gm36669
chr3	65112829	65116612	3784	295.773	-0.60751	0.137382	-4.42205	9.77687e-06	0.00128888	Intron (ENSMUST00000238901.1/16497 intron 1 of 13)	3445	Kcnab1
chr18	19959254	19960771	1518	214.028	-0.665368	0.150496	-4.42117	9.81696e-06	0.00129321	Distal Intergenic	41184	Dsc3
chr3	121722820	121725265	2446	303.27	-0.747324	0.169046	-4.42084	9.83186e-06	0.00129413	Promoter (<=1kb)	0	F3
chr1	172585304	172586521	1218	104.881	-0.802062	0.18144	-4.42054	9.84537e-06	0.00129413	Intron (ENSMUST00000065679.7/74748 intron 2 of 4)	4047	Slamf8
chr9	8899497	8902798	3302	399.344	-0.524771	0.118712	-4.42053	9.84571e-06	0.00129413	Promoter (<=1kb)	0	Pgr
chr11	16080490	16081614	1125	114.878	-0.826371	0.187005	-4.41898	9.917e-06	0.00130254	Distal Intergenic	-176110	Vstm2a
chr11	78453699	78454126	428	40.4786	1.24027	0.280728	4.41804	9.95978e-06	0.00130623	Distal Intergenic	-11571	Slc46a1
chr6	128841749	128845105	3357	976.851	-0.513768	0.116292	-4.41791	9.96577e-06	0.00130623	Exon (ENSMUST00000203263.1/ENSMUST00000203263.1 exon 1 of 2)	-15418	Klrb1b
chr3	126869338	126870102	765	128.679	-0.73356	0.166044	-4.41786	9.96816e-06	0.00130623	Distal Intergenic	59710	Ank2
chr13	37908142	37908972	831	63.18	1.11842	0.253166	4.41773	9.97439e-06	0.00130623	Intron (ENSMUST00000110238.9/68750 intron 6 of 9)	19271	Rreb1
chr2	121551280	121552050	771	46.2004	1.2544	0.283956	4.41757	9.98186e-06	0.00130626	Promoter (<=1kb)	0	Frmd5
chrX	99287850	99288460	611	35.9894	1.26171	0.28563	4.41728	9.99507e-06	0.00130703	Distal Intergenic	149719	Efnb1
chr10	34295485	34305275	9791	1554.4	-0.495528	0.112201	-4.41645	1.00336e-05	0.00131111	Promoter (<=1kb)	0	Tspyl4
chr15	9070042	9073765	3724	714.024	-0.56007	0.126846	-4.41535	1.00848e-05	0.00131683	Promoter (<=1kb)	0	Nadk2
chr5	112640852	112641673	822	46.3491	1.26139	0.285733	4.41459	1.01204e-05	0.00131997	Exon (ENSMUST00000195895.1/ENSMUST00000195895.1 exon 1 of 1)	-50856	1700034G24Rik
chr15	51868686	51869068	383	36.4362	1.50512	0.340948	4.41452	1.01236e-05	0.00131997	Distal Intergenic	-3163	Eif3h
chr13	117219687	117221902	2216	358.97	-0.603611	0.136746	-4.41411	1.01425e-05	0.00132146	Promoter (<=1kb)	0	Emb
chr2	115851601	115862893	11293	1266.87	-0.460778	0.104398	-4.41366	1.01637e-05	0.00132327	Distal Intergenic	5974	Meis2
chr10	71209916	71210347	432	28.0378	1.51071	0.342346	4.41281	1.02038e-05	0.00132744	Distal Intergenic	8171	1700113B09Rik
chr1	45780513	45781686	1174	260.076	-0.711492	0.161244	-4.41252	1.02176e-05	0.00132744	Distal Intergenic	-13480	Wdr75
chr1	23918990	23923573	4584	502.18	-0.486742	0.110312	-4.4124	1.02232e-05	0.00132744	Promoter (<=1kb)	0	Smap1
chr17	69084868	69085388	521	53.0181	1.12833	0.255722	4.41235	1.02255e-05	0.00132744	Intron (ENSMUST00000223610.1/13823 intron 1 of 3)	9116	Epb41l3
chr4	128558504	128559341	838	82.2405	0.875507	0.198495	4.41074	1.0302e-05	0.00133393	Intron (ENSMUST00000184063.2/329942 intron 66 of 70)	5929	Csmd2
chr12	30583806	30585135	1330	254.675	-0.729573	0.165409	-4.41072	1.03029e-05	0.00133393	Promoter (<=1kb)	0	Tmem18
chr13	74007531	74012737	5207	1194.6	-0.465663	0.105576	-4.41069	1.03043e-05	0.00133393	Promoter (<=1kb)	0	Tppp
chr8	61515072	61516629	1558	188.678	-0.774634	0.175628	-4.41066	1.03054e-05	0.00133393	Promoter (<=1kb)	0	Palld
chr8	78820155	78821753	1599	415.397	-0.691614	0.156814	-4.41042	1.03171e-05	0.00133408	Promoter (<=1kb)	0	Lsm6
chr18	48544549	48545540	992	75.3688	-1.01253	0.229587	-4.4102	1.03273e-05	0.00133408	Distal Intergenic	499214	Eno1b
chr2	85046811	85051655	4845	829.393	-0.425439	0.0964676	-4.41017	1.0329e-05	0.00133408	Promoter (<=1kb)	0	Tnks1bp1
chr11	11821337	11822431	1095	106.744	-0.838391	0.190148	-4.40915	1.03779e-05	0.00133936	Promoter (<=1kb)	490	Ddc
chr18	49534344	49535073	730	80.6273	-0.887914	0.201387	-4.409	1.03849e-05	0.00133936	Distal Intergenic	11055	1700044K03Rik
chr5	77308033	77312329	4297	751.257	-0.572809	0.129929	-4.40863	1.04027e-05	0.00134059	Promoter (<=1kb)	0	Polr2b
chr5	69555847	69558284	2438	450.106	-0.692013	0.156973	-4.40849	1.04095e-05	0.00134059	Promoter (<=1kb)	0	Guf1
chr14	73324191	73327740	3550	438.377	-0.641589	0.145564	-4.4076	1.04524e-05	0.00134515	Promoter (<=1kb)	0	Rb1
chr5	52006854	52007487	634	49.5248	1.11931	0.253984	4.407	1.04813e-05	0.00134789	Distal Intergenic	128530	Mir6417
chr3	28804252	28806669	2418	656.7	-0.507079	0.115101	-4.40552	1.05529e-05	0.00135613	Promoter (<=1kb)	0	Rpl22l1
chr12	35008014	35009112	1099	110.909	-0.825077	0.187311	-4.40484	1.05861e-05	0.00135941	Distal Intergenic	23253	Prps1l1
chr12	99645064	99645771	708	132.32	0.982325	0.223041	4.40423	1.06158e-05	0.00136225	Intron (ENSMUST00000222616.1/ENSMUST00000222616.1 intron 1 of 1)	-17090	1700064M15Rik
chr8	44934358	44938993	4636	611.445	-0.626867	0.142356	-4.40352	1.06509e-05	0.00136577	Promoter (<=1kb)	0	Fat1
chrX	59339106	59340033	928	119.334	-0.756355	0.171791	-4.40276	1.06883e-05	0.00136959	Intron (ENSMUST00000119833.7/14168 intron 2 of 5)	-172942	Fgf13
chr15	7809697	7812415	2719	250.243	-0.613938	0.139482	-4.40156	1.07476e-05	0.00137619	Promoter (<=1kb)	0	Gdnf
chr10	17721461	17728944	7484	1491.68	-0.548069	0.124559	-4.40009	1.08208e-05	0.00138363	Promoter (<=1kb)	0	Cited2
chr18	62976536	62978835	2300	454.822	-0.585397	0.133042	-4.40008	1.08211e-05	0.00138363	Promoter (<=1kb)	0	Napg
chr10	26500433	26501258	826	140.627	-0.705904	0.160459	-4.39928	1.08608e-05	0.00138712	Distal Intergenic	-124462	L3mbtl3
chr16	90727067	90728392	1326	294.999	-0.529796	0.120429	-4.39922	1.0864e-05	0.00138712	Promoter (<=1kb)	0	Mis18a
chr3	116005766	116011421	5656	1064.75	-0.432476	0.0983134	-4.39895	1.08775e-05	0.00138785	Promoter (<=1kb)	0	Extl2
chr3	97521550	97524674	3125	376.844	-0.512304	0.116485	-4.39803	1.09237e-05	0.00139182	Distal Intergenic	42438	Chd1l
chr7	107393730	107394261	532	36.674	1.33479	0.303498	4.39802	1.09242e-05	0.00139182	Intron (ENSMUST00000137663.1/60510 intron 1 of 1)	22940	Syt9
chr10	68214414	68214897	484	31.9105	1.3262	0.301663	4.39629	1.10114e-05	0.00140059	Intron (ENSMUST00000219238.1/71371 intron 3 of 9)	63824	Arid5b
chr13	119461708	119463706	1999	364.674	-0.510644	0.116156	-4.39618	1.1017e-05	0.00140059	Promoter (<=1kb)	0	4833420G17Rik
chr10	31605905	31610602	4698	604.485	-0.491883	0.111891	-4.39608	1.10225e-05	0.00140059	Promoter (<=1kb)	0	Rnf217
chr2	59158437	59164269	5833	1096.74	-0.490505	0.111581	-4.39594	1.10295e-05	0.00140059	Promoter (<=1kb)	0	Ccdc148
chr1	7085861	7091515	5655	1354.66	-0.476264	0.108343	-4.39588	1.10322e-05	0.00140059	Promoter (<=1kb)	0	Pcmtd1
chr18	57353443	57355485	2043	209.993	-0.677215	0.154076	-4.39532	1.1061e-05	0.00140324	Promoter (<=1kb)	0	Prrc1
chr2	125624464	125625894	1431	332.641	-0.607114	0.138136	-4.39505	1.10746e-05	0.00140397	Promoter (<=1kb)	0	Cep152
chr10	14215374	14217172	1799	227.411	-0.63622	0.14479	-4.39408	1.11242e-05	0.00140926	Distal Intergenic	248350	Hivep2
chr1	133252075	133258199	6125	574.62	0.487823	0.111026	4.39375	1.11411e-05	0.00140963	Promoter (<=1kb)	0	Gm19461
chr9	64902411	64903762	1352	126.643	0.755661	0.171987	4.3937	1.11436e-05	0.00140963	Intron (ENSMUST00000038890.5/102442 intron 23 of 33)	-3435	Dennd4a
chr2	106691851	106698169	6319	759.265	-0.530353	0.120711	-4.39356	1.11508e-05	0.00140963	Promoter (<=1kb)	0	Mpped2
chrX	136707497	136709071	1575	197.68	-0.598413	0.136215	-4.39315	1.11719e-05	0.00141129	Promoter (<=1kb)	0	Tceal1
chr5	88553086	88555352	2267	639.371	-0.475488	0.108272	-4.39162	1.12511e-05	0.00142029	Promoter (<=1kb)	0	Utp3
chr4	103653867	103654344	478	37.8557	1.26443	0.287935	4.39136	1.12644e-05	0.00142033	Intron (ENSMUST00000143294.7/13131 intron 1 of 3)	34202	Dab1
chr6	118882824	118888478	5655	611.834	0.509199	0.115956	4.3913	1.12673e-05	0.00142033	Intron (ENSMUST00000186889.6/12288 intron 3 of 46)	-102500	Cacna1c
chr11	111064079	111071237	7159	1069.54	-0.460352	0.104854	-4.39041	1.13137e-05	0.00142404	Promoter (<=1kb)	0	Kcnj2
chr6	54001942	54002338	397	25.1067	1.66305	0.378792	4.39041	1.13139e-05	0.00142404	Intron (ENSMUST00000204478.2/320178 intron 2 of 3)	-7374	4921529L05Rik
chr11	49242729	49245972	3244	867.342	-0.464186	0.105731	-4.39026	1.13216e-05	0.00142404	Promoter (<=1kb)	0	Mgat1
chr13	99701407	99702011	605	52.9612	1.05714	0.2408	4.39012	1.13287e-05	0.00142404	Distal Intergenic	-184867	Map1b
chr3	15002446	15004313	1868	143.882	-0.850066	0.193648	-4.38975	1.13479e-05	0.00142545	Exon (ENSMUST00000182586.1/77127 exon 4 of 4)	31245	A930001A20Rik
chr10	9897595	9902941	5347	864.656	-0.576785	0.131398	-4.38959	1.13564e-05	0.00142552	Promoter (<=1kb)	0	Stxbp5
chr16	18152006	18155274	3269	254.746	0.661743	0.150765	4.38923	1.13753e-05	0.00142689	3' UTR	9896	Mir6366
chr15	86431739	86432401	663	41.2155	1.32134	0.301123	4.38805	1.14374e-05	0.00143323	Intron (ENSMUST00000063414.8/223754 intron 11 of 12)	196234	Tbc1d22a
chr13	116704787	116706283	1497	124.132	-0.797239	0.181688	-4.38796	1.14419e-05	0.00143323	Distal Intergenic	131895	4930435F18Rik
chr12	14145594	14153103	7510	1351.37	-0.498013	0.113513	-4.38726	1.14786e-05	0.00143681	Promoter (<=1kb)	0	Lratd1
chr11	4761746	4762669	924	112.841	0.764928	0.174368	4.38685	1.15004e-05	0.00143854	Distal Intergenic	-14968	Cabp7
chr17	8248378	8249197	820	79.4077	0.954585	0.217648	4.3859	1.15505e-05	0.00144378	Intron (ENSMUST00000231340.1/12458 intron 1 of 1)	3313	Ccr6
chrX	13395749	13396128	380	40.6908	1.63468	0.37273	4.38569	1.15618e-05	0.00144419	Distal Intergenic	-69982	Nyx
chrX	103980164	103982088	1925	391.392	-0.611945	0.139547	-4.38521	1.15873e-05	0.00144636	Promoter (<=1kb)	0	Rlim
chr5	114314930	114315697	768	79.8346	0.958118	0.21855	4.38398	1.16531e-05	0.00145356	Promoter (<=1kb)	0	Myo1h
chr3	113628008	113631604	3597	1032.32	-0.549167	0.125306	-4.38261	1.17267e-05	0.00146077	Promoter (<=1kb)	0	Rnpc3
chr3	144565405	144572390	6986	1512.38	-0.473395	0.10802	-4.38248	1.17337e-05	0.00146077	Promoter (<=1kb)	0	Hs2st1
chr4	83523902	83527021	3120	791.357	-0.425923	0.0971883	-4.38245	1.17355e-05	0.00146077	Promoter (<=1kb)	0	Ccdc171
chr12	66600573	66601782	1210	99.7356	-0.775473	0.176986	-4.38156	1.17834e-05	0.00146572	Intron (ENSMUST00000037181.15/320772 intron 8 of 16)	28331	Mdga2
chr13	74616815	74618036	1222	350.103	-0.626827	0.143076	-4.38109	1.18088e-05	0.00146687	Exon (ENSMUST00000221389.1/ENSMUST00000221389.1 exon 1 of 11)	-21532	Erap1
chr18	60594287	60611802	17516	2785.37	-0.363431	0.0829547	-4.38108	1.18091e-05	0.00146687	Promoter (<=1kb)	0	Synpo
chr1	171043640	171046288	2649	594.229	-0.433153	0.0988848	-4.38038	1.18471e-05	0.00147057	Distal Intergenic	11766	Fcgr3
chr4	151640696	151642266	1571	148.472	0.701179	0.160099	4.37966	1.18863e-05	0.00147441	Intron (ENSMUST00000169423.8/100072 intron 3 of 24)	219384	Camta1
chr10	53378331	53380815	2485	499.441	-0.491299	0.112182	-4.37948	1.18962e-05	0.0014746	Promoter (<=1kb)	0	Cep85l
chr16	18742035	18742339	305	14.1042	2.0053	0.457941	4.37896	1.19248e-05	0.00147713	Distal Intergenic	-34508	Cldn5
chr1	64530670	64536629	5960	1444.61	-0.502192	0.1147	-4.3783	1.19609e-05	0.00148006	Promoter (<=1kb)	0	Creb1
chr1	159230373	159234428	4056	718.025	-0.547803	0.12512	-4.37822	1.1965e-05	0.00148006	Promoter (<=1kb)	0	Cop1
chr6	100800329	100801089	761	115.577	-0.811768	0.185437	-4.37758	1.20003e-05	0.00148252	Intron (ENSMUST00000032157.8/232313 intron 6 of 6)	-32533	Ppp4r2
chr8	35583354	35583926	573	35.595	1.28371	0.293247	4.37756	1.20016e-05	0.00148252	Exon (ENSMUST00000181322.2/100504714 exon 3 of 3)	-3872	Mfhas1
chr7	132533225	132533778	554	39.9319	1.18617	0.270987	4.37722	1.20204e-05	0.00148382	Intron (ENSMUST00000124096.7/14183 intron 2 of 6)	41940	Oat
chr3	30332413	30332931	519	51.767	-1.09343	0.249841	-4.37651	1.20596e-05	0.00148722	Intron (ENSMUST00000173495.7/14013 intron 1 of 15)	-94251	Mecom
chr15	66576055	66579530	3476	542.378	-0.548161	0.125253	-4.37642	1.20646e-05	0.00148722	Promoter (<=1kb)	0	Phf20l1
chr1	184996306	185001536	5231	629.574	-0.441641	0.100922	-4.37608	1.20833e-05	0.0014885	Promoter (<=1kb)	0	Mark1
chr9	121341647	121342291	645	44.2829	1.20431	0.275225	4.37571	1.2104e-05	0.00149002	Intron (ENSMUST00000211301.1/67095 intron 1 of 17)	-24677	Trak1
chr4	49519231	49523324	4094	841.269	-0.467514	0.106851	-4.37536	1.21231e-05	0.00149134	Promoter (<=1kb)	0	Zfp189
chrX	19236542	19238713	2172	249.485	-0.650413	0.148667	-4.37496	1.21455e-05	0.00149213	Exon (ENSMUST00000180592.1/ENSMUST00000180592.1 exon 1 of 3)	-89571	Mir222
chr13	82748733	82749831	1099	101.747	-0.870654	0.199009	-4.37495	1.21462e-05	0.00149213	Distal Intergenic	-50400	Mir3961
chr14	46821339	46823114	1776	401.536	-0.552245	0.126257	-4.37396	1.2201e-05	0.00149783	Promoter (<=1kb)	0	Gmfb
chr8	53172921	53173648	728	52.25	-1.15159	0.263329	-4.3732	1.22439e-05	0.00150206	Distal Intergenic	-338079	Aga
chr15	58412333	58418356	6024	759.226	-0.450687	0.103061	-4.373	1.22551e-05	0.0015024	Promoter (<=1kb)	0	Fam91a1
chr4	19707172	19710375	3204	727.335	-0.489043	0.11184	-4.3727	1.22718e-05	0.00150341	Promoter (<=1kb)	0	Wwp1
chr13	14038315	14041084	2770	592.255	-0.434938	0.0994715	-4.37249	1.2284e-05	0.00150388	Promoter (<=1kb)	0	Tbce
chr13	114386946	114388691	1746	270.98	-0.680839	0.155723	-4.37211	1.23054e-05	0.0015045	Promoter (<=1kb)	0	Ndufs4
chr15	16727602	16732005	4404	525.051	-0.666776	0.152507	-4.3721	1.23059e-05	0.0015045	Promoter (<=1kb)	0	Cdh9
chr13	6547372	6549070	1699	481.877	-0.469813	0.107472	-4.37148	1.23408e-05	0.00150773	Promoter (<=1kb)	0	Pitrm1
chr14	86748041	86751341	3301	458.523	-0.620769	0.142012	-4.37123	1.23547e-05	0.00150835	Promoter (<=1kb)	0	Diaph3
chr15	43867988	43868685	698	59.1448	-0.98455	0.225241	-4.37109	1.23628e-05	0.00150835	Promoter (1-2kb)	1351	Tmem74
chr3	156558279	156565790	7512	1585.39	-0.448697	0.102677	-4.36999	1.2425e-05	0.00151475	Promoter (<=1kb)	0	Negr1
chr17	29255477	29256364	888	57.9678	0.974	0.222897	4.36973	1.24399e-05	0.00151475	Promoter (<=1kb)	543	Ppil1
chr16	43500978	43509651	8674	939.086	-0.50698	0.116025	-4.36958	1.24483e-05	0.00151475	Promoter (<=1kb)	0	Zbtb20
chr3	132683234	132685155	1922	464.952	-0.744274	0.170331	-4.36957	1.24492e-05	0.00151475	Promoter (<=1kb)	0	Aimp1
chr16	57113977	57126716	12740	2095.33	-0.350241	0.0801635	-4.36908	1.24771e-05	0.00151711	Promoter (<=1kb)	0	Tomm70a
chr7	124867980	124868464	485	32.1144	1.29231	0.295877	4.36771	1.25556e-05	0.00152562	Distal Intergenic	-159045	3100003L05Rik
chr3	5346595	5348348	1754	207.605	-0.660843	0.151335	-4.36675	1.2611e-05	0.00153055	Intron (ENSMUST00000175866.7/80892 intron 4 of 10)	104923	Zfhx4
chr13	89739138	89741510	2373	246.67	-0.735576	0.168451	-4.36671	1.26133e-05	0.00153055	Promoter (<=1kb)	0	Vcan
chr18	47986928	47987543	616	63.9722	-1.1488	0.2631	-4.3664	1.26314e-05	0.0015317	Intron (ENSMUST00000237558.1/414127 intron 2 of 3)	3711	G630055G22Rik
chr4	24428215	24431354	3140	426.478	-0.586495	0.134348	-4.36548	1.26847e-05	0.00153629	Exon (ENSMUST00000183964.1/ENSMUST00000183964.1 exon 1 of 1)	-65097	Mms22l
chr3	93443565	93445765	2201	328.76	-0.605467	0.138695	-4.36545	1.26864e-05	0.00153629	Promoter (1-2kb)	1235	Tchh
chr1	33812645	33815659	3015	427.946	-0.517082	0.118462	-4.36494	1.27156e-05	0.00153762	Promoter (<=1kb)	0	Zfp451
chr18	84587591	84591986	4396	956.244	-0.572942	0.131262	-4.36487	1.27201e-05	0.00153762	Promoter (<=1kb)	0	Zfp407
chr12	32051507	32064427	12921	1788.9	-0.398999	0.0914127	-4.36481	1.27233e-05	0.00153762	Promoter (<=1kb)	0	Prkar2b
chr13	17900302	17901778	1477	186.556	-0.613039	0.140471	-4.36416	1.27614e-05	0.00154119	Intron (ENSMUST00000009003.8/56044 intron 1 of 4)	42171	Rala
chr16	27387689	27390063	2375	316.142	-0.673617	0.154388	-4.36315	1.28204e-05	0.00154707	Promoter (<=1kb)	0	Ccdc50
chr13	103771277	103776467	5191	1165.57	-0.584106	0.133876	-4.36303	1.28275e-05	0.00154707	Promoter (<=1kb)	0	Srek1
chr16	58669585	58671651	2067	357.034	-0.601056	0.137771	-4.36273	1.28451e-05	0.00154815	Promoter (<=1kb)	0	Cpox
chr4	95187842	95188767	926	119.656	-0.791248	0.181373	-4.36254	1.28561e-05	0.00154843	Distal Intergenic	-135620	Jun
chr12	44206983	44211469	4487	1185.51	-0.533691	0.122351	-4.36198	1.28893e-05	0.00155089	Promoter (<=1kb)	0	Mir5627
chr4	20776136	20779426	3291	531.473	-0.56614	0.129792	-4.3619	1.28939e-05	0.00155089	Promoter (<=1kb)	0	Nkain3
chr5	42155509	42156098	590	54.5264	-1.09783	0.251706	-4.36157	1.29134e-05	0.00155219	Intron (ENSMUST00000087332.4/433882 intron 1 of 2)	87549	Gm16223
chr12	86585637	86586109	473	46.7249	1.26748	0.290613	4.36139	1.29236e-05	0.00155237	Distal Intergenic	81228	Esrrb
chr8	105993591	105993977	387	38.1833	1.57577	0.36137	4.36055	1.29738e-05	0.00155735	Promoter (1-2kb)	-1832	Dpep2
chr18	10988528	10988971	444	28.5156	1.65041	0.378522	4.36015	1.29972e-05	0.00155911	Intron (ENSMUST00000232314.1/68434 intron 3 of 3)	58666	Gata6os
chr5	96646642	96646989	348	21.3464	1.67643	0.384512	4.3599	1.30123e-05	0.00155988	Intron (ENSMUST00000036019.4/231470 intron 25 of 73)	16523	Fras1
chr6	12845238	12846304	1067	126.304	-0.705333	0.161789	-4.35959	1.30306e-05	0.00156044	Distal Intergenic	-95828	Thsd7a
chr5	46149812	46150390	579	57.0387	-0.999398	0.229248	-4.35946	1.30382e-05	0.00156044	Distal Intergenic	-217403	4930405L22Rik
chr13	100649994	100652648	2655	519.093	-0.516484	0.118479	-4.35927	1.30495e-05	0.00156044	Promoter (<=1kb)	0	Ak6
chr11	115246137	115248045	1909	127.634	0.898906	0.206211	4.35915	1.30568e-05	0.00156044	3' UTR	17384	Grin2c
chr2	11552238	11555010	2773	356.108	-0.586742	0.134602	-4.35908	1.30607e-05	0.00156044	Promoter (<=1kb)	0	Pfkfb3
chr3	36183026	36183651	626	51.9679	-1.10292	0.253042	-4.35862	1.30882e-05	0.00156268	Intron (ENSMUST00000197447.4/229214 intron 3 of 5)	23504	Zfp267
chrX	48518187	48521266	3080	379.898	-0.566794	0.13005	-4.35826	1.31101e-05	0.00156331	Promoter (<=1kb)	0	Rab33a
chr14	45655910	45659469	3560	664.441	-0.484424	0.111151	-4.35824	1.3111e-05	0.00156331	Promoter (<=1kb)	0	Mir5131
chr4	15146228	15149903	3676	326.87	-0.598896	0.137428	-4.35791	1.31312e-05	0.00156468	Promoter (<=1kb)	0	Necab1
chr3	84038321	84041498	3178	403.175	-0.564533	0.129563	-4.3572	1.31737e-05	0.00156869	Promoter (<=1kb)	0	Tmem131l
chr6	103510229	103516421	6193	1193.57	-0.491851	0.112901	-4.35647	1.32179e-05	0.0015729	Promoter (<=1kb)	0	Chl1
chr15	57798587	57799331	745	49.9857	1.17829	0.270487	4.35617	1.32358e-05	0.00157398	Intron (ENSMUST00000096430.10/387609 intron 2 of 3)	91063	Derl1
chr12	31197801	31198249	449	29.3467	1.3608	0.312422	4.35564	1.32677e-05	0.00157673	Intron (ENSMUST00000218642.1/ENSMUST00000218642.1 intron 19 of 23)	28939	6030469F06Rik
chr15	43868911	43870527	1617	252.675	-0.628952	0.144413	-4.35524	1.3292e-05	0.00157786	Promoter (<=1kb)	0	Tmem74
chr12	103394147	103395087	941	98.3699	0.84526	0.194084	4.35513	1.32988e-05	0.00157786	Promoter (1-2kb)	1493	Otub2
chr10	111499432	111511651	12220	2037.28	-0.416904	0.095729	-4.35505	1.33037e-05	0.00157786	Promoter (<=1kb)	0	Phlda1
chr4	57852190	57852903	714	48.7178	1.04499	0.23998	4.35449	1.33378e-05	0.00158085	Promoter (1-2kb)	-1256	NA
chr3	34651822	34654388	2567	181.135	-0.743991	0.170889	-4.35364	1.33895e-05	0.00158592	Promoter (1-2kb)	1417	Sox2
chr13	45882403	45883249	847	55.3162	1.01847	0.233955	4.35326	1.34125e-05	0.0015876	Intron (ENSMUST00000091628.10/20238 intron 2 of 7)	-10115	Atxn1
chr6	39556683	39558705	2023	238.689	-0.688047	0.158071	-4.35278	1.34424e-05	0.00159008	Promoter (<=1kb)	0	Dennd2a
chr10	40245414	40248575	3162	373.598	-0.547469	0.125783	-4.35247	1.3461e-05	0.00159122	Promoter (<=1kb)	0	Rpf2
chr7	97017827	97019882	2056	179.328	0.645385	0.148309	4.35162	1.35136e-05	0.00159638	Intron (ENSMUST00000044466.11/244141 intron 6 of 13)	-3787	Nars2
chr10	24624834	24625622	789	102.081	-0.885192	0.203531	-4.34917	1.36652e-05	0.00161184	Distal Intergenic	-29017	Gm15270
chr8	61486964	61488644	1681	283.45	-0.60961	0.14017	-4.34908	1.36707e-05	0.00161184	Promoter (<=1kb)	0	Cbr4
chr2	60283562	60284643	1082	143.758	-0.697124	0.160293	-4.34907	1.36716e-05	0.00161184	Promoter (<=1kb)	0	Cd302
chrX	110602404	110603789	1386	133.218	-0.889394	0.204534	-4.3484	1.37137e-05	0.00161574	Distal Intergenic	-210491	Pou3f4
chr3	70311121	70311784	664	37.7781	1.36304	0.31347	4.34824	1.37234e-05	0.00161583	Distal Intergenic	303508	Otol1
chr11	8821312	8821789	478	46.2762	-1.15372	0.265358	-4.34778	1.37523e-05	0.00161737	Distal Intergenic	-156631	Tns3
chr18	45188126	45188740	615	74.6581	-0.841883	0.193637	-4.34774	1.37546e-05	0.00161737	Distal Intergenic	-80120	Kcnn2
chr3	63294926	63298551	3626	462.947	-0.666816	0.153378	-4.34754	1.37676e-05	0.00161782	Promoter (<=1kb)	0	Mme
chr12	40568559	40569658	1100	131.479	-0.735186	0.16912	-4.34714	1.37924e-05	0.00161939	Intron (ENSMUST00000037488.7/238130 intron 1 of 52)	122223	Dock4
chr18	10616991	10618687	1697	230.266	-0.636312	0.146379	-4.34703	1.37991e-05	0.00161939	Promoter (<=1kb)	0	Snrpd1
chr1	16676472	16677782	1311	156.218	-0.68778	0.158227	-4.34678	1.38149e-05	0.00162019	3' UTR	-10269	Ly96
chr3	133242623	133245132	2510	408.337	-0.546046	0.125636	-4.34627	1.38473e-05	0.00162292	Distal Intergenic	-7674	Arhgef38
chr18	12126851	12130940	4090	833.922	-0.402367	0.092591	-4.34564	1.38871e-05	0.00162651	Promoter (<=1kb)	0	Riok3
chr9	120525138	120525966	829	138.992	0.866247	0.199368	4.34496	1.39303e-05	0.0016305	Distal Intergenic	-13852	Entpd3
chr4	86176827	86177596	770	75.7214	-0.860478	0.198066	-4.34439	1.3966e-05	0.00163362	Intron (ENSMUST00000107178.8/77739 intron 4 of 27)	-21721	Adamtsl1
chr8	54528053	54531346	3294	761.962	-0.458212	0.105476	-4.34423	1.39766e-05	0.00163378	Promoter (<=1kb)	0	Asb5
chr3	37780030	37780612	583	61.8733	-1.05482	0.242909	-4.34245	1.40904e-05	0.001646	Distal Intergenic	-55540	Gm5148
chr16	58726722	58729539	2818	539.248	-0.543658	0.125208	-4.34203	1.41174e-05	0.00164808	Promoter (<=1kb)	0	Cldnd1
chr4	62407269	62409832	2564	566.399	-0.490548	0.112997	-4.34123	1.41685e-05	0.00165296	Promoter (<=1kb)	0	Cdc26
chr15	7483987	7484428	442	32.2184	-1.30008	0.299485	-4.34105	1.41803e-05	0.00165326	Distal Intergenic	-85592	Egflam
chr4	11323377	11324421	1045	80.3032	-0.907636	0.209111	-4.34044	1.42197e-05	0.00165677	Promoter (1-2kb)	-1240	Dpy19l4
chr3	61268302	61269547	1246	319.645	-0.662886	0.152732	-4.34018	1.42367e-05	0.00165767	Distal Intergenic	-92091	Rap2b
chr18	31466750	31467754	1005	150.583	-0.670808	0.154604	-4.33887	1.43218e-05	0.00166649	Distal Intergenic	-19344	Syt4
chr13	7093055	7093755	701	84.9967	-0.822785	0.189666	-4.33808	1.43732e-05	0.00167138	Distal Intergenic	-444278	Pfkp
chr8	124363520	124377310	13791	1296.46	0.461449	0.106379	4.33776	1.4394e-05	0.00167246	Promoter (<=1kb)	0	Pgbd5
chr1	126243867	126245083	1217	139.941	-0.664783	0.153261	-4.33759	1.44053e-05	0.00167246	Intron (ENSMUST00000161954.7/210356 intron 4 of 14)	203373	Nckap5
chr14	99098828	99101568	2741	673.088	-0.518366	0.119508	-4.33751	1.44106e-05	0.00167246	Promoter (<=1kb)	0	Pibf1
chr16	76958633	76959134	502	44.5541	-1.11192	0.256361	-4.33731	1.44234e-05	0.00167286	Intron (ENSMUST00000208105.1/76601 intron 1 of 7)	51741	1700041M19Rik
chr16	43538499	43540609	2111	204.285	-0.592746	0.136678	-4.33681	1.44563e-05	0.00167559	Intron (ENSMUST00000132881.7/56490 intron 4 of 4)	28191	Zbtb20
chr14	62274559	62275224	666	92.1422	-0.733158	0.169081	-4.33613	1.45012e-05	0.00167759	Distal Intergenic	-17365	Rnaseh2b
chr8	64795991	64798881	2891	261.888	-0.542819	0.12519	-4.33596	1.45126e-05	0.00167759	Promoter (<=1kb)	783	Klhl2
chr6	140732468	140734150	1683	181.686	-0.704286	0.16243	-4.33593	1.45142e-05	0.00167759	Intron (ENSMUST00000111844.1/ENSMUST00000111844.1 intron 1 of 1)	85651	Aebp2
chrX	93631439	93632698	1260	194.159	-0.670251	0.154582	-4.33588	1.45175e-05	0.00167759	Promoter (<=1kb)	0	Pola1
chr13	76062524	76063066	543	59.9365	-1.0941	0.252339	-4.33584	1.45206e-05	0.00167759	Exon (ENSMUST00000120573.2/77041 exon 8 of 8)	-5528	Gpr150
chr3	20034365	20036262	1898	353.367	-0.607692	0.140195	-4.33462	1.46015e-05	0.00168585	Promoter (<=1kb)	0	Hps3
chr16	81199883	81205031	5149	672.111	-0.645778	0.148996	-4.33418	1.46303e-05	0.00168809	Promoter (<=1kb)	0	Ncam2
chrX	94233617	94236501	2885	453.249	-0.527594	0.12174	-4.33376	1.46584e-05	0.00169024	Promoter (<=1kb)	0	Klhl15
chr6	118880095	118881331	1237	112.259	0.78317	0.180729	4.33339	1.4683e-05	0.00169173	Intron (ENSMUST00000186889.6/12288 intron 3 of 46)	-99771	Cacna1c
chr3	121813650	121816834	3185	477.445	-0.593522	0.136968	-4.33328	1.46903e-05	0.00169173	Promoter (<=1kb)	0	Abcd3
chr5	20498436	20499742	1307	168.751	-0.588883	0.135917	-4.33267	1.47313e-05	0.00169488	Intron (ENSMUST00000197354.4/50791 intron 10 of 21)	-33758	Magi2
chr1	127476600	127477358	759	48.7298	1.02993	0.237716	4.33259	1.47367e-05	0.00169488	Intron (ENSMUST00000038361.10/107895 intron 16 of 17)	22986	Tmem163
chr10	99105439	99108941	3503	473.246	-0.572309	0.132113	-4.33196	1.47789e-05	0.00169864	Promoter (<=1kb)	0	Galnt4
chr19	23833172	23834040	869	66.6733	0.924971	0.21353	4.33181	1.47891e-05	0.00169872	Intron (ENSMUST00000025830.8/319924 intron 1 of 12)	-70417	Apba1
chr2	61284574	61285583	1010	78.4937	-0.909684	0.21006	-4.33059	1.48713e-05	0.00170707	Distal Intergenic	-293002	Tank
chr13	21944455	21946399	1945	447.643	-0.581448	0.134277	-4.33023	1.48956e-05	0.00170875	Promoter (<=1kb)	0	Zfp184
chr10	34417395	34419091	1697	313.77	-0.559434	0.129201	-4.32994	1.49153e-05	0.00170991	Promoter (<=1kb)	0	Nt5dc1
chr4	131520677	131521914	1238	151.135	0.759454	0.175412	4.32954	1.49424e-05	0.00171192	Distal Intergenic	276456	Ptpru
chr16	87453721	87455790	2070	428.201	-0.517658	0.119568	-4.32939	1.49525e-05	0.00171199	Promoter (<=1kb)	0	Usp16
chr7	82597106	82597528	423	25.7126	1.50965	0.348789	4.32826	1.50294e-05	0.00171858	Intron (ENSMUST00000173287.7/269959 intron 24 of 29)	-14249	Adamtsl3
chr12	69183160	69187840	4681	951.582	-0.517195	0.119493	-4.32826	1.50294e-05	0.00171858	Promoter (<=1kb)	0	Mgat2
chr14	57797384	57800630	3247	590.3	-0.526121	0.121564	-4.32792	1.50522e-05	0.00172009	Promoter (<=1kb)	0	Sap18b
chr13	89428253	89429127	875	46.6641	1.13722	0.26283	4.32682	1.51276e-05	0.00172742	Distal Intergenic	-110669	Hapln1
chr4	134709763	134710296	534	30.2489	1.35171	0.312411	4.3267	1.51358e-05	0.00172742	Distal Intergenic	-5473	Man1c1
chr1	136622695	136626835	4141	815.03	-0.49516	0.114479	-4.32532	1.5231e-05	0.00173718	Promoter (<=1kb)	0	Zfp281
chr6	57534163	57536652	2490	745.567	-0.500506	0.115725	-4.32497	1.5255e-05	0.0017385	Promoter (<=1kb)	0	Ppm1k
chr18	16357599	16358276	678	53.6252	-1.0626	0.245695	-4.32487	1.5262e-05	0.0017385	Distal Intergenic	311793	Cdh2
chr12	108539408	108548375	8968	908.915	0.486213	0.112476	4.32281	1.54052e-05	0.00175225	3' UTR	4539	Eml1
chr4	101351944	101358334	6391	1003.34	-0.491297	0.113655	-4.32272	1.54119e-05	0.00175225	Promoter (<=1kb)	0	0610043K17Rik
chr10	44265744	44269306	3563	747.707	-0.493302	0.11412	-4.32264	1.54172e-05	0.00175225	Promoter (<=1kb)	0	Atg5
chrX	94635728	94636774	1047	155.789	-0.738949	0.170951	-4.32257	1.5422e-05	0.00175225	Promoter (<=1kb)	0	Gspt2
chr16	78236487	78239026	2540	293.398	-0.532236	0.123139	-4.32223	1.54461e-05	0.00175387	Distal Intergenic	15510	E330011O21Rik
chr1	32413986	32415997	2012	168.895	-0.696996	0.161265	-4.32207	1.54574e-05	0.00175404	Exon (ENSMUST00000027226.11/170771 exon 4 of 9)	98971	Khdrbs2
chr13	100729963	100731940	1978	350.079	-0.546829	0.126536	-4.32153	1.54948e-05	0.00175717	Promoter (<=1kb)	0	Cdk7
chrX	13279592	13284223	4632	944.768	-0.536648	0.124185	-4.32137	1.55062e-05	0.00175734	Promoter (<=1kb)	0	Ddx3x
chr13	104176442	104181027	4586	823.865	-0.500776	0.115895	-4.32094	1.55364e-05	0.00175965	Promoter (<=1kb)	0	Shld3
chr3	115887098	115889086	1989	368.905	-0.645384	0.149369	-4.32073	1.55517e-05	0.00176026	Promoter (<=1kb)	0	A930005H10Rik
chr5	9157558	9165227	7670	1268.62	-0.461017	0.106712	-4.32019	1.55893e-05	0.0017634	Promoter (<=1kb)	0	Dmtf1
chrX	140664373	140666364	1992	193.486	-0.730707	0.169173	-4.31928	1.5654e-05	0.0017696	Promoter (<=1kb)	0	Mid2
chr14	118135824	118138353	2530	561.971	-0.554994	0.128498	-4.3191	1.5667e-05	0.00176994	Promoter (<=1kb)	0	Gpr180
chr1	14100678	14101318	641	80.6912	-0.835549	0.193521	-4.31761	1.57726e-05	0.00178015	Distal Intergenic	130174	Eya1
chr13	118385856	118388744	2889	494.318	-0.643222	0.148979	-4.31755	1.57773e-05	0.00178015	Promoter (<=1kb)	0	Mrps30
chr17	43015979	43018379	2401	414.551	-0.482763	0.111835	-4.31676	1.58336e-05	0.00178538	Promoter (<=1kb)	0	Tnfrsf21
chr16	50528010	50531048	3039	552.183	-0.649012	0.150359	-4.31642	1.58581e-05	0.00178701	Promoter (<=1kb)	0	G730013B05Rik
chr5	41768043	41768849	807	85.2571	-0.939569	0.21774	-4.3151	1.5953e-05	0.00179657	Distal Intergenic	-3542	Nkx3-2
chr16	72662373	72665376	3004	427.845	-0.465007	0.10781	-4.31319	1.60918e-05	0.00181106	Promoter (<=1kb)	0	Robo1
chr19	21470221	21473119	2899	403.818	-0.517272	0.119943	-4.31265	1.61312e-05	0.00181435	Promoter (<=1kb)	0	Gda
chr13	13791762	13792827	1066	167.128	-0.651998	0.151207	-4.31197	1.6181e-05	0.0018188	Intron (ENSMUST00000138783.7/14706 intron 1 of 2)	7433	Gng4
chrX	17129449	17130023	575	60.2776	-1.03929	0.241043	-4.31165	1.62042e-05	0.00182027	Distal Intergenic	189345	Efhc2
chr3	32363655	32367262	3608	523.724	-0.431609	0.100129	-4.31053	1.62861e-05	0.00182831	Promoter (<=1kb)	0	Zmat3
chrX	134057897	134060440	2544	575.776	-0.520805	0.120848	-4.30959	1.63561e-05	0.00183502	Promoter (<=1kb)	0	Cstf2
chr3	65973344	65976164	2821	753.736	-0.557675	0.129442	-4.30829	1.6452e-05	0.00184461	Distal Intergenic	-15095	Ccnl1
chr3	140957403	140958392	990	150.154	-0.671416	0.155866	-4.30765	1.64998e-05	0.00184875	Distal Intergenic	253963	Pdha2
chr1	185454159	185456377	2219	275.132	-0.574217	0.133306	-4.30752	1.65095e-05	0.00184875	Promoter (<=1kb)	0	Gm2061
chr2	164558195	164558865	671	71.8556	1.0115	0.234857	4.30687	1.65578e-05	0.00185299	Exon (ENSMUST00000151754.1/670507 exon 2 of 3)	-3548	Wfdc2
chr1	163640669	163641744	1076	93.3171	-0.844053	0.19608	-4.30463	1.67268e-05	0.00187073	Distal Intergenic	83488	Mettl11b
chr9	7835292	7838711	3420	771.707	-0.475941	0.110589	-4.30368	1.67985e-05	0.00187682	Promoter (<=1kb)	0	Birc2
chr3	62338540	62339614	1075	95.3709	-0.881607	0.204852	-4.30363	1.68023e-05	0.00187682	Promoter (<=1kb)	0	Arhgef26
chr16	87439559	87441640	2082	464.142	-0.533266	0.123923	-4.3032	1.68348e-05	0.00187862	Promoter (<=1kb)	0	Rwdd2b
chr5	64739526	64739883	358	21.5023	1.48335	0.344713	4.30314	1.68395e-05	0.00187862	Intron (ENSMUST00000180912.5/ENSMUST00000180912.5 intron 1 of 4)	-63505	Klf3
chr15	68408915	68409380	466	38.4002	1.19585	0.277918	4.3029	1.68579e-05	0.0018795	Distal Intergenic	-67626	Mir30d
chr2	60961129	60964344	3216	413.893	-0.452006	0.105053	-4.30266	1.68762e-05	0.0018798	Promoter (<=1kb)	0	Rbms1
chr16	88463103	88463677	575	71.8794	-0.863977	0.200804	-4.30259	1.68816e-05	0.0018798	Distal Intergenic	43301	Cldn17
chr15	11028188	11028678	491	50.6084	-1.01984	0.237064	-4.30195	1.69303e-05	0.00188404	3' UTR	9313	Rxfp3
chr12	104817107	104818880	1774	121.685	0.896962	0.208532	4.30131	1.69789e-05	0.00188827	Intron (ENSMUST00000109936.2/94040 intron 1 of 12)	-36236	Clmn
chr16	18166553	18168685	2133	135.159	0.728442	0.169369	4.3009	1.70103e-05	0.00189059	Promoter (1-2kb)	-1383	Mir6366
chr12	31350600	31352286	1687	344.683	-0.573462	0.133352	-4.30036	1.70521e-05	0.00189406	Promoter (<=1kb)	0	Dld
chr17	51177982	51180039	2058	491.944	-0.573283	0.133318	-4.30013	1.707e-05	0.00189486	Promoter (<=1kb)	0	Tbc1d5
chr1	31156327	31157679	1353	213.804	-0.694895	0.161606	-4.29993	1.70856e-05	0.00189542	Intron (ENSMUST00000233331.1/70988 intron 2 of 4)	-18722	Lgsn
chr10	14191973	14197753	5781	766.744	-0.439165	0.102147	-4.29934	1.71306e-05	0.00189923	Exon (ENSMUST00000218190.1/ENSMUST00000218190.1 exon 1 of 4)	224949	Hivep2
chr3	152204508	152215521	11014	2102.38	-0.406861	0.0946371	-4.29917	1.7144e-05	0.00189954	Promoter (<=1kb)	0	Fubp1
chr16	65561065	65564103	3039	484.98	-0.558927	0.13002	-4.29876	1.71755e-05	0.00190185	Promoter (<=1kb)	0	Chmp2b
chr2	97476507	97480146	3640	305.732	-0.658546	0.153205	-4.29848	1.71977e-05	0.00190313	Intron (ENSMUST00000135431.7/241568 intron 5 of 6)	8418	Lrrc4c
chr5	36338581	36340551	1971	220.676	0.597827	0.139087	4.29821	1.7218e-05	0.00190419	Intron (ENSMUST00000037370.13/81840 intron 1 of 26)	25367	Sorcs2
chr12	53581119	53581640	522	51.4504	-1.00757	0.234451	-4.29756	1.72689e-05	0.00190662	Intron (ENSMUST00000223358.1/27386 intron 2 of 10)	328073	Npas3
chr18	46595141	46600223	5083	875.922	-0.5467	0.127213	-4.29752	1.72717e-05	0.00190662	Promoter (<=1kb)	0	Eif1a
chrX	166509487	166510998	1512	259.508	-0.630595	0.146735	-4.29752	1.7272e-05	0.00190662	Promoter (<=1kb)	0	Tceanc
chr10	19906708	19908647	1940	450.391	-0.56957	0.13255	-4.297	1.73123e-05	0.00190988	Promoter (<=1kb)	0	Pex7
chr11	41998788	42001259	2472	347.967	-0.540766	0.125872	-4.29616	1.73781e-05	0.00191596	Promoter (<=1kb)	0	Gabrg2
chr5	4485663	4486473	811	73.3608	-1.15875	0.269795	-4.29494	1.74743e-05	0.00192538	Distal Intergenic	271562	Fzd1
chr10	87816488	87817528	1041	230.902	-0.595465	0.138657	-4.29451	1.75083e-05	0.00192793	Distal Intergenic	-40737	Igf1
chrX	106218781	106220156	1376	248.096	-0.559369	0.130263	-4.29416	1.7536e-05	0.00192913	Promoter (<=1kb)	0	Taf9b
chr6	55331203	55331473	271	16.0655	1.76637	0.411349	4.29409	1.75408e-05	0.00192913	Distal Intergenic	-4959	Aqp1
chr16	31033656	31034493	838	60.0667	0.917738	0.21373	4.29391	1.75551e-05	0.00192951	Intron (ENSMUST00000055389.8/268880 intron 2 of 3)	26934	Xxylt1
chr8	120165784	120169269	3486	361.511	0.518381	0.120734	4.29359	1.75806e-05	0.00192954	3' UTR	8094	Cibar2
chr2	61377823	61378120	298	23.028	-1.4579	0.339562	-4.29349	1.75887e-05	0.00192954	Distal Intergenic	-200465	Tank
chr3	61001739	61004429	2691	302.109	-0.690707	0.160878	-4.29336	1.7599e-05	0.00192954	Promoter (<=1kb)	0	P2ry1
chr18	70471594	70473600	2007	241.7	-0.6475	0.15082	-4.2932	1.7612e-05	0.00192954	Promoter (<=1kb)	0	Stard6
chr14	11321171	11321888	718	103.5	-0.790247	0.184079	-4.29297	1.76295e-05	0.00192954	Intron (ENSMUST00000181173.1/ENSMUST00000181173.1 intron 3 of 3)	38694	Mir5124b
chr2	125118893	125124740	5848	697.896	-0.482554	0.112406	-4.29294	1.76323e-05	0.00192954	Promoter (<=1kb)	0	Myef2
chr19	44094086	44094542	457	38.9466	1.26525	0.294739	4.29279	1.76438e-05	0.00192954	Intron (ENSMUST00000026217.10/12675 intron 9 of 20)	-9636	Chuk
chr13	8264424	8265931	1508	204.41	-0.589812	0.137396	-4.29278	1.76453e-05	0.00192954	Intron (ENSMUST00000064473.12/94191 intron 1 of 9)	61502	Adarb2
chr1	30750939	30751938	1000	79.4975	-0.984684	0.229387	-4.29268	1.76526e-05	0.00192954	Distal Intergenic	57167	Phf3
chr8	64204814	64207013	2200	198.733	-0.682364	0.158992	-4.29182	1.77213e-05	0.00193586	Promoter (<=1kb)	0	Tll1
chr1	66173824	66179151	5328	712.785	-0.411392	0.09587	-4.29115	1.77754e-05	0.00194058	Promoter (<=1kb)	0	Map2
chr5	55885283	55886641	1359	172.031	-0.729967	0.170116	-4.291	1.7787e-05	0.00194066	Distal Intergenic	1535292	Gm10440
chr5	115963102	115965874	2773	187.876	0.61115	0.142434	4.29075	1.78071e-05	0.00194167	Promoter (2-3kb)	-2151	Cit
chr12	103230113	103231321	1209	85.4481	0.907564	0.211534	4.29038	1.78364e-05	0.00194368	Intron (ENSMUST00000127843.7/170952 intron 3 of 5)	4703	Prima1
chr3	108972338	108976258	3921	458.829	-0.410234	0.0956289	-4.28985	1.78793e-05	0.00194662	3' UTR	31027	Henmt1
chr2	13558472	13559022	551	52.2821	-1.06589	0.248472	-4.28978	1.78852e-05	0.00194662	Distal Intergenic	-13804	Trdmt1
chr1	94971684	94972252	569	40.2502	1.19379	0.278389	4.28821	1.80121e-05	0.00195923	Distal Intergenic	174242	4930440C22Rik
chr12	50967706	50971745	4040	539.531	-0.491536	0.114636	-4.2878	1.80451e-05	0.00196125	Distal Intergenic	-33413	1700008C04Rik
chr6	146631828	146634884	3057	363.956	-0.591572	0.137969	-4.28771	1.80526e-05	0.00196125	Promoter (<=1kb)	0	Tm7sf3
chr1	51685853	51686368	516	51.6265	-0.993681	0.231762	-4.28751	1.80687e-05	0.00196181	Distal Intergenic	78102	Myo1b
chr5	122566529	122567090	562	48.747	1.06259	0.24788	4.2867	1.81346e-05	0.00196776	Intron (ENSMUST00000031426.13/12589 intron 14 of 18)	-5688	Ift81
chr4	13780622	13786818	6197	621.276	-0.5024	0.117218	-4.28605	1.81878e-05	0.00197068	Promoter (<=1kb)	0	Runx1t1
chr2	148394986	148397990	3005	325.818	-0.545854	0.127356	-4.28605	1.81881e-05	0.00197068	Promoter (<=1kb)	0	Sstr4
chr8	118464717	118465748	1032	57.3283	1.02645	0.239491	4.28597	1.81946e-05	0.00197068	Intron (ENSMUST00000117160.1/12554 intron 1 of 13)	150304	Cdh13
chr5	86511526	86511962	437	35.7225	-1.26771	0.295801	-4.28568	1.82182e-05	0.00197164	Intron (ENSMUST00000134179.7/320454 intron 1 of 9)	6609	Tmprss11g
chr1	80756667	80759437	2771	338.145	-0.599323	0.139846	-4.28559	1.82256e-05	0.00197164	Promoter (<=1kb)	0	Dock10
chr16	96932758	96933122	365	25.4228	1.41127	0.329362	4.28486	1.82851e-05	0.00197629	Intron (ENSMUST00000056102.8/13508 intron 3 of 32)	237630	Dscam
chr1	82838636	82841026	2391	343.65	-0.527249	0.123051	-4.2848	1.82907e-05	0.00197629	Promoter (<=1kb)	0	Agfg1
chr2	20380724	20381188	465	27.7183	1.53854	0.359143	4.28393	1.83621e-05	0.00198281	Intron (ENSMUST00000114610.7/208618 intron 3 of 7)	40900	Etl4
chr4	102210989	102212781	1793	221.053	-0.549965	0.12839	-4.28357	1.83921e-05	0.00198485	Intron (ENSMUST00000106911.7/18578 intron 3 of 16)	-41961	Pde4b
chr3	139119735	139120392	658	49.9539	1.13779	0.265696	4.2823	1.8497e-05	0.00199496	Distal Intergenic	-44534	Rap1gds1
chr9	59514549	59514859	311	22.0578	1.50706	0.351967	4.28183	1.85366e-05	0.00199802	Distal Intergenic	10599	Tmem202
chr14	102037442	102038326	885	91.8108	-0.897937	0.209716	-4.28169	1.85481e-05	0.00199806	Distal Intergenic	108181	Lmo7
chr3	135211669	135212938	1270	248.376	-0.779483	0.182082	-4.28094	1.86109e-05	0.00200362	Promoter (<=1kb)	0	Cenpe
chr16	30616303	30616801	499	30.2105	1.37385	0.321007	4.2798	1.87062e-05	0.00201266	Distal Intergenic	16580	Fam43a
chr5	118343297	118344496	1200	170.108	0.829103	0.193747	4.2793	1.8748e-05	0.00201594	Distal Intergenic	98070	Spring1
chr10	92721922	92722849	928	159.326	-0.778008	0.181828	-4.27881	1.87895e-05	0.00201919	Promoter (<=1kb)	0	Nedd1
chr10	39368356	39371817	3462	848.989	-0.439554	0.102739	-4.27837	1.88266e-05	0.00202196	Promoter (<=1kb)	0	Fyn
chr8	62949982	62954935	4954	741.499	-0.509854	0.119176	-4.27816	1.88444e-05	0.00202265	Promoter (<=1kb)	0	Spock3
chr11	4931070	4932121	1052	94.8472	1.038	0.242641	4.27793	1.88636e-05	0.0020235	Distal Intergenic	12560	AA413626
chrX	71492041	71493778	1738	290.1	-0.564359	0.131929	-4.27774	1.88798e-05	0.00202401	Promoter (<=1kb)	0	Cd99l2
chr16	6157448	6160212	2765	220.675	0.566357	0.132411	4.27725	1.89213e-05	0.00202725	Intron (ENSMUST00000230658.1/268859 intron 1 of 11)	181863	1700123O21Rik
chr15	84349444	84350021	578	29.1497	1.40454	0.328399	4.27693	1.89486e-05	0.00202896	Distal Intergenic	23325	Parvg
chr13	104106548	104115796	9249	1293.36	-0.40194	0.0939854	-4.27662	1.8975e-05	0.00203056	Promoter (<=1kb)	0	Sgtb
chr1	22802519	22807641	5123	632.452	-0.4985	0.116588	-4.27574	1.90505e-05	0.00203742	Promoter (<=1kb)	0	Rims1
chr10	75371538	75372119	582	48.1576	1.29352	0.302673	4.27364	1.92304e-05	0.00205543	Intron (ENSMUST00000145890.7/68778 intron 6 of 8)	19483	Gm5779
chr3	123567205	123567981	777	133.349	-0.702169	0.164308	-4.2735	1.92431e-05	0.00205556	Intron (ENSMUST00000137404.7/83398 intron 6 of 13)	8535	Ndst3
chr16	22608082	22608760	679	66.362	1.17064	0.27399	4.27258	1.9322e-05	0.00206276	Promoter (2-3kb)	2756	Mir6362
chr6	138418280	138424088	5809	973.602	-0.544079	0.12735	-4.2723	1.93466e-05	0.00206414	Promoter (<=1kb)	0	Lmo3
chr3	133169324	133170268	945	134.773	-0.772123	0.180741	-4.27198	1.93742e-05	0.00206585	Intron (ENSMUST00000147041.9/77669 intron 3 of 13)	-32022	Arhgef38
chr14	117810023	117811315	1293	182.149	-0.665774	0.155855	-4.27175	1.93943e-05	0.00206651	Intron (ENSMUST00000088483.9/23888 intron 5 of 9)	142532	Mir6239
chr8	64609929	64611018	1090	85.8207	0.867137	0.202998	4.27165	1.94035e-05	0.00206651	Intron (ENSMUST00000048967.8/12876 intron 4 of 8)	9467	Cpe
chr17	50727874	50728237	364	26.9289	1.46299	0.342508	4.2714	1.94247e-05	0.00206753	Distal Intergenic	29186	Btg3
chr3	144672640	144673155	516	55.915	-0.976517	0.228626	-4.27125	1.94379e-05	0.0020677	Distal Intergenic	24312	Sh3glb1
chr1	79701378	79702107	730	95.0675	-0.748764	0.175332	-4.27055	1.9499e-05	0.00207297	Distal Intergenic	27991	Wdfy1
chr2	59653786	59654186	401	32.1312	1.26162	0.295482	4.2697	1.9574e-05	0.00207971	Intron (ENSMUST00000112568.7/66860 intron 2 of 26)	6975	Tanc1
chrX	105928040	105929911	1872	284.272	-0.579907	0.135827	-4.26947	1.9594e-05	0.00208059	Promoter (<=1kb)	0	Atrx
chr1	30715956	30716857	902	110.878	-0.765464	0.179315	-4.26882	1.96512e-05	0.00208528	Distal Intergenic	92248	Phf3
chr17	33174569	33175232	664	93.08	0.941966	0.220672	4.26863	1.9668e-05	0.00208528	Promoter (1-2kb)	-1184	Olfr55
chr4	48539581	48541734	2154	273.085	-0.657718	0.154085	-4.26855	1.96746e-05	0.00208528	Promoter (<=1kb)	0	Msantd3
chr11	8847579	8848120	542	58.374	-0.953759	0.223445	-4.26844	1.96849e-05	0.00208528	Intron (ENSMUST00000154153.7/ENSMUST00000154153.7 intron 45 of 49)	162558	Hus1
chr13	91805598	91810368	4771	780.242	-0.443802	0.103977	-4.26826	1.97004e-05	0.00208569	Promoter (<=1kb)	0	Zcchc9
chr3	144396027	144397008	982	70.2728	-0.976338	0.228792	-4.26736	1.97796e-05	0.00209283	Distal Intergenic	172873	Hs2st1
chr2	104742490	104743115	626	83.4728	-0.882351	0.206813	-4.26642	1.98636e-05	0.00210047	Promoter (<=1kb)	0	Depdc7
chr11	43348387	43349185	799	96.4126	-0.834645	0.195643	-4.26616	1.98867e-05	0.00210167	Distal Intergenic	25276	Mir146
chr3	127223705	127227299	3595	583.899	-0.458133	0.107392	-4.266	1.99011e-05	0.00210194	Promoter (<=1kb)	0	Ank2
chr5	20061725	20062809	1085	119.165	-0.683512	0.160233	-4.26575	1.99232e-05	0.00210303	Intron (ENSMUST00000197354.4/50791 intron 2 of 21)	-139760	Magi2
chr1	167597066	167601486	4421	473.859	-0.51236	0.120119	-4.26543	1.9952e-05	0.0021042	Promoter (<=1kb)	0	Rxrg
chr13	13820027	13820821	795	89.572	-0.953618	0.223579	-4.26523	1.99692e-05	0.0021042	Promoter (<=1kb)	748	Gng4
chr10	110804413	110805410	998	128.255	-0.698718	0.163817	-4.26523	1.99696e-05	0.0021042	Intron (ENSMUST00000188776.6/75630 intron 2 of 2)	40557	E2f7
chr3	129829993	129833050	3058	657.847	-0.599342	0.140523	-4.26509	1.99822e-05	0.00210429	Promoter (<=1kb)	0	Gar1
chrX	99819242	99821348	2107	340.537	-0.545883	0.127994	-4.26491	1.99982e-05	0.00210473	Promoter (<=1kb)	0	Nalf2
chr14	114575591	114576210	620	48.7107	-1.04624	0.245329	-4.26464	2.00226e-05	0.00210606	Distal Intergenic	-255755	4930524C18Rik
chr10	9017085	9017583	499	36.3066	1.1404	0.267422	4.26441	2.00429e-05	0.00210695	Distal Intergenic	-131015	Sash1
chr10	72653642	72657099	3458	1072.84	-0.424358	0.0995204	-4.26403	2.0077e-05	0.00210929	Promoter (<=1kb)	0	Zwint
chr1	128471965	128473268	1304	224.977	-0.627091	0.147072	-4.26384	2.00942e-05	0.00210986	Distal Intergenic	-54597	Dars
chr10	53594497	53599493	4997	1160.61	-0.518353	0.121587	-4.26322	2.01505e-05	0.00211453	Promoter (<=1kb)	0	Asf1a
chrX	122396657	122398573	1917	391.542	-0.562276	0.131896	-4.26303	2.01673e-05	0.00211504	Promoter (<=1kb)	0	Nap1l3
chr3	136667689	136687432	19744	2679.26	-0.337689	0.0792179	-4.26278	2.01898e-05	0.00211616	Promoter (<=1kb)	0	Ppp3ca
chr3	37722007	37725536	3530	640.013	-0.551365	0.129349	-4.26262	2.02043e-05	0.00211644	Promoter (<=1kb)	0	Gm5148
chr1	172481272	172483258	1987	424.342	-0.544506	0.127753	-4.26218	2.02438e-05	0.00211728	Promoter (<=1kb)	0	Igsf9
chr10	94068530	94069001	472	30.2902	1.25334	0.294063	4.26216	2.02463e-05	0.00211728	Intron (ENSMUST00000020208.4/13998 intron 2 of 20)	-3541	Fgd6
chr10	45066123	45068074	1952	361.536	-0.519902	0.121983	-4.26209	2.02526e-05	0.00211728	Promoter (<=1kb)	0	Prep
chr4	120101074	120101955	882	79.2566	0.915886	0.214895	4.26201	2.02598e-05	0.00211728	Intron (ENSMUST00000106307.8/16656 intron 4 of 8)	6585	Hivep3
chr8	23909556	23910085	530	46.7222	1.13593	0.266551	4.26159	2.02978e-05	0.00212001	Intron (ENSMUST00000042352.10/320158 intron 4 of 6)	-18968	Zmat4
chr12	36152890	36159136	6247	1136.53	-0.518249	0.121619	-4.26127	2.03272e-05	0.00212184	Promoter (<=1kb)	0	Ankmy2
chr13	73327567	73332044	4478	852.504	-0.489242	0.114819	-4.26097	2.03544e-05	0.00212343	Promoter (<=1kb)	0	Ndufs6
chr1	88825178	88825639	462	36.1676	1.3065	0.306671	4.26028	2.04175e-05	0.00212706	Distal Intergenic	70224	Platr5
chr1	119833760	119839187	5428	1039.32	-0.350838	0.0823515	-4.26025	2.04194e-05	0.00212706	Promoter (<=1kb)	0	Ptpn4
chr16	28916653	28917463	811	53.6809	1.04597	0.245521	4.26019	2.04249e-05	0.00212706	Intron (ENSMUST00000100023.2/239796 intron 1 of 1)	12210	Mb21d2
chrX	144317701	144318437	737	100.561	-0.848339	0.19914	-4.26002	2.04411e-05	0.00212751	Promoter (<=1kb)	0	Alg13
chrX	56597388	56598577	1190	287.427	-0.574094	0.134776	-4.25962	2.0477e-05	0.00213001	Promoter (<=1kb)	0	Mmgt1
chr14	99338816	99340661	1846	246.019	-0.555533	0.130445	-4.25874	2.05583e-05	0.00213486	Distal Intergenic	39662	Klf5
chr8	104590707	104592469	1763	481.887	-0.483429	0.113515	-4.25872	2.05602e-05	0.00213486	Promoter (<=1kb)	0	Pdp2
chr3	133154341	133155190	850	104.917	-0.794181	0.186486	-4.25866	2.05657e-05	0.00213486	Intron (ENSMUST00000147041.9/77669 intron 4 of 13)	-17039	Arhgef38
chr6	46191613	46192146	534	48.9137	-0.991523	0.232829	-4.2586	2.05716e-05	0.00213486	Intron (ENSMUST00000114641.7/66797 intron 9 of 23)	21398	Cntnap2
chr13	100831396	100834725	3330	796.808	-0.483007	0.113427	-4.25832	2.05967e-05	0.00213623	Promoter (<=1kb)	0	Slc30a5
chr1	42538726	42541370	2645	285.398	-0.67979	0.159646	-4.25812	2.06153e-05	0.00213692	Distal Intergenic	110309	Pantr1
chr13	118371392	118373202	1811	233.216	-0.737021	0.173098	-4.25784	2.06415e-05	0.00213839	Distal Intergenic	14050	Mrps30
chr15	32278581	32279265	685	90.1989	-0.804721	0.189066	-4.25631	2.07832e-05	0.00215182	Intron (ENSMUST00000226876.1/20356 intron 1 of 8)	33478	Sema5a
chr13	9239063	9240428	1366	202.106	-0.584214	0.137328	-4.25415	2.09848e-05	0.00217143	Distal Intergenic	-36100	Dip2c
chr8	64731601	64741071	9471	1590.49	-0.37675	0.0885695	-4.25372	2.10245e-05	0.00217288	Promoter (<=1kb)	0	Msmo1
chr18	50407243	50408566	1324	125.332	-0.806145	0.189518	-4.25366	2.10305e-05	0.00217288	Distal Intergenic	128872	Fam170a
chr9	94668372	94670766	2395	314.094	-0.578971	0.136113	-4.25361	2.10353e-05	0.00217288	Promoter (<=1kb)	0	Slc9a9
chr4	58050912	58051260	349	21.3195	1.53112	0.359972	4.25344	2.10516e-05	0.00217313	Intron (ENSMUST00000042850.8/64817 intron 43 of 47)	-41788	Txndc8
chr4	87838448	87839328	881	83.1809	-0.824051	0.193743	-4.25332	2.10621e-05	0.00217313	Exon (ENSMUST00000141526.7/70122 exon 5 of 5)	-32125	Mllt3
chr11	117931514	117932915	1402	140.021	0.695677	0.163566	4.25319	2.10745e-05	0.00217316	Distal Intergenic	36271	Socs3
chrX	70883133	70883934	802	89.6417	-0.821823	0.193238	-4.25291	2.11008e-05	0.00217461	Distal Intergenic	-166306	Mamld1
chr2	27786044	27786503	460	40.7248	1.23742	0.290969	4.25275	2.11165e-05	0.00217495	Distal Intergenic	45843	Rxra
chrX	95181575	95182798	1224	134.902	-0.67257	0.158154	-4.25262	2.11284e-05	0.00217495	Intron (ENSMUST00000197364.4/236915 intron 1 of 8)	13654	Arhgef9
chr9	86878434	86882800	4367	985.507	-0.416374	0.0979209	-4.25215	2.11732e-05	0.00217713	Promoter (<=1kb)	0	Snap91
chr14	99044775	99047362	2588	605.503	-0.606085	0.142537	-4.25214	2.11741e-05	0.00217713	Promoter (<=1kb)	0	Mzt1
chr3	86935744	86936514	771	62.2031	0.877499	0.206405	4.25134	2.12494e-05	0.00218363	Distal Intergenic	-14892	Dclk2
chr18	9211664	9215026	3363	446.958	-0.650709	0.153078	-4.25082	2.12985e-05	0.00218741	Promoter (<=1kb)	0	Fzd8
chr3	60291667	60293505	1839	378.242	-0.525661	0.123673	-4.25042	2.1337e-05	0.00218907	Distal Intergenic	-179325	Mbnl1
chr18	84781068	84781554	487	30.9042	1.48584	0.349585	4.2503	2.13486e-05	0.00218907	Distal Intergenic	37001	Gm38576
chr11	39772443	39773728	1286	135.142	-0.66775	0.15711	-4.25019	2.13586e-05	0.00218907	Distal Intergenic	911499	Mat2b
chr2	4061332	4062085	754	42.9419	1.29875	0.305579	4.25014	2.13637e-05	0.00218907	Intron (ENSMUST00000138735.1/209630 intron 1 of 1)	43588	Frmd4a
chr1	79144001	79144757	757	88.878	-0.860954	0.202592	-4.24969	2.14063e-05	0.00219218	Intron (ENSMUST00000189296.1/102636764 intron 2 of 3)	79754	Gm29536
chr3	42040320	42041385	1066	95.5943	-0.824397	0.194006	-4.24933	2.14411e-05	0.00219448	Distal Intergenic	289124	D3Ertd751e
chr15	43475942	43478593	2652	706.663	-0.451641	0.1063	-4.24875	2.14964e-05	0.00219888	Promoter (<=1kb)	0	Gm10373
chr14	51062450	51066772	4323	1407.78	-0.559082	0.131605	-4.24818	2.15514e-05	0.00220324	3' UTR	4670	Olfr750
chr6	18483742	18488524	4783	474.222	-0.42201	0.0993471	-4.24783	2.1585e-05	0.00220541	Intron (ENSMUST00000148602.7/30785 intron 2 of 22)	13532	Cttnbp2
chr1	5082225	5085236	3012	488.567	-0.588594	0.138585	-4.24716	2.16495e-05	0.00220988	Promoter (<=1kb)	0	Atp6v1h
chr9	27180053	27182099	2047	205.055	0.663437	0.156209	4.24712	2.16535e-05	0.00220988	Distal Intergenic	-24632	Jam3
chr15	82871871	82874513	2643	179.035	0.606396	0.142821	4.24586	2.1776e-05	0.00222112	Intron (ENSMUST00000048966.6/21411 intron 1 of 4)	-24567	Gm20324
chr3	80796145	80806499	10355	1951.47	-0.415064	0.0977653	-4.24551	2.18099e-05	0.00222324	Promoter (<=1kb)	0	Gria2
chr12	33428539	33431091	2553	556.333	-0.535162	0.12606	-4.24531	2.18293e-05	0.00222324	Promoter (<=1kb)	0	Polr1f
chr2	54084488	54086733	2246	247.8	-0.690527	0.162659	-4.24524	2.18361e-05	0.00222324	Promoter (<=1kb)	0	Rprm
chr1	30792850	30793847	998	89.8312	-0.855122	0.201445	-4.24494	2.18655e-05	0.00222324	Distal Intergenic	15258	Phf3
chr3	82137832	82138662	831	79.4147	-0.826639	0.194736	-4.24493	2.18663e-05	0.00222324	Intron (ENSMUST00000193924.5/60596 intron 1 of 8)	6411	Gucy1a1
chr18	56974610	56976427	1818	267.81	-0.606102	0.142785	-4.24487	2.18716e-05	0.00222324	Promoter (<=1kb)	0	C330018D20Rik
chr5	92309315	92310994	1680	277.981	-0.518583	0.122176	-4.24458	2.19006e-05	0.0022235	Promoter (<=1kb)	0	Sdad1
chrX	48694457	48695283	827	159.406	-0.661937	0.15595	-4.24454	2.19047e-05	0.0022235	Promoter (<=1kb)	0	Rbmx2
chr13	118376388	118380433	4046	343.766	-0.636252	0.149909	-4.24426	2.19318e-05	0.0022235	3' UTR	6819	Mrps30
chr2	97464560	97469874	5315	903.319	-0.464884	0.109533	-4.24423	2.19345e-05	0.0022235	Promoter (<=1kb)	0	Lrrc4c
chr8	105919260	105920115	856	119.82	-0.706907	0.166561	-4.24412	2.19452e-05	0.0022235	Intron (ENSMUST00000049699.8/244631 intron 2 of 2)	13340	Ctrl
chr1	194108282	194108536	255	17.8489	1.60825	0.378939	4.24408	2.19489e-05	0.0022235	Distal Intergenic	114223	4930503O07Rik
chr12	46083199	46084846	1648	188.685	-0.656745	0.154755	-4.24378	2.19787e-05	0.00222526	Distal Intergenic	636013	Nova1
chr1	43932303	43935280	2978	909.464	-0.530942	0.125117	-4.24354	2.20016e-05	0.00222588	Promoter (<=1kb)	0	Tpp2
chr1	57205383	57206087	705	84.9861	-0.840315	0.198028	-4.24342	2.20143e-05	0.00222588	Intron (ENSMUST00000190488.1/407809 intron 5 of 6)	8906	BC055402
chr4	14825847	14827540	1694	642.345	-0.463654	0.109269	-4.24325	2.20309e-05	0.00222588	Promoter (<=1kb)	0	Otud6b
chr10	121689486	121691362	1877	225.353	0.583656	0.137551	4.24321	2.20347e-05	0.00222588	3' UTR	47614	D930020B18Rik
chr3	102659087	102659985	899	127.089	-0.716567	0.168885	-4.24292	2.20629e-05	0.00222746	Distal Intergenic	-74544	Tspan2
chr10	52232451	52234982	2532	329.663	-0.587113	0.138382	-4.2427	2.20846e-05	0.0022284	Promoter (<=1kb)	0	Dcbld1
chr7	132320701	132322209	1509	136.069	0.707485	0.166777	4.2421	2.2144e-05	0.00223313	Exon (ENSMUST00000208595.1/ENSMUST00000208595.1 exon 1 of 1)	-3473	Chst15
chr8	66485883	66487169	1287	194.875	-0.687141	0.162001	-4.24157	2.2196e-05	0.0022371	Promoter (<=1kb)	0	Tma16
chrX	57656260	57656912	653	83.3715	-0.789547	0.186151	-4.24143	2.22101e-05	0.00223727	Distal Intergenic	-152503	Gpr101
chr13	74462328	74463787	1460	419.09	-0.568969	0.134158	-4.24102	2.22503e-05	0.00224005	Exon (ENSMUST00000099446.4/ENSMUST00000099446.4 exon 1 of 4)	19156	Zfp825
chr3	15016320	15018543	2224	302.273	-0.512017	0.120739	-4.24068	2.22845e-05	0.00224223	Distal Intergenic	45119	A930001A20Rik
chr4	151666299	151667021	723	67.6287	0.989208	0.233298	4.2401	2.23418e-05	0.00224673	Intron (ENSMUST00000169423.8/100072 intron 3 of 24)	194629	Camta1
chr13	8884554	8886667	2114	818.583	-0.448597	0.105804	-4.23989	2.23633e-05	0.00224762	Promoter (<=1kb)	0	Idi1
chrX	166439730	166441592	1863	346.693	-0.61593	0.145278	-4.23965	2.2387e-05	0.00224874	Promoter (<=1kb)	0	Ofd1
chr11	58972487	58973400	914	63.7824	0.922129	0.217529	4.23911	2.24405e-05	0.00225284	3' UTR	-4693	Trim11
chr5	52280232	52281527	1296	151.437	-0.668308	0.157692	-4.23806	2.25459e-05	0.00226215	Distal Intergenic	-63798	C130083M11Rik
chr7	91404420	91405143	724	77.9261	0.923632	0.217963	4.23756	2.25965e-05	0.00226596	Intron (ENSMUST00000231777.2/23859 intron 6 of 27)	-137667	Dlg2
chr6	15951921	15952953	1033	130.197	-0.824146	0.194497	-4.23731	2.26213e-05	0.00226674	Distal Intergenic	224122	Mdfic
chr6	47593784	47595939	2156	405.909	-0.543508	0.12827	-4.23723	2.26297e-05	0.00226674	Promoter (<=1kb)	0	Ezh2
chr18	59859229	59861679	2451	360.255	-0.540011	0.127458	-4.23678	2.26747e-05	0.00226997	Distal Intergenic	279599	Mir6355
chr13	38204597	38205821	1225	215.59	-0.57732	0.136273	-4.2365	2.27035e-05	0.00227158	Promoter (<=1kb)	0	Snrnp48
chr16	56073997	56077761	3765	610.395	-0.491223	0.115956	-4.23627	2.27265e-05	0.00227249	Promoter (<=1kb)	0	Senp7
chr15	23581568	23582627	1060	164.408	-0.646147	0.152532	-4.23615	2.2738e-05	0.00227249	Distal Intergenic	407704	Cdh18
chr6	140254816	140255415	600	45.442	-1.01043	0.238559	-4.23556	2.2798e-05	0.00227721	Distal Intergenic	-168639	Plekha5
chr11	105485263	105486048	786	75.3658	0.820061	0.193631	4.23517	2.28375e-05	0.00227894	Distal Intergenic	-28528	Marchf10
chr4	90967343	90967640	298	19.6956	1.7913	0.422971	4.23505	2.28502e-05	0.00227894	Distal Intergenic	286942	Elavl2
chr16	26309071	26309982	912	120.109	-0.719719	0.169945	-4.23502	2.28536e-05	0.00227894	Distal Intergenic	61859	Cldn1
chr16	65432821	65433737	917	94.8955	-0.826325	0.19517	-4.23387	2.29701e-05	0.00228928	Distal Intergenic	-86774	Pou1f1
chr2	44925590	44929081	3492	837.116	-0.530958	0.125418	-4.2335	2.3008e-05	0.00229093	Promoter (<=1kb)	0	Gtdc1
chr1	140245249	140246872	1624	149.415	-0.805344	0.190233	-4.23346	2.30124e-05	0.00229093	Promoter (<=1kb)	0	Kcnt2
chr19	31661623	31665650	4028	391.703	-0.604301	0.142753	-4.2332	2.30389e-05	0.00229229	Promoter (<=1kb)	0	Prkg1
chr10	97040119	97040729	611	64.4801	-0.856411	0.202328	-4.23278	2.30818e-05	0.00229525	Exon (ENSMUST00000219466.1/75301 exon 3 of 5)	4339	4930556N09Rik
chr5	88718296	88724189	5894	794.797	-0.442915	0.104646	-4.23249	2.31121e-05	0.00229525	Promoter (<=1kb)	0	Mob1b
chr3	104540581	104541415	835	41.4484	1.06245	0.251026	4.23244	2.31175e-05	0.00229525	Distal Intergenic	-28663	Lrig2
chr1	59235444	59238507	3064	832.697	-0.458559	0.108345	-4.23241	2.31201e-05	0.00229525	Promoter (<=1kb)	0	Als2
chr5	124049177	124050538	1362	141.008	0.781012	0.184558	4.2318	2.31833e-05	0.00229933	Intron (ENSMUST00000196486.1/ENSMUST00000196486.1 intron 3 of 4)	-16907	Vps37b
chr6	140620217	140629054	8838	1396.53	-0.383947	0.0907299	-4.23176	2.31869e-05	0.00229933	Promoter (<=1kb)	0	Aebp2
chr1	139480233	139482034	1802	237.26	-0.615181	0.145396	-4.23108	2.32575e-05	0.00230406	Promoter (1-2kb)	-1492	Aspm
chr1	13659429	13661332	1904	398.387	-0.574961	0.135891	-4.23105	2.32604e-05	0.00230406	Promoter (<=1kb)	0	Lactb2
chr4	139877291	139877738	448	50.9698	1.04703	0.247473	4.23086	2.32797e-05	0.00230469	Distal Intergenic	-43763	Pax7
chr2	146219152	146224562	5411	671.031	-0.522033	0.123392	-4.23069	2.32975e-05	0.00230517	Promoter (<=1kb)	0	Insm1
chr18	19631749	19632513	765	117.771	-0.780233	0.184437	-4.23034	2.33337e-05	0.00230748	Distal Intergenic	369442	Dsc3
chr2	83723577	83726639	3063	309.966	-0.541021	0.127894	-4.23022	2.33468e-05	0.00230749	Promoter (<=1kb)	0	Itgav
chr4	13884644	13889150	4507	373.124	-0.542366	0.128225	-4.2298	2.33897e-05	0.00231045	Promoter (<=1kb)	-70	Runx1t1
chr1	45793939	45796743	2805	819.149	-0.542158	0.128203	-4.22892	2.34819e-05	0.00231828	Promoter (<=1kb)	0	Wdr75
chr3	97295380	97298862	3483	452.99	-0.508677	0.120297	-4.2285	2.35253e-05	0.00232128	Promoter (<=1kb)	0	Bcl9
chrX	163722815	163723977	1163	116.783	-0.72232	0.170858	-4.2276	2.36195e-05	0.00232928	Distal Intergenic	37352	Rnf138rt1
chr2	179740069	179740691	623	65.0103	1.04583	0.247401	4.22726	2.36557e-05	0.00233157	Intron (ENSMUST00000000314.12/12561 intron 2 of 15)	-36472	Cdh4
chr3	68599496	68613770	14275	2043.15	-0.363865	0.0860907	-4.22653	2.37328e-05	0.0023365	Intron (ENSMUST00000182006.3/100505386 intron 6 of 10)	15317	Schip1
chr2	152755126	152755414	289	19.5959	1.53782	0.363865	4.22634	2.37523e-05	0.0023365	Promoter (<=1kb)	32	Cox4i2
chr13	24761251	24762629	1379	281.262	-0.509036	0.120446	-4.22627	2.37598e-05	0.0023365	Promoter (<=1kb)	0	Gmnn
chr6	119039846	119042192	2347	182.124	0.606928	0.143616	4.22604	2.37845e-05	0.0023365	Intron (ENSMUST00000186889.6/12288 intron 3 of 46)	37815	Cacna1c
chr3	33843621	33844906	1286	228.646	-0.590187	0.139663	-4.22579	2.38106e-05	0.0023365	Promoter (<=1kb)	0	Ccdc39
chr12	6590018	6590709	692	118.353	-0.724447	0.171439	-4.22568	2.38216e-05	0.0023365	Distal Intergenic	789621	1700101O22Rik
chr4	9267965	9273526	5562	717.856	-0.470245	0.111285	-4.22561	2.38291e-05	0.0023365	Promoter (<=1kb)	0	Clvs1
chr13	5860033	5863992	3960	1107.03	-0.577005	0.136551	-4.22557	2.38334e-05	0.0023365	Promoter (<=1kb)	0	Klf6
chr16	50301250	50301740	491	42.4365	-1.15167	0.272549	-4.22557	2.3834e-05	0.0023365	Intron (ENSMUST00000138166.7/70508 intron 3 of 16)	29253	Bbx
chr10	19185538	19186437	900	89.0135	-0.987586	0.233718	-4.22554	2.38366e-05	0.0023365	Intron (ENSMUST00000216041.1/100504265 intron 2 of 3)	18300	Gm20139
chr3	108689843	108690619	777	95.7966	-0.748413	0.177126	-4.22532	2.38604e-05	0.00233755	Intron (ENSMUST00000029482.15/76123 intron 10 of 14)	11894	Gpsm2
chr19	24476091	24478953	2863	505.267	-0.549466	0.130047	-4.22513	2.38808e-05	0.00233826	Promoter (<=1kb)	0	Fam122a
chr14	51357351	51359114	1764	238.597	-0.559715	0.132483	-4.22482	2.39136e-05	0.00233854	Exon (ENSMUST00000228571.1/ENSMUST00000228571.1 exon 1 of 1)	-11862	4930597G03Rik
chr13	20315340	20316869	1530	142.178	-0.640843	0.151689	-4.22473	2.39229e-05	0.00233854	Exon (ENSMUST00000220751.1/140580 exon 9 of 9)	32423	Elmo1
chr3	83819900	83820622	723	113.266	-0.695323	0.164584	-4.22473	2.39229e-05	0.00233854	Intron (ENSMUST00000193706.1/ENSMUST00000193706.1 intron 3 of 5)	21145	Tlr2
chr19	21457348	21458034	687	85.2817	-0.803142	0.190121	-4.22438	2.39594e-05	0.00234082	Intron (ENSMUST00000087600.9/14544 intron 1 of 13)	14554	Gda
chr5	120571150	120571910	761	85.6734	0.836203	0.197961	4.22407	2.39929e-05	0.00234281	Intron (ENSMUST00000046426.9/252972 intron 2 of 27)	16684	Tpcn1
chr13	23737656	23741313	3658	665.433	-0.452418	0.107119	-4.22351	2.40528e-05	0.00234481	Promoter (<=1kb)	0	H1f2
chr10	117744933	117747489	2557	391.658	-0.555007	0.131413	-4.22339	2.40656e-05	0.00234481	Promoter (<=1kb)	0	Slc35e3
chr13	28414616	28420919	6304	1062.99	-0.436172	0.103276	-4.22336	2.40685e-05	0.00234481	Exon (ENSMUST00000222823.1/ENSMUST00000222823.1 exon 1 of 4)	59922	2610307P16Rik
chr10	72397301	72398114	814	107.276	-0.81952	0.19405	-4.22324	2.40818e-05	0.00234481	Distal Intergenic	-256731	Zwint
chr18	89767669	89770322	2654	409.461	-0.585736	0.138696	-4.22315	2.40909e-05	0.00234481	Promoter (<=1kb)	0	Dok6
chr10	59214037	59214679	643	33.6463	1.47313	0.348824	4.22314	2.40922e-05	0.00234481	Intron (ENSMUST00000220156.1/103080 intron 1 of 9)	7168	Septin10
chr3	34018365	34021866	3502	502.823	-0.535408	0.126792	-4.22274	2.41355e-05	0.00234698	Promoter (<=1kb)	0	Fxr1
chr9	3258675	3259056	382	524.487	1.26082	0.298585	4.22265	2.41452e-05	0.00234698	Distal Intergenic	-58876	4930433N12Rik
chr3	61762863	61763167	305	18.7147	1.66181	0.393555	4.22256	2.41539e-05	0.00234698	Distal Intergenic	401225	Rap2b
chr11	11461232	11463241	2010	466.282	-0.652622	0.154573	-4.2221	2.42041e-05	0.00234983	Promoter (<=1kb)	0	Zpbp
chr14	120274464	120288130	13667	1684.08	-0.37227	0.0881729	-4.22204	2.42096e-05	0.00234983	Promoter (<=1kb)	0	Mbnl2
chr8	98955476	98956306	831	61.7442	-0.890909	0.21103	-4.22172	2.42449e-05	0.00235198	Distal Intergenic	-55580	Gm15679
chr13	83354185	83354560	376	28.4445	-1.40244	0.33221	-4.22154	2.42641e-05	0.00235256	Distal Intergenic	-149474	Mef2c
chr2	41587021	41587441	421	23.9014	1.40077	0.331845	4.22116	2.4305e-05	0.00235407	Intron (ENSMUST00000052550.12/94217 intron 7 of 90)	201637	Lrp1b
chr1	163928163	163931011	2849	480.322	-0.5354	0.126837	-4.22115	2.4306e-05	0.00235407	Promoter (<=1kb)	0	Scyl3
chr15	34306329	34307453	1125	131.369	-0.738384	0.174933	-4.22096	2.43268e-05	0.00235481	Promoter (<=1kb)	0	Matn2
chr8	88912027	88912450	424	23.1122	1.57938	0.374208	4.22058	2.43676e-05	0.00235747	Distal Intergenic	-112285	Mir8110
chr8	60980904	60985283	4380	931.124	-0.504128	0.119468	-4.21977	2.44554e-05	0.00236469	Promoter (<=1kb)	0	Clcn3
chr1	57995398	57996437	1040	247.272	-0.714509	0.169344	-4.21928	2.45086e-05	0.00236855	Promoter (<=1kb)	0	Sgo2a
chr13	114742013	114742842	830	57.4665	-0.983717	0.23319	-4.21853	2.45901e-05	0.00237514	Distal Intergenic	-75394	Mocs2
chr10	21398972	21399774	803	107.434	-0.738923	0.175171	-4.2183	2.46154e-05	0.0023763	Distal Intergenic	21625	Aldh8a1
chrX	103480936	103484563	3628	292.239	-0.498044	0.118075	-4.21804	2.46434e-05	0.00237772	Promoter (<=1kb)	0	Xist
chr1	51970072	51971010	939	137.512	-0.709558	0.168243	-4.21745	2.47081e-05	0.00238233	Distal Intergenic	-16138	Stat4
chr10	42583394	42584010	617	41.9745	-1.38948	0.329466	-4.21736	2.47179e-05	0.00238233	Promoter (<=1kb)	0	Ostm1
chr18	6529506	6530919	1414	177.463	-0.63463	0.1505	-4.2168	2.47794e-05	0.00238631	Distal Intergenic	-13398	Epc1
chr14	88565415	88566453	1039	131.421	-0.752454	0.178444	-4.21674	2.4786e-05	0.00238631	Distal Intergenic	-94019	Pcdh20
chr3	121425797	121428281	2485	415.962	-0.657607	0.155961	-4.21649	2.48138e-05	0.0023877	Promoter (<=1kb)	0	Cnn3
chr6	17978201	17979495	1295	122.414	-0.790778	0.187551	-4.21634	2.48302e-05	0.00238799	Distal Intergenic	51090	Wnt2
chr1	52844179	52846195	2017	414.692	-0.476833	0.113098	-4.21612	2.48537e-05	0.00238897	Promoter (<=1kb)	0	Hibch
chr3	116380211	116380812	602	65.4046	-0.916049	0.217343	-4.21476	2.50046e-05	0.00240217	Intron (ENSMUST00000106491.6/229776 intron 4 of 13)	41837	Cdc14a
chr7	49360264	49361156	893	82.1636	0.890971	0.211403	4.21457	2.50258e-05	0.00240292	Intron (ENSMUST00000183659.7/78286 intron 2 of 39)	-3565	Nav2
chr16	15593631	15594830	1200	223.294	-0.59472	0.141115	-4.21443	2.50406e-05	0.00240305	Promoter (<=1kb)	0	Ube2v2
chr6	142756044	142758658	2615	535.572	-0.440366	0.104495	-4.21423	2.50629e-05	0.0024039	Promoter (<=1kb)	0	Cmas
chr6	22874069	22877453	3385	383.508	-0.58455	0.138717	-4.21396	2.50927e-05	0.00240546	Promoter (<=1kb)	0	Ptprz1
chr16	25104363	25105150	788	147.889	-0.623897	0.148066	-4.21364	2.51288e-05	0.00240763	Distal Intergenic	44724	A230028O05Rik
chr7	107708504	107709196	693	141.785	0.750958	0.178236	4.21329	2.51681e-05	0.00240973	Exon (ENSMUST00000040056.14/19024 exon 7 of 25)	-33710	Ppfibp2
chr13	8995001	8997586	2586	455.174	-0.525552	0.124739	-4.2132	2.51777e-05	0.00240973	Promoter (<=1kb)	0	Gtpbp4
chr4	139925403	139926747	1345	221.054	0.694371	0.164833	4.21258	2.52475e-05	0.00241416	Exon (ENSMUST00000153921.1/71235 exon 3 of 3)	6327	4933427I22Rik
chr1	128672034	128672682	649	70.5043	-0.859267	0.203979	-4.21253	2.5253e-05	0.00241416	Distal Intergenic	-79741	Cxcr4
chr6	143414558	143415827	1270	82.4975	0.999224	0.237209	4.21242	2.52649e-05	0.00241416	Distal Intergenic	119681	4930579D09Rik
chr13	18947682	18950588	2907	465.018	-0.575789	0.136692	-4.2123	2.52781e-05	0.00241416	Promoter (<=1kb)	0	Amph
chr2	80314301	80317083	2783	486.273	-0.522917	0.124172	-4.21123	2.53989e-05	0.0024244	Promoter (<=1kb)	0	Dnajc10
chr9	43593132	43593760	629	92.8309	0.984346	0.23375	4.2111	2.54127e-05	0.00242442	Distal Intergenic	-150224	Nectin1
chr10	34279831	34287129	7299	1263.81	-0.493498	0.117196	-4.21086	2.54404e-05	0.00242576	Promoter (<=1kb)	0	Tspyl1
chr2	134785192	134788483	3292	505.243	-0.562663	0.133647	-4.21008	2.55282e-05	0.00243284	Promoter (<=1kb)	0	Plcb1
chr6	25807995	25810636	2642	529.584	-0.622082	0.147771	-4.20976	2.55642e-05	0.00243497	Promoter (<=1kb)	0	Pot1a
chr4	11320944	11323173	2230	357.421	-0.502519	0.119408	-4.20842	2.57164e-05	0.00244816	Promoter (<=1kb)	0	Dpy19l4
chrX	162758462	162762526	4065	736.909	-0.423089	0.100553	-4.20762	2.58077e-05	0.00245554	Promoter (<=1kb)	0	Rbbp7
chr12	61712330	61713445	1116	99.2377	0.742619	0.176544	4.20642	2.59444e-05	0.00246724	Intron (ENSMUST00000055815.13/238205 intron 2 of 3)	188382	Lrfn5
chr1	161687078	161687986	909	67.9435	-0.948993	0.225627	-4.20602	2.59904e-05	0.00246929	Distal Intergenic	100509	Fasl
chr2	140242520	140243591	1072	87.5706	-0.866932	0.206118	-4.20599	2.59937e-05	0.00246929	Intron (ENSMUST00000122367.7/228684 intron 17 of 19)	71490	Ndufaf5
chr5	53994346	54002792	8447	1374.44	-0.396297	0.0942511	-4.20469	2.6144e-05	0.00248155	Promoter (<=1kb)	0	Stim2
chr5	131568843	131569698	856	64.6868	1.04897	0.249479	4.20463	2.61505e-05	0.00248155	Intron (ENSMUST00000161226.8/319974 intron 5 of 18)	-30156	Auts2
chr13	23452966	23454175	1210	185.435	-0.656905	0.15624	-4.20446	2.61703e-05	0.0024821	Distal Intergenic	11234	Btn1a1
chr16	78426211	78429495	3285	697.789	-0.467765	0.111261	-4.20419	2.62016e-05	0.00248375	Distal Intergenic	-49019	Btg3
chr1	127780656	127782062	1407	178.471	-0.600563	0.142882	-4.2032	2.63168e-05	0.00249335	Intron (ENSMUST00000125760.7/72949 intron 2 of 3)	6492	Ccnt2
chrX	69297221	69297665	445	30.7059	-1.29173	0.307344	-4.20288	2.63545e-05	0.0024956	Distal Intergenic	-62629	Aff2
chr4	63556574	63560308	3735	541.838	-0.437511	0.104102	-4.20271	2.63744e-05	0.00249615	Promoter (<=1kb)	0	Tmem268
chr5	37611264	37611765	502	37.1528	2.11651	0.503676	4.20213	2.64415e-05	0.00250033	Intron (ENSMUST00000094836.5/64293 intron 3 of 11)	105406	Stk32b
chr3	131301431	131304564	3134	647.03	-0.594909	0.141575	-4.20209	2.64465e-05	0.00250033	Promoter (<=1kb)	0	Cyp2u1
chrX	98936132	98938947	2816	1395.71	-0.513982	0.122325	-4.20177	2.64837e-05	0.00250253	Promoter (<=1kb)	0	Yipf6
chr8	14150502	14152281	1780	177.307	0.568904	0.135413	4.20124	2.65451e-05	0.00250661	Intron (ENSMUST00000152652.7/244310 intron 1 of 14)	-27386	Dlgap2
chr6	122537134	122537633	500	26.6437	1.38222	0.329009	4.20116	2.65551e-05	0.00250661	Distal Intergenic	14635	Mfap5
chr15	4305805	4306615	811	84.874	-0.791685	0.188472	-4.20054	2.66283e-05	0.0025122	Distal Intergenic	-68876	Plcxd3
chr2	68079340	68080183	844	66.6415	-0.94893	0.225923	-4.20024	2.66628e-05	0.00251412	Intron (ENSMUST00000180887.1/26877 intron 4 of 4)	-24488	B3galt1
chr2	26052975	26053487	513	34.7946	1.28987	0.307118	4.19992	2.67003e-05	0.00251573	Distal Intergenic	9003	Nacc2
chr11	23893939	23895783	1845	283.155	-0.572795	0.136392	-4.19964	2.67345e-05	0.00251573	Promoter (<=1kb)	0	Papolg
chr11	11989748	11990391	644	62.6117	-0.941373	0.224156	-4.19963	2.67354e-05	0.00251573	Intron (ENSMUST00000109654.7/14783 intron 1 of 15)	-19106	Grb10
chr4	48582645	48587611	4967	533.455	-0.510939	0.121664	-4.19959	2.67395e-05	0.00251573	Promoter (<=1kb)	0	Tmeff1
chr14	20831571	20832308	738	38.8456	1.26965	0.302333	4.1995	2.67503e-05	0.00251573	Distal Intergenic	-4352	Plau
chr18	51687406	51690327	2922	427.379	-0.57002	0.13574	-4.19934	2.67697e-05	0.00251598	Distal Intergenic	569668	Prr16
chrX	163765262	163765803	542	45.931	-1.11016	0.264371	-4.19924	2.67812e-05	0.00251598	Distal Intergenic	-3933	Rnf138rt1
chr7	64345257	64345628	372	32.8049	1.69545	0.403788	4.19886	2.68261e-05	0.00251887	Intron (ENSMUST00000173374.1/ENSMUST00000173374.1 intron 1 of 1)	27745	Fan1
chr10	6978776	6980750	1975	186.546	-0.657723	0.156657	-4.19848	2.68707e-05	0.00252173	Promoter (<=1kb)	0	Ipcef1
chr10	115219441	115220015	575	62.2311	-0.970863	0.231252	-4.1983	2.68932e-05	0.00252252	Promoter (1-2kb)	1693	Tbc1d15
chr2	14054622	14057000	2379	464.201	-0.518573	0.123524	-4.19814	2.69113e-05	0.00252289	Promoter (<=1kb)	0	Hacd1
chr12	69370370	69375163	4794	689.971	-0.413154	0.0984166	-4.19801	2.69267e-05	0.00252301	Promoter (<=1kb)	0	Arf6
chr7	126990668	126991148	481	42.1209	1.14955	0.273891	4.19709	2.70364e-05	0.00253196	Intron (ENSMUST00000165096.8/78388 intron 10 of 14)	12435	Cdipt
chr3	31506276	31507059	784	73.8165	-0.912131	0.217365	-4.19632	2.71292e-05	0.00253931	Distal Intergenic	-195898	Slc7a14
chr3	75009577	75010129	553	65.813	-0.956187	0.227909	-4.19547	2.72302e-05	0.00254743	Distal Intergenic	133574	Zbbx
chr2	132179085	132179541	457	26.1553	1.57468	0.375357	4.19516	2.72679e-05	0.00254853	Intron (ENSMUST00000131603.1/ENSMUST00000131603.1 intron 2 of 2)	-33977	Slc23a2
chr6	6955401	6957093	1693	390.555	-0.498617	0.118859	-4.19504	2.72828e-05	0.00254853	Promoter (<=1kb)	0	Sdhaf3
chr6	6849383	6853625	4243	365.989	-0.466923	0.111304	-4.19502	2.72847e-05	0.00254853	Intron (ENSMUST00000159827.2/320038 intron 1 of 1)	7966	Dlx6os1
chr19	14558789	14559554	766	69.0182	0.908455	0.216579	4.19456	2.73399e-05	0.00255235	Intron (ENSMUST00000052011.14/21888 intron 5 of 19)	35985	Tle4
chr1	128649477	128650009	533	28.1614	1.36127	0.32457	4.19408	2.73982e-05	0.00255646	Distal Intergenic	-57184	Cxcr4
chr8	77408730	77409491	762	88.0501	-0.776121	0.185096	-4.19308	2.75192e-05	0.0025664	Intron (ENSMUST00000076316.5/78514 intron 10 of 22)	-107565	0610038B21Rik
chr11	103604734	103605155	422	41.5528	1.13123	0.269823	4.19248	2.75919e-05	0.00257183	Intron (ENSMUST00000167262.1/380730 intron 3 of 13)	9584	Gm884
chr10	107339300	107341784	2485	241.464	-0.588602	0.140402	-4.19226	2.76195e-05	0.00257307	Intron (ENSMUST00000020057.15/108030 intron 2 of 5)	66906	Lin7a
chr3	17781290	17807008	25719	3980.78	-0.43577	0.103958	-4.19179	2.76757e-05	0.00257631	Promoter (<=1kb)	0	Mir124-2hg
chr18	26742336	26744006	1671	186.51	-0.611707	0.145932	-4.19173	2.76831e-05	0.00257631	Distal Intergenic	-988179	Celf4
chr4	4198557	4200832	2276	328.594	-0.461131	0.110016	-4.19149	2.77123e-05	0.0025773	Distal Intergenic	-59738	Penk
chr4	99192243	99196213	3971	708.3	-0.416053	0.0992632	-4.19141	2.77227e-05	0.0025773	Promoter (<=1kb)	0	Atg4c
chr18	33749794	33750341	548	38.0946	1.25231	0.298824	4.1908	2.77976e-05	0.00258292	Distal Intergenic	-44551	Epb41l4aos
chr2	139707462	139708099	638	51.2785	-0.987825	0.235731	-4.19048	2.78364e-05	0.00258518	Intron (ENSMUST00000184404.7/319909 intron 1 of 5)	29284	Ism1
chr13	112986203	112990124	3922	626.435	-0.446573	0.106573	-4.19029	2.78592e-05	0.00258595	Promoter (<=1kb)	0	Ccno
chr16	45741422	45743863	2442	532.32	-0.571928	0.136509	-4.18967	2.7936e-05	0.00259164	Promoter (<=1kb)	0	Abhd10
chr5	138787982	138790311	2330	195.603	0.661792	0.157962	4.18956	2.79496e-05	0.00259164	Promoter (<=1kb)	0	Fam20c
chr10	24997471	24998015	545	38.3337	1.09704	0.261864	4.18935	2.79755e-05	0.0025927	Distal Intergenic	-69987	Arg1
chr3	137917204	137920217	3014	570.601	-0.406721	0.0970936	-4.18896	2.80237e-05	0.00259582	Promoter (<=1kb)	0	Lamtor3
chr6	97486424	97489714	3291	310.717	-0.603183	0.14401	-4.18848	2.8083e-05	0.00259996	Promoter (<=1kb)	0	Frmd4b
chr2	121696028	121697102	1075	74.6908	0.968554	0.231261	4.18814	2.81245e-05	0.0026016	Intron (ENSMUST00000110593.8/228564 intron 1 of 14)	68006	Frmd5
chr11	42418339	42423692	5354	709.745	-0.506676	0.12098	-4.1881	2.81298e-05	0.0026016	Promoter (<=1kb)	0	Gabrb2
chrX	71049265	71053099	3835	497.779	-0.556159	0.132805	-4.18778	2.81693e-05	0.0026029	Promoter (<=1kb)	0	Mamld1
chr15	31223494	31225501	2008	413.993	-0.440667	0.105228	-4.18775	2.8173e-05	0.0026029	Promoter (<=1kb)	0	Dap
chr8	48541683	48542187	505	57.2015	-0.99074	0.236613	-4.18718	2.82442e-05	0.00260812	Intron (ENSMUST00000033965.13/23965 intron 2 of 28)	13126	Tenm3
chr13	92424459	92427680	3222	364.616	-0.500054	0.11943	-4.18701	2.82656e-05	0.00260875	Promoter (<=1kb)	0	Ankrd34b
chr8	61768332	61769255	924	103.448	-0.842616	0.201284	-4.18621	2.83649e-05	0.00261538	Intron (ENSMUST00000121785.8/72333 intron 2 of 21)	-8234	Palld
chr2	75657212	75661623	4412	1371.48	-0.498354	0.119047	-4.1862	2.83667e-05	0.00261538	Promoter (<=1kb)	0	Hnrnpa3
chr11	68656918	68658785	1868	265.315	0.655584	0.156622	4.18578	2.84189e-05	0.00261884	Distal Intergenic	-32774	Myh10
chr2	9620512	9621119	608	72.657	-1.01258	0.241925	-4.18552	2.84514e-05	0.00262048	Distal Intergenic	252553	Gata3
chr15	8098488	8100514	2027	266.83	-0.617499	0.147546	-4.18512	2.85017e-05	0.00262362	Promoter (<=1kb)	0	Wdr70
chr12	98745477	98750352	4876	642.455	-0.383732	0.0916938	-4.18494	2.85247e-05	0.00262362	Promoter (<=1kb)	0	Zc3h14
chr14	87517031	87518268	1238	122.025	-0.70618	0.168745	-4.1849	2.85296e-05	0.00262362	Intron (ENSMUST00000168275.8/219249 intron 12 of 13)	-20831	Tdrd3
chr16	95997796	96000410	2615	220.842	0.56537	0.135108	4.18458	2.85688e-05	0.00262461	3' UTR	-6836	Psmg1
chr2	92819540	92820125	586	45.3079	1.16061	0.277354	4.18458	2.85697e-05	0.00262461	Distal Intergenic	-94973	Syt13
chr1	131119967	131120714	748	48.3603	1.03687	0.247872	4.18309	2.87575e-05	0.0026405	Distal Intergenic	17531	Dyrk3
chr14	118936250	118941040	4791	820.987	-0.474483	0.113441	-4.18263	2.88153e-05	0.00264444	Promoter (<=1kb)	0	Dnajc3
chr18	56571088	56574483	3396	567.376	-0.478233	0.114345	-4.18238	2.88474e-05	0.00264603	Promoter (<=1kb)	0	Aldh7a1
chrX	38189051	38190647	1597	206.471	-0.710682	0.169938	-4.18201	2.88942e-05	0.00264896	Promoter (<=1kb)	0	Zbtb33
chr4	48472306	48474229	1924	273.957	-0.580192	0.138742	-4.18181	2.89193e-05	0.0026496	Promoter (<=1kb)	0	Tex10
chr16	49697782	49701432	3651	863.799	-0.557339	0.13328	-4.18172	2.89308e-05	0.0026496	Promoter (<=1kb)	0	Ift57
chr4	34548742	34553447	4706	801.165	-0.403143	0.0964103	-4.18153	2.89556e-05	0.00265051	Promoter (<=1kb)	0	Akirin2
chr4	74250036	74254105	4070	1046.94	-0.511241	0.122279	-4.18092	2.90327e-05	0.00265545	Promoter (<=1kb)	0	Kdm4c
chr15	4025059	4029908	4850	913.711	-0.399431	0.0955405	-4.18075	2.9055e-05	0.00265545	Promoter (<=1kb)	0	BC037032
chr15	71549733	71550500	768	95.8128	-0.744158	0.178002	-4.18063	2.90706e-05	0.00265545	Intron (ENSMUST00000022953.9/70363 intron 3 of 19)	-87333	Fam135b
chr12	102723087	102724416	1330	167.056	0.644414	0.154145	4.18058	2.90768e-05	0.00265545	Promoter (2-3kb)	2917	Itpk1
chr10	7679666	7683373	3708	506.17	-0.470201	0.112474	-4.18052	2.90839e-05	0.00265545	Promoter (<=1kb)	0	Lats1
chr3	41284720	41285225	506	44.1713	-1.16599	0.278919	-4.1804	2.90999e-05	0.00265554	Distal Intergenic	-201674	Pgrmc2
chr1	106371704	106372656	953	64.744	1.06988	0.255969	4.17974	2.91838e-05	0.00266184	Intron (ENSMUST00000061047.6/98432 intron 12 of 16)	54466	Phlpp1
chr1	172960431	172960915	485	54.001	-1.11204	0.266064	-4.17959	2.92032e-05	0.00266225	Distal Intergenic	3663	Olfr16
chr13	101253953	101254393	441	27.2858	1.30941	0.313299	4.17942	2.92253e-05	0.00266291	Promoter (<=1kb)	0	4933416M06Rik
chr14	108910576	108914684	4109	530.147	-0.606318	0.145139	-4.17751	2.94723e-05	0.00268404	Promoter (<=1kb)	0	Slitrk1
chr10	45778176	45778805	630	58.1519	-0.969156	0.232011	-4.17721	2.95108e-05	0.00268618	Distal Intergenic	-28899	D030045P18Rik
chr13	21974022	21975452	1431	344.196	-0.603024	0.14439	-4.17635	2.96219e-05	0.00269396	Distal Intergenic	-5742	Pom121l2
chr10	16170370	16172152	1783	222.864	-0.758831	0.181698	-4.17632	2.96265e-05	0.00269396	Distal Intergenic	378593	C330004P14Rik
chr6	57691067	57692537	1471	377.361	-0.561444	0.134464	-4.17542	2.97437e-05	0.00270324	Promoter (<=1kb)	0	Pyurf
chr4	13408019	13410131	2113	190.931	-0.654347	0.156722	-4.17522	2.97701e-05	0.00270426	Distal Intergenic	-333305	Runx1t1
chr10	24711336	24713073	1738	130.166	-0.854066	0.204619	-4.17394	2.9938e-05	0.00271791	Promoter (<=1kb)	0	Enpp1
chr9	56686346	56687847	1502	174.775	0.70563	0.16906	4.17384	2.99508e-05	0.00271791	Promoter (1-2kb)	-1093	Lingo1
chr17	74292966	74296517	3552	648.403	-0.469588	0.112515	-4.17358	2.9985e-05	0.00271963	Promoter (<=1kb)	0	Memo1
chr18	56923902	56926554	2653	820.978	-0.492035	0.117901	-4.17329	3.00238e-05	0.00272177	Promoter (<=1kb)	0	Marchf3
chr6	138413746	138416732	2987	210.84	-0.614119	0.14716	-4.17315	3.00418e-05	0.00272202	5' UTR	4720	Lmo3
chr18	31217535	31218338	804	71.056	0.835486	0.200289	4.1714	3.02738e-05	0.00274059	Intron (ENSMUST00000082070.12/19762 intron 2 of 3)	-4803	Rit2
chr10	54340801	54341548	748	97.3346	-0.740023	0.177405	-4.17137	3.02775e-05	0.00274059	Distal Intergenic	-264192	Man1a
chr1	69686372	69689451	3080	352.439	-0.584221	0.140065	-4.17107	3.03166e-05	0.00274189	Promoter (<=1kb)	0	Ikzf2
chr3	38463080	38463929	850	111.071	-0.692685	0.166071	-4.17103	3.03226e-05	0.00274189	Exon (ENSMUST00000120875.7/99696 exon 3 of 4)	-7523	Ankrd50
chr3	33439847	33441313	1467	213.404	-0.701489	0.168187	-4.17089	3.03414e-05	0.0027419	Distal Intergenic	-296600	Pex5l
chr18	12642164	12647149	4986	705.242	-0.502302	0.120433	-4.1708	3.03534e-05	0.0027419	Promoter (<=1kb)	0	Ttc39c
chr13	112318011	112318723	713	124.108	-0.719768	0.172582	-4.17058	3.03822e-05	0.00274311	Promoter (<=1kb)	0	Ankrd55
chr18	20060032	20060483	452	42.3713	-1.10553	0.26517	-4.16915	3.05739e-05	0.00275903	Promoter (<=1kb)	-478	Dsc2
chr2	19300653	19301107	455	49.2537	-0.959324	0.230115	-4.16889	3.06087e-05	0.00275999	Exon (ENSMUST00000049255.6/70882 exon 17 of 19)	-43210	4930447M23Rik
chr1	16615425	16621197	5773	993.462	-0.466334	0.111863	-4.1688	3.06201e-05	0.00275999	Promoter (<=1kb)	0	Ube2w
chr17	53566326	53568866	2541	253.426	-0.704756	0.169058	-4.16872	3.0631e-05	0.00275999	Promoter (<=1kb)	0	Kat2b
chr13	57845858	57847084	1227	95.8179	0.830593	0.199278	4.16801	3.07271e-05	0.00276591	Intron (ENSMUST00000187852.6/20745 intron 2 of 9)	60503	Spock1
chr5	77459760	77460947	1188	254.613	-0.569352	0.136603	-4.16793	3.07375e-05	0.00276591	Intron (ENSMUST00000201510.1/ENSMUST00000201510.1 intron 3 of 4)	-4541	1700017L05Rik
chr14	21984489	21990228	5740	1057.21	-0.455406	0.109265	-4.16789	3.07432e-05	0.00276591	Promoter (<=1kb)	0	Zfp503
chr4	62569960	62570477	518	40.5208	1.12383	0.269657	4.16765	3.07762e-05	0.00276748	Intron (ENSMUST00000065870.13/50780 intron 2 of 19)	10113	Rgs3
chr3	58887231	58890187	2957	481.857	-0.437996	0.10511	-4.16703	3.086e-05	0.00277362	Promoter (1-2kb)	-1891	Clrn1
chr1	55085464	55091319	5856	1207.4	-0.469792	0.112745	-4.16684	3.0885e-05	0.00277447	Promoter (<=1kb)	0	Hspd1
chr3	32011767	32012683	917	95.7471	-0.76876	0.18451	-4.1665	3.09312e-05	0.00277723	Intron (ENSMUST00000119310.7/72413 intron 1 of 4)	109064	Kcnmb2
chr8	44745109	44745783	675	90.9921	-0.827667	0.198672	-4.16599	3.10002e-05	0.00278082	Distal Intergenic	-189664	Fat1
chr15	10980526	10982820	2295	575.721	-0.542213	0.130153	-4.16598	3.10023e-05	0.00278082	Promoter (<=1kb)	0	Amacr
chr9	77159960	77161768	1809	166.622	-0.686095	0.164699	-4.16576	3.10317e-05	0.00278093	Intron (ENSMUST00000185144.7/69642 intron 10 of 10)	-21258	Mlip
chr13	104082182	104083495	1314	181.527	-0.67341	0.161654	-4.16574	3.10348e-05	0.00278093	Intron (ENSMUST00000109315.4/75805 intron 1 of 12)	-20328	Nln
chr13	46012755	46013513	759	50.7739	1.03567	0.248646	4.16524	3.11019e-05	0.00278555	Distal Intergenic	-47747	Atxn1
chr10	14704068	14706064	1997	312.67	-0.723838	0.1738	-4.16477	3.11665e-05	0.00278571	Promoter (<=1kb)	0	Nmbr
chr8	68404182	68404787	606	40.3087	1.18753	0.285137	4.16477	3.11666e-05	0.00278571	Intron (ENSMUST00000078350.12/234356 intron 4 of 9)	35716	1700125H03Rik
chr3	31092011	31098361	6351	1588.56	-0.428074	0.102785	-4.16475	3.11687e-05	0.00278571	Promoter (<=1kb)	0	Skil
chr18	73533279	73533664	386	250.293	0.707984	0.169996	4.16471	3.11746e-05	0.00278571	Exon (ENSMUST00000083988.1/ENSMUST00000083988.1 exon 1 of 1)	-39380	Mex3c
chr1	136656412	136657203	792	78.459	-0.92469	0.222037	-4.16458	3.1193e-05	0.00278571	Distal Intergenic	-13566	Gm19705
[truncated: 7,796 more rows]

## Sheet: Suppl. Table 4B
Suppl. Table 4B. Proestrus Control vs. Cocaine DARs
chr	start	end	width	baseMean	log2FoldChange	lfcSE	stat	pvalue	padj	annotation	distanceToTSS	Symbol
chr15	41611092	41612907	1816	252.535	-1.00334	0.139035	-7.21651	5.33e-13	9.34e-08	Intron (ENSMUST00000090096.10/170719 intron 2 of 15)	-97697	Oxr1
chr4	131912730	131925202	12473	1191.32	0.777865	0.11275	6.89901	5.24e-12	4.58e-07	Promoter (<=1kb)	0	Gm12992
chr3	19758253	19759031	779	95.8459	-1.34238	0.197209	-6.80688	9.97e-12	5.82e-07	Distal Intergenic	-62857	Crh
chr5	46220061	46221144	1084	195.775	-0.901416	0.140474	-6.41696	1.39e-10	6.08e-06	Distal Intergenic	-287652	4930405L22Rik
chr11	109215205	109235456	20252	2557.55	0.581606	0.0913866	6.36424	1.96e-10	6.33e-06	3' UTR	11509	Rgs9
chr10	121055487	121056750	1264	220.079	-0.837518	0.13231	-6.32995	2.45e-10	6.33e-06	Intron (ENSMUST00000020439.10/24117 intron 2 of 9)	21463	Wif1
chr17	75936349	75937426	1078	157.457	-1.04115	0.164606	-6.32513	2.53e-10	6.33e-06	Distal Intergenic	75326	Gm4710
chr2	32078653	32080456	1804	165.018	1.00573	0.159661	6.29913	2.99e-10	6.55e-06	Promoter (<=1kb)	0	Fam78a
chr2	59485240	59486457	1218	180.4	-0.909995	0.146181	-6.22511	4.81e-10	9.36e-06	Promoter (<=1kb)	571	Dapl1
chr8	124530243	124531809	1567	170.5	0.949668	0.154549	6.14477	8.01e-10	1.28e-05	Intron (ENSMUST00000034460.10/76332 intron 5 of 17)	-3400	Cog2
chr18	69758161	69759021	861	115.381	-1.00997	0.16438	-6.14416	8.04e-10	1.28e-05	Distal Intergenic	75781	Tcf4
chr2	119752134	119755731	3598	237.705	0.713663	0.119641	5.96504	2.45e-09	3.57e-05	Promoter (2-3kb)	2788	Ltk
chr10	79970481	79979373	8893	589.505	0.603845	0.101543	5.94668	2.74e-09	3.68e-05	Promoter (<=1kb)	0	Grin3b
chr12	84673343	84678675	5333	396.572	0.689228	0.117402	5.87067	4.34e-09	5.43e-05	3' UTR	19939	Syndig1l
chr5	118127798	118129662	1865	183.226	0.864037	0.148347	5.82442	5.73e-09	6.69e-05	Exon (ENSMUST00000049474.8/231672 exon 3 of 11)	25764	Fbxw8
chr4	35136607	35137116	510	46.4023	-1.48772	0.256355	-5.80334	6.5e-09	7.03e-05	Intron (ENSMUST00000102975.9/214944 intron 1 of 3)	-14940	Ifnk
chr7	125975887	125977384	1498	203.349	0.95286	0.164427	5.79502	6.83e-09	7.03e-05	Intron (ENSMUST00000073935.6/269994 intron 2 of 6)	105027	Gsg1l
chr14	109457418	109458276	859	108.17	-1.12856	0.195952	-5.75937	8.44e-09	8.06e-05	Distal Intergenic	-543260	Slitrk1
chr2	51304548	51306290	1743	231.037	-0.733745	0.127784	-5.74205	9.35e-09	8.06e-05	Distal Intergenic	62717	Gm13497
chr9	122647811	122648298	488	62.3278	1.41266	0.246145	5.73915	9.52e-09	8.06e-05	Exon (ENSMUST00000216699.1/ENSMUST00000216699.1 exon 1 of 3)	-34578	Mir138-1
chr2	30604720	30608361	3642	235.399	0.918845	0.160308	5.73176	9.94e-09	8.06e-05	Promoter (<=1kb)	0	Cstad
chr9	119806276	119806665	390	39.9624	1.63443	0.285312	5.72857	1.01e-08	8.06e-05	Intron (ENSMUST00000215718.1/24046 intron 8 of 26)	17195	Scn11a
chr5	17673480	17674425	946	142.38	-1.03878	0.182084	-5.70495	1.16e-08	8.86e-05	Intron (ENSMUST00000030568.13/20348 intron 7 of 17)	-19777	Sema3c
chr3	123567205	123567981	777	133.349	-0.930167	0.163627	-5.68469	1.31e-08	9.56e-05	Intron (ENSMUST00000137404.7/83398 intron 6 of 13)	8535	Ndst3
chrX	140226547	140227540	994	88.1817	-1.10675	0.195386	-5.66445	1.48e-08	0.000103271	Intron (ENSMUST00000130153.1/ENSMUST00000130153.1 intron 1 of 1)	-83408	Mir3475
chr7	16148751	16165110	16360	1524.67	0.738409	0.13062	5.65312	1.58e-08	0.000106073	3' UTR	-9980	Meis3
chr8	81866605	81867743	1139	170.338	-0.833884	0.147814	-5.64142	1.69e-08	0.000107139	Intron (ENSMUST00000213285.1/234515 intron 10 of 24)	10237	Inpp4b
chr12	28237764	28238531	768	103.035	-1.15072	0.204077	-5.63865	1.71e-08	0.000107139	Distal Intergenic	278183	Dcdc2c
chr5	96182930	96183309	380	21.0709	2.29918	0.408239	5.63193	1.78e-08	0.000107557	Distal Intergenic	-18759	Cnot6l
chr4	152310946	152314502	3557	297.474	0.786669	0.140188	5.61153	2.01e-08	0.000114396	Promoter (<=1kb)	0	Rnf207
chr4	149976903	149978966	2064	198.596	1.03926	0.18526	5.60976	2.03e-08	0.000114396	Distal Intergenic	-21860	Spsb1
chr18	70168478	70169539	1062	196.714	-0.79933	0.142675	-5.60246	2.11e-08	0.000115593	Distal Intergenic	-26873	Rab27b
chr17	78639755	78647779	8025	691.719	0.53581	0.0960659	5.57752	2.44e-08	0.000129403	Distal Intergenic	36573	Strn
chr10	13685469	13687712	2244	243.462	-0.756552	0.135801	-5.57102	2.53e-08	0.00013038	Intron (ENSMUST00000162610.7/66253 intron 4 of 5)	-132327	Pex3
chr4	106642831	106644991	2161	280.792	0.749792	0.134855	5.55998	2.7e-08	0.000134928	Distal Intergenic	-6078	Pars2
chr2	152318242	152326801	8560	1008.87	0.56011	0.100879	5.55228	2.82e-08	0.000137092	Promoter (<=1kb)	0	Rbck1
chr7	46030699	46031833	1135	87.3321	1.11767	0.201545	5.54552	2.93e-08	0.000138651	Promoter (<=1kb)	-397	Abcc6
chr2	115398643	115400001	1359	204.558	-0.750202	0.135451	-5.53855	3.05e-08	0.000140487	Distal Intergenic	-54363	4930528P14Rik
chr4	118205523	118207167	1645	164.114	0.803814	0.145394	5.52852	3.23e-08	0.000141328	Distal Intergenic	3397	Mir7226
chr4	65273045	65273898	854	139.335	-0.925936	0.167607	-5.52444	3.31e-08	0.000141328	Intron (ENSMUST00000084501.3/18491 intron 10 of 21)	148871	Pappa
chr1	75468523	75470375	1853	117.121	0.857784	0.155385	5.52037	3.38e-08	0.000141328	Exon (ENSMUST00000113577.7/241118 exon 2 of 9)	8371	Chpf
chr17	8890237	8906104	15868	2091.47	0.549305	0.0995545	5.51763	3.44e-08	0.000141328	Promoter (<=1kb)	0	Pde10a
chr1	136611855	136614220	2366	371.886	-0.627618	0.113849	-5.51274	3.53e-08	0.000141328	Distal Intergenic	-10681	Zfp281
chr11	117358143	117361705	3563	365.613	0.613408	0.111291	5.51176	3.55e-08	0.000141328	Promoter (<=1kb)	0	Septin9
chr11	100752322	100756293	3972	297.888	0.780369	0.141903	5.4993	3.81e-08	0.000148316	Exon (ENSMUST00000107361.8/380728 exon 5 of 17)	3447	Kcnh4
chr19	6396687	6407760	11074	1327.64	0.732339	0.133453	5.48763	4.07e-08	0.000149685	Promoter (<=1kb)	0	Pygm
chr7	101495864	101517708	21845	1875.06	0.618934	0.112796	5.48722	4.08e-08	0.000149685	Promoter (<=1kb)	0	Pde2a
chr3	9351450	9353881	2432	323.591	0.684497	0.124765	5.48628	4.1e-08	0.000149685	Distal Intergenic	-49183	C030034L19Rik
chr15	62487359	62488332	974	100.722	-1.00348	0.18305	-5.482	4.21e-08	0.000150224	Distal Intergenic	264756	Pvt1
chr9	49407546	49417546	10001	919.349	0.653519	0.119837	5.45339	4.94e-08	0.000170961	Promoter (1-2kb)	1890	Ankk1
chr16	25104363	25105150	788	147.889	-0.826682	0.15163	-5.45198	4.98e-08	0.000170961	Distal Intergenic	44724	A230028O05Rik
chr8	82085077	82085787	711	86.9931	-1.09717	0.201645	-5.44112	5.29e-08	0.000173156	Intron (ENSMUST00000217122.1/234515 intron 24 of 24)	194758	Inpp4b
chr8	113552791	113553322	532	65.3549	-1.28379	0.235989	-5.44007	5.33e-08	0.000173156	Distal Intergenic	-82265	Mon1b
chr17	35128889	35131897	3009	203.843	0.709433	0.130422	5.43953	5.34e-08	0.000173156	Promoter (<=1kb)	153	Apom
chr10	87816488	87817528	1041	230.902	-0.757344	0.139581	-5.42582	5.77e-08	0.000179915	Distal Intergenic	-40737	Igf1
chr5	58190547	58191175	629	58.189	-1.25715	0.231819	-5.42298	5.86e-08	0.000179915	Distal Intergenic	261824	4930459L07Rik
chr4	141464585	141466337	1753	89.0771	0.984633	0.181571	5.42287	5.87e-08	0.000179915	Promoter (<=1kb)	0	Zbtb17
chr13	34708818	34709371	554	67.6432	-1.19134	0.219807	-5.41995	5.96e-08	0.000179915	Distal Intergenic	-25479	Fam50b
chr16	63957657	63958722	1066	121.884	-1.08446	0.200426	-5.41077	6.28e-08	0.000184375	Distal Intergenic	-93482	Epha3
chr4	152092024	152094047	2024	141.095	0.928538	0.172086	5.39578	6.82e-08	0.000184375	Promoter (2-3kb)	-2672	Plekhg5
chrX	139543612	139544294	683	84.9316	-1.05822	0.196191	-5.39379	6.9e-08	0.000184375	Intron (ENSMUST00000046763.12/102871 intron 12 of 13)	-19022	Rnf128
chr15	101144234	101148423	4190	492.761	0.679567	0.125997	5.39353	6.91e-08	0.000184375	3' UTR	6634	Acvrl1
chr16	35280792	35318233	37442	4053.99	0.40597	0.075299	5.39144	6.99e-08	0.000184375	3' UTR	10130	Adcy5
chr10	25023585	25024251	667	49.5119	-1.52701	0.283408	-5.38804	7.12e-08	0.000184375	Intron (ENSMUST00000219012.1/ENSMUST00000219012.1 intron 2 of 3)	-96101	Arg1
chr9	45136347	45158537	22191	2266.01	0.688511	0.127836	5.38589	7.21e-08	0.000184375	Promoter (<=1kb)	0	Scn4b
chr4	45456496	45461217	4722	554.359	0.572202	0.106288	5.38348	7.31e-08	0.000184375	Exon (ENSMUST00000147926.7/230126 exon 2 of 5)	21585	Shb
chr15	79757556	79760398	2843	231.434	0.699152	0.12992	5.38139	7.39e-08	0.000184375	Downstream (<=300bp)	4483	Dnal4
chr13	109693982	109695002	1021	118.787	-0.897571	0.166796	-5.38125	7.4e-08	0.000184375	Intron (ENSMUST00000122041.7/238871 intron 3 of 16)	7806	Pde4d
chr14	116349266	116351526	2261	279.002	-0.770533	0.143267	-5.3783	7.52e-08	0.000184375	Intron (ENSMUST00000176912.7/103978 intron 7 of 7)	-573789	Gpc6
chr5	122175235	122182161	6927	527.297	0.570223	0.106033	5.37776	7.54e-08	0.000184375	Promoter (2-3kb)	2503	Ppp1cc
chr3	75947352	75949241	1890	175.617	-0.757991	0.141018	-5.37515	7.65e-08	0.000184375	Intron (ENSMUST00000038563.13/73124 intron 1 of 14)	7409	Golim4
chr7	125953447	125958112	4666	350.626	0.695618	0.129432	5.37441	7.68e-08	0.000184375	Intron (ENSMUST00000073935.6/269994 intron 3 of 6)	88176	Katnip
chr11	10243623	10244431	809	76.1914	-1.09422	0.203603	-5.37427	7.69e-08	0.000184375	Distal Intergenic	-869792	Vwc2
chr7	46798534	46798919	386	54.3851	1.47968	0.275897	5.36318	8.18e-08	0.000193414	Promoter (1-2kb)	1863	Gtf2h1
chr7	16143448	16148164	4717	332.757	0.756609	0.141241	5.35685	8.47e-08	0.000195073	Exon (ENSMUST00000211649.1/110891 exon 4 of 10)	13100	Slc8a2
chr8	106245473	106266638	21166	2043.17	0.463178	0.0864651	5.35682	8.47e-08	0.000195073	5' UTR	7712	Prmt7
chr17	8906967	8992389	85423	10395.7	0.526759	0.0983849	5.35406	8.6e-08	0.000195497	Promoter (<=1kb)	0	Pde10a
chr3	14001641	14003153	1513	191.381	-0.732383	0.137351	-5.3322	9.7e-08	0.000217745	Intron (ENSMUST00000193117.2/76897 intron 2 of 8)	55230	Ralyl
chr4	140243953	140249809	5857	563.845	0.765712	0.143759	5.32636	1e-07	0.000222008	Promoter (<=1kb)	0	Igsf21
chr1	23201940	23203460	1521	218.958	-0.841991	0.158401	-5.31556	1.06e-07	0.000230844	Intron (ENSMUST00000191045.1/ENSMUST00000191045.1 intron 2 of 3)	-68809	Mir30a
chr4	129107275	129116590	9316	1166.89	0.619718	0.116651	5.3126	1.08e-07	0.000230844	Promoter (<=1kb)	406	Tmem54
chr11	109274792	109282716	7925	709.79	0.505072	0.0950728	5.31248	1.08e-07	0.000230844	Exon (ENSMUST00000020920.9/19739 exon 2 of 19)	15350	Rgs9
chr5	129606851	129611649	4799	457.742	0.643579	0.121232	5.30867	1.1e-07	0.000232876	3' UTR	10225	Mmp17
chr9	58376186	58377396	1211	64.5914	1.08251	0.204056	5.30497	1.13e-07	0.000234249	Distal Intergenic	5682	1700072B07Rik
chr17	8797516	8889427	91912	11994.3	0.525763	0.0991397	5.30326	1.14e-07	0.000234249	Promoter (<=1kb)	0	Pde10a
chr6	141147883	141148658	776	96.071	-0.994436	0.187735	-5.29701	1.18e-07	0.000238541	Distal Intergenic	-100611	Pde3a
chr11	5490510	5490897	388	34.8946	1.71497	0.323931	5.29423	1.2e-07	0.000238541	Distal Intergenic	-29762	Xbp1
chr3	133626173	133627444	1272	284.184	-0.865874	0.16361	-5.29231	1.21e-07	0.000238541	Intron (ENSMUST00000193574.1/ENSMUST00000193574.1 intron 1 of 2)	-81034	Tet2
chr11	100748239	100751156	2918	269.549	0.83312	0.157444	5.29154	1.21e-07	0.000238541	Exon (ENSMUST00000107361.8/380728 exon 8 of 17)	8584	Kcnh4
chr7	25085970	25088134	2165	124.109	0.87732	0.166085	5.28236	1.28e-07	0.000246094	3' UTR	8686	Zfp574
chr12	4417253	4418401	1149	154.584	1.03558	0.196067	5.28177	1.28e-07	0.000246094	Promoter (<=1kb)	-446	Ncoa1
chr2	25551710	25552290	581	57.3634	1.48146	0.280655	5.27858	1.3e-07	0.000247689	Distal Intergenic	-4770	Traf2
chr15	14311071	14312740	1670	220.273	-0.704699	0.133593	-5.27496	1.33e-07	0.000248661	Distal Intergenic	-1137396	Cdh6
chr3	142358549	142359480	932	114.76	-0.940993	0.178424	-5.27392	1.34e-07	0.000248661	Intron (ENSMUST00000029941.15/56376 intron 2 of 12)	32328	Pdlim5
chr3	119932333	119933882	1550	202.307	-0.839969	0.159493	-5.26648	1.39e-07	0.000255057	Distal Intergenic	-147867	Ptbp2
chr5	49055249	49057699	2451	211.003	-0.768161	0.145889	-5.26539	1.4e-07	0.000255057	Intron (ENSMUST00000087395.10/80334 intron 1 of 8)	-165692	Kcnip4
chr13	81407483	81408858	1376	165.6	-0.786186	0.149453	-5.26043	1.44e-07	0.000257828	Intron (ENSMUST00000095585.10/110789 intron 76 of 89)	35646	Adgrv1
chr3	123644673	123645949	1277	182.326	-0.722888	0.137477	-5.25826	1.45e-07	0.000257828	Intron (ENSMUST00000137404.7/83398 intron 2 of 13)	-25172	Ndst3
chr15	101134198	101135867	1670	110.899	0.848603	0.1614	5.25775	1.46e-07	0.000257828	Promoter (<=1kb)	0	Acvrl1
chr7	27519014	27534376	15363	1755.59	0.716549	0.136364	5.25469	1.48e-07	0.000259363	Promoter (<=1kb)	0	Pld3
chr19	55261963	55262349	387	43.5123	1.48164	0.282057	5.25298	1.5e-07	0.000259363	Intron (ENSMUST00000225551.1/433256 intron 1 of 4)	8594	Acsl5
chr10	25331504	25332196	693	79.7043	-1.02292	0.194893	-5.24861	1.53e-07	0.000259887	Distal Intergenic	-23634	Akap7
chr15	24614471	24615224	754	68.984	-1.17932	0.224696	-5.24851	1.53e-07	0.000259887	Distal Intergenic	798474	Basp1
chr10	24984571	24985624	1054	180.442	-0.789256	0.150414	-5.24722	1.54e-07	0.000259887	Distal Intergenic	-57087	Arg1
chr1	79580608	79582327	1720	337.287	-0.58695	0.111912	-5.24477	1.56e-07	0.000260848	Distal Intergenic	89638	Ap1s3
chr4	138707505	138712033	4529	422.109	0.757482	0.144507	5.24184	1.59e-07	0.000261763	3' UTR	-12759	Pla2g2c
chr11	102270378	102270760	383	37.466	1.60473	0.306208	5.24065	1.6e-07	0.000261763	Promoter (1-2kb)	1635	Asb16
chr12	97778855	97780085	1231	186.4	-0.818454	0.156395	-5.23325	1.67e-07	0.00026993	Distal Intergenic	436443	Galc
chr2	32081906	32087408	5503	513.006	0.645973	0.12355	5.22842	1.71e-07	0.000274535	Promoter (<=1kb)	0	Fam78a
chr13	110990469	110991648	1180	206.596	-0.793214	0.151938	-5.22063	1.78e-07	0.00028374	Distal Intergenic	-86623	4930526H09Rik
chr17	29162954	29181504	18551	1632.99	0.584692	0.112062	5.21758	1.81e-07	0.000284619	Promoter (<=1kb)	0	Cpne5
chr11	115884826	115885208	383	32.8094	1.58097	0.303059	5.21672	1.82e-07	0.000284619	Exon (ENSMUST00000093911.10/ENSMUST00000093911.10 exon 42 of 64)	9928	Recql5
chr11	109237132	109246388	9257	852.098	0.500715	0.0960353	5.21387	1.85e-07	0.000286476	Promoter (<=1kb)	577	Rgs9
chr2	155923746	155924130	385	43.4416	1.5677	0.300887	5.21025	1.89e-07	0.000289552	Intron (ENSMUST00000136933.7/56046 intron 1 of 9)	5888	Uqcc1
chr10	127047657	127052646	4990	333.266	0.584793	0.112323	5.20635	1.93e-07	0.000291982	Promoter (<=1kb)	0	Cyp27b1
chr2	80125857	80130237	4381	478.74	-0.667117	0.128157	-5.20547	1.94e-07	0.000291982	Promoter (<=1kb)	0	Pde1a
chr7	125871232	125878524	7293	561.138	0.689049	0.132412	5.20384	1.95e-07	0.000292046	3' UTR	5961	Katnip
chr16	35456701	35457136	436	65.8233	1.4239	0.273765	5.20117	1.98e-07	0.000293766	Intron (ENSMUST00000023550.8/72599 intron 3 of 16)	33453	Pdia5
chr7	101437490	101439769	2280	160.687	0.742744	0.143185	5.1873	2.13e-07	0.000313159	Intron (ENSMUST00000084894.14/207728 intron 1 of 31)	-10751	Pde2a
chr12	59724085	59725455	1371	160.199	-0.912276	0.175907	-5.18614	2.15e-07	0.000313159	Distal Intergenic	-504360	Fbxo33
chr11	101182821	101185273	2453	178.711	0.836666	0.16154	5.17932	2.23e-07	0.000322143	Exon (ENSMUST00000103109.3/53321 exon 13 of 24)	6780	Cntnap1
chr9	52407175	52408340	1166	154.075	0.824557	0.159472	5.17055	2.33e-07	0.000334873	Intron (ENSMUST00000215193.1/ENSMUST00000215193.1 intron 1 of 5)	-238603	Zc3h12c
chr6	115986256	115996952	10697	1103.76	0.486103	0.0940761	5.16712	2.38e-07	0.000338304	Promoter (<=1kb)	0	Plxnd1
chr7	16926327	16928019	1693	93.6717	0.874489	0.169329	5.16445	2.41e-07	0.000340401	Promoter (2-3kb)	-2213	Calm3
chr15	23581568	23582627	1060	164.408	-0.787565	0.152561	-5.1623	2.44e-07	0.000341585	Distal Intergenic	407704	Cdh18
chr15	45282131	45282732	602	52.6652	-1.29243	0.250435	-5.16074	2.46e-07	0.000341704	Distal Intergenic	-167211	Kcnv1
chr4	155266970	155272271	5302	402.54	0.60086	0.116509	5.15717	2.51e-07	0.000344239	Promoter (<=1kb)	0	Prkcz
chr9	106288215	106291436	3222	329.996	0.626286	0.121463	5.15618	2.52e-07	0.000344239	Promoter (<=1kb)	0	Poc1a
chr11	109284556	109300203	15648	2132.14	0.395354	0.0767362	5.15212	2.58e-07	0.000344239	Promoter (<=1kb)	0	Rgs9
chr16	50672892	50674341	1450	189.184	-0.810925	0.157434	-5.15089	2.59e-07	0.000344239	Distal Intergenic	-52791	Mir6363
chr6	117071283	117072422	1140	121.646	-0.896697	0.174094	-5.15066	2.6e-07	0.000344239	Distal Intergenic	-96113	Cxcl12
chr6	4244927	4246420	1494	162.095	-0.796904	0.15472	-5.15064	2.6e-07	0.000344239	Distal Intergenic	-157955	Bet1
chr11	116934191	116937060	2870	248.25	0.781899	0.151855	5.14899	2.62e-07	0.00034467	Intron (ENSMUST00000103027.9/268510 intron 3 of 17)	-10275	Mgat5b
chr7	122574281	122575918	1638	115.124	0.847613	0.164714	5.14596	2.66e-07	0.000347657	Intron (ENSMUST00000143692.7/18751 intron 10 of 17)	-24064	Prkcb
chr15	9916428	9917491	1064	111.842	-0.960591	0.186741	-5.14397	2.69e-07	0.000348766	Distal Intergenic	-167560	Spef2
chr5	111440018	111443708	3691	386.035	0.646648	0.125791	5.14067	2.74e-07	0.000352341	Intron (ENSMUST00000094463.4/433938 intron 1 of 1)	22576	Mn1
chr9	37149889	37151153	1265	81.2447	0.933529	0.181826	5.13419	2.83e-07	0.000360804	Promoter (2-3kb)	-2482	Pknox2
chr3	140957403	140958392	990	150.154	-0.827052	0.161146	-5.13233	2.86e-07	0.000360804	Distal Intergenic	253963	Pdha2
chr15	72241561	72242098	538	59.2996	-1.14484	0.223074	-5.1321	2.87e-07	0.000360804	Intron (ENSMUST00000229807.1/ENSMUST00000229807.1 intron 3 of 3)	-207334	Col22a1
chr5	135873106	135878748	5643	473.16	0.623315	0.121508	5.12983	2.9e-07	0.000362578	3' UTR	6489	Srrm3
chr3	146656879	146658443	1565	208.754	-0.715468	0.139576	-5.12601	2.96e-07	0.00036738	Intron (ENSMUST00000125965.7/75015 intron 3 of 3)	-5562	Samd13
chr1	30656063	30657014	952	123.448	-0.942011	0.183905	-5.12227	3.02e-07	0.000370279	Distal Intergenic	152091	Phf3
chr15	11429275	11430091	817	96.0552	-0.995897	0.19444	-5.12188	3.03e-07	0.000370279	Distal Intergenic	-29610	Tars
chr1	134708310	134710579	2270	256.66	0.620632	0.121275	5.11754	3.1e-07	0.000375821	Promoter (<=1kb)	0	Syt2
chr6	17359159	17359588	430	54.9106	-1.18753	0.232101	-5.11646	3.11e-07	0.000375821	Intron (ENSMUST00000131334.1/ENSMUST00000131334.1 intron 1 of 4)	51436	Cav1
chr17	82060306	82061335	1030	159.119	-0.784471	0.153445	-5.11238	3.18e-07	0.0003814	Distal Intergenic	-321929	Slc8a1
chr1	133297885	133304116	6232	633.559	0.536856	0.105131	5.10657	3.28e-07	0.000390624	Promoter (<=1kb)	0	Plekha6
chr11	70054281	70056275	1995	139.037	0.780905	0.153043	5.10253	3.35e-07	0.000394339	Promoter (<=1kb)	0	Asgr1
chr11	76051301	76051703	403	35.8119	1.76338	0.345654	5.10156	3.37e-07	0.000394339	Intron (ENSMUST00000056601.10/68299 intron 19 of 21)	-23519	Rflnb
chr10	80919080	80921511	2432	139.02	0.805967	0.158003	5.10096	3.38e-07	0.000394339	Promoter (<=1kb)	-835	Lmnb2
chr3	5560159	5561203	1045	192.448	-0.784636	0.153985	-5.09554	3.48e-07	0.000401824	Promoter (2-3kb)	2526	Pex2
chr15	46102657	46104002	1346	153.846	-0.971371	0.19071	-5.09345	3.52e-07	0.000401824	Distal Intergenic	-220557	1700022A22Rik
chr13	67840015	67840400	386	25.2015	1.69254	0.332332	5.09291	3.53e-07	0.000401824	Intron (ENSMUST00000221266.1/102637366 intron 3 of 3)	6780	Gm10037
chr9	57987873	57988745	873	86.8	1.10667	0.217318	5.09241	3.54e-07	0.000401824	Distal Intergenic	-9296	Cyp11a1
chr10	81623243	81624573	1331	84.0823	0.969251	0.190442	5.08948	3.59e-07	0.000403098	Promoter (2-3kb)	2684	Sirt6
chr8	64633599	64635226	1628	208.216	-0.71433	0.140357	-5.08937	3.59e-07	0.000403098	Intron (ENSMUST00000048967.8/12876 intron 1 of 8)	-11602	Cpe
chr8	126558889	126559268	380	29.3692	1.58368	0.311549	5.08325	3.71e-07	0.000413659	Distal Intergenic	34718	Irf2bp2
chr1	123660902	123661569	668	85.9764	-0.953687	0.187683	-5.08136	3.75e-07	0.00041514	Intron (ENSMUST00000112606.7/269109 intron 4 of 25)	-10542	Dpp10
chr10	34230452	34231654	1203	137.342	-0.914258	0.180002	-5.07917	3.79e-07	0.000417331	Exon (ENSMUST00000216701.1/ENSMUST00000216701.1 exon 2 of 3)	-22737	Dse
chr15	12550836	12556810	5975	420.594	-0.586159	0.115523	-5.07395	3.9e-07	0.00042626	Promoter (<=1kb)	-959	Pdzd2
chr17	66478247	66480972	2726	283.167	0.605648	0.119585	5.06458	4.09e-07	0.000444974	Distal Intergenic	19347	Rab12
chr8	94321161	94332122	10962	1152.44	0.459175	0.0907787	5.05817	4.23e-07	0.000457352	Promoter (<=1kb)	0	Slc12a3
chr10	79813574	79824650	11077	856.012	0.567515	0.112284	5.05429	4.32e-07	0.000463889	Promoter (<=1kb)	0	Palm
chr7	25682074	25683249	1176	64.1361	1.19543	0.236651	5.05145	4.38e-07	0.000467983	Promoter (<=1kb)	916	B9d2
chr8	13962399	13963745	1347	93.4783	0.968623	0.19181	5.04991	4.42e-07	0.000468904	Promoter (<=1kb)	-427	Tdrp
chr10	80788736	80789914	1179	63.4205	1.06723	0.211522	5.04547	4.52e-07	0.000477038	Promoter (<=1kb)	0	Dot1l
chr7	133622430	133622982	553	66.1707	1.14362	0.226979	5.03844	4.69e-07	0.000491936	Distal Intergenic	-14561	Edrf1
chr9	99381895	99394152	12258	1092.04	0.379097	0.0752977	5.03464	4.79e-07	0.000498799	Promoter (<=1kb)	543	Mras
chr7	15914186	15919183	4998	326.471	0.707149	0.140574	5.03044	4.89e-07	0.000506829	3' UTR	3219	Selenow
chr8	84217419	84217983	565	43.8188	1.28633	0.25594	5.02591	5.01e-07	0.000515887	Intron (ENSMUST00000039480.6/212168 intron 11 of 13)	8499	Mir24-2
chr5	114815875	114818508	2634	165.18	0.772762	0.153968	5.01898	5.19e-07	0.000531735	Promoter (1-2kb)	-1899	1500011B03Rik
chr16	72095747	72096546	800	111.429	-0.852852	0.170062	-5.01496	5.3e-07	0.000539813	Distal Intergenic	137756	8030451O07Rik
chr14	101494060	101495253	1194	128.685	-0.801256	0.159835	-5.01302	5.36e-07	0.000539826	Exon (ENSMUST00000161991.7/210789 exon 5 of 19)	5855	Tbc1d4
chr15	80397246	80403830	6585	534.475	0.602899	0.120274	5.01273	5.37e-07	0.000539826	3' UTR	7918	Cacna1i
chr3	154715737	154716585	849	83.7083	-0.916562	0.182968	-5.00942	5.46e-07	0.000546054	Intron (ENSMUST00000098496.8/209601 intron 7 of 13)	3872	Erich3
chr15	67455640	67456925	1286	209.419	-0.699572	0.139725	-5.00678	5.53e-07	0.000550452	Distal Intergenic	228871	1700012I11Rik
chr6	39469488	39471485	1998	175.952	0.687514	0.13744	5.00227	5.67e-07	0.000554573	Promoter (<=1kb)	0	Dennd2a
chr2	48374682	48375401	720	82.1705	-0.968997	0.193718	-5.00211	5.67e-07	0.000554573	Intron (ENSMUST00000127672.1/ENSMUST00000127672.1 intron 1 of 5)	-438708	Acvr2a
chr5	135799747	135802256	2510	187.577	0.724277	0.144795	5.00209	5.67e-07	0.000554573	Distal Intergenic	-4634	Srrm3
chr4	15562504	15563923	1420	181.982	-0.703464	0.140707	-4.99951	5.75e-07	0.000558913	Distal Intergenic	296673	Tmem64
chrX	93006375	93007348	974	97.8452	-0.910743	0.182242	-4.99743	5.81e-07	0.000561856	Distal Intergenic	-148806	BC061195
chr5	115182143	115185781	3639	303.631	0.63147	0.126405	4.9956	5.87e-07	0.000564075	Promoter (<=1kb)	275	Cabp1
chr11	97688218	97689736	1519	91.8818	0.892084	0.178643	4.99367	5.92e-07	0.00056664	Promoter (2-3kb)	2241	Cisd3
chr17	34651839	34652882	1044	71.7613	1.00343	0.201032	4.99138	6e-07	0.000570302	Promoter (<=1kb)	212	Atf6b
chr1	95451760	95452383	624	497.407	0.688025	0.138031	4.98455	6.21e-07	0.000585055	Distal Intergenic	138132	Fam174a
chr8	100218590	100219416	827	139.859	-0.835939	0.167713	-4.98435	6.22e-07	0.000585055	Distal Intergenic	801916	A330008L17Rik
chr19	4618946	4622698	3753	253.573	0.671238	0.134749	4.98139	6.31e-07	0.000589758	Promoter (1-2kb)	1257	Mir6986
chr6	113683863	113684252	390	32.1181	1.57089	0.315394	4.98073	6.33e-07	0.000589758	Intron (ENSMUST00000059286.13/108960 intron 10 of 12)	-6493	Irak2
chr3	159884792	159886651	1860	231.967	-0.703997	0.141566	-4.97293	6.6e-07	0.000610774	Intron (ENSMUST00000068952.9/68151 intron 2 of 11)	44882	Wls
chr18	89847079	89848048	970	104.785	-0.905865	0.18223	-4.971	6.66e-07	0.000611147	Distal Intergenic	-77551	Dok6
chr13	20227554	20228884	1331	115.19	-0.840127	0.169017	-4.97066	6.67e-07	0.000611147	Intron (ENSMUST00000181429.7/140580 intron 4 of 6)	-22186	Elmo1
chr7	13042723	13044705	1983	150.105	0.852355	0.171509	4.96975	6.7e-07	0.000611147	3' UTR	-4448	Ube2m
chr19	5032389	5034625	2237	149.795	0.756203	0.152264	4.96638	6.82e-07	0.000618648	Distal Intergenic	-4201	B4gat1
chr10	18860745	18862107	1363	194.644	-0.774753	0.156146	-4.96172	6.99e-07	0.000630272	Distal Intergenic	15725	Perp
chr13	104447984	104448760	777	94.5198	-0.982928	0.19821	-4.95902	7.08e-07	0.000630272	Intron (ENSMUST00000224784.1/108154 intron 20 of 24)	140637	Adamts6
chr2	138445940	138447303	1364	133.835	-0.936296	0.188809	-4.95896	7.09e-07	0.000630272	Intron (ENSMUST00000155646.7/228662 intron 2 of 3)	167447	Btbd3
chr11	23074480	23075316	837	132.528	-0.944665	0.190544	-4.95772	7.13e-07	0.000630272	Exon (ENSMUST00000128996.1/ENSMUST00000128996.1 exon 2 of 2)	53924	Fam161a
chr9	58487618	58503487	15870	1703.07	0.529506	0.10682	4.95701	7.16e-07	0.000630272	Promoter (<=1kb)	0	Insyn1
chr4	131520677	131521914	1238	151.135	0.870971	0.175712	4.95682	7.17e-07	0.000630272	Distal Intergenic	276456	Ptpru
chr19	7275948	7282156	6209	553.459	0.574018	0.115856	4.95461	7.25e-07	0.000634306	Promoter (<=1kb)	0	Mark2
chr6	65538155	65538876	722	56.8114	-1.12378	0.226875	-4.95329	7.3e-07	0.000635437	Exon (ENSMUST00000212402.1/414084 exon 2 of 11)	12770	Tnip3
chr15	74747040	74754271	7232	1303.66	0.501741	0.101445	4.94595	7.58e-07	0.000656587	Promoter (<=1kb)	0	Lynx1
chr2	157951950	157952490	541	52.9258	1.23664	0.250193	4.94275	7.7e-07	0.00066416	Distal Intergenic	37297	Vstm2l
chr10	16588874	16590141	1268	253.202	-0.717866	0.145318	-4.93997	7.81e-07	0.000670414	Intron (ENSMUST00000217766.1/ENSMUST00000217766.1 intron 1 of 3)	373039	Gm20125
chr4	59597573	59597947	375	26.6284	1.6105	0.326164	4.93769	7.91e-07	0.000670754	Intron (ENSMUST00000030078.11/72479 intron 6 of 10)	3263	Hsdl2
chr3	117678901	117679969	1069	186.105	-0.705345	0.142859	-4.93737	7.92e-07	0.000670754	Intron (ENSMUST00000039564.10/75769 intron 5 of 5)	103674	Plppr5
chr13	81264348	81264987	640	108.383	-0.963108	0.195079	-4.93702	7.93e-07	0.000670754	Intron (ENSMUST00000128120.1/110789 intron 3 of 7)	77849	Adgrv1
chr10	44079121	44079669	549	70.5179	-1.04167	0.211083	-4.93491	8.02e-07	0.00067478	Intron (ENSMUST00000200401.1/11630 intron 1 of 21)	-20343	Crybg1
chr13	85691945	85692770	826	85.0295	-1.04091	0.211023	-4.93267	8.11e-07	0.000679319	Distal Intergenic	353577	Cox7c
chr7	29091290	29091902	613	44.7754	1.25281	0.254329	4.92593	8.4e-07	0.000696833	Intron (ENSMUST00000214374.1/20190 intron 30 of 108)	-7596	Mir1963
chr9	14981254	14982676	1423	242.246	0.638956	0.129715	4.92584	8.4e-07	0.000696833	Distal Intergenic	27832	Panx1
chr19	7059336	7060150	815	48.0956	1.20466	0.244731	4.92236	8.55e-07	0.000705963	Promoter (2-3kb)	2526	Macrod1
chr2	51758045	51758617	573	42.4373	-1.3146	0.267274	-4.91855	8.72e-07	0.000714275	Distal Intergenic	-26036	Gm13490
chr13	95450455	95451388	934	115.699	-0.809425	0.164576	-4.91824	8.73e-07	0.000714275	Distal Intergenic	-5531	Crhbp
chr3	32236798	32237365	568	49.1083	-1.48952	0.303114	-4.91405	8.92e-07	0.000722784	Distal Intergenic	80684	Kcnmb2
chr7	27595815	27597201	1387	72.7863	1.04116	0.211954	4.91222	9.01e-07	0.000722784	Promoter (<=1kb)	0	Akt2
chr12	106911178	106911549	372	31.5966	1.43489	0.292148	4.91151	9.04e-07	0.000722784	Distal Intergenic	-194816	4933406K04Rik
chr8	116123742	116124969	1228	159.404	-0.719647	0.146544	-4.9108	9.07e-07	0.000722784	Distal Intergenic	-380005	Dynlrb2
chr7	101429909	101431816	1908	129.884	0.863662	0.175893	4.91017	9.1e-07	0.000722784	Intron (ENSMUST00000084894.14/207728 intron 1 of 31)	8063	Pde2a
chr4	138356097	138356462	366	21.8805	1.7449	0.355393	4.90976	9.12e-07	0.000722784	Intron (ENSMUST00000030535.3/72269 intron 1 of 3)	11530	Cda
chr15	75603594	75604105	512	48.8571	1.22144	0.248861	4.90811	9.2e-07	0.000722784	Distal Intergenic	6926	Gpihbp1
chr1	123170001	123171052	1052	99.9873	-0.913308	0.186097	-4.90769	9.22e-07	0.000722784	Distal Intergenic	479308	Dpp10
chr12	80293579	80295081	1503	134.554	0.759199	0.154739	4.90634	9.28e-07	0.000722784	Distal Intergenic	-33208	Actn1
chr7	28761691	28762528	838	55.2353	1.15476	0.235394	4.90565	9.31e-07	0.000722784	Exon (ENSMUST00000032815.10/18036 exon 2 of 7)	3986	Nfkbib
chr11	77795020	77797018	1999	126.797	0.780957	0.159207	4.90531	9.33e-07	0.000722784	Intron (ENSMUST00000108375.8/360013 intron 2 of 41)	-4280	Myo18a
chr11	81911850	81912232	383	30.8606	1.51197	0.308236	4.90522	9.33e-07	0.000722784	Intron (ENSMUST00000066197.6/11418 intron 1 of 9)	51171	5530401A14Rik
chr3	140531418	140532596	1179	161.29	-0.881934	0.180084	-4.89736	9.71e-07	0.000748988	Distal Intergenic	503169	Mir7j
chr7	19021868	19023035	1168	71.7333	0.999997	0.204242	4.89614	9.77e-07	0.00075032	Promoter (<=1kb)	503	Foxa3
chr7	122551008	122553225	2218	196.762	0.662942	0.13563	4.88786	1.02e-06	0.000776134	Intron (ENSMUST00000143692.7/18751 intron 9 of 17)	-46757	Prkcb
chr4	127192570	127202132	9563	996.728	0.5734	0.117313	4.88777	1.02e-06	0.000776134	Promoter (<=1kb)	0	Dlgap3
chr13	46582960	46583354	395	36.3796	1.4686	0.300689	4.88411	1.04e-06	0.000787276	Intron (ENSMUST00000021802.15/67252 intron 4 of 12)	-26160	Cap2
chr11	5891104	5893355	2252	190.154	0.765892	0.156923	4.88068	1.06e-06	0.000797621	Distal Intergenic	5427	Myl7
chr2	35719010	35720799	1790	132.364	0.77834	0.159643	4.8755	1.09e-06	0.000815342	3' UTR	8683	Dab2ip
chr6	113754999	113765433	10435	853.551	0.438955	0.0900544	4.87433	1.09e-06	0.000816662	Exon (ENSMUST00000101045.9/11941 exon 16 of 22)	-14256	Sec13
chr18	28469936	28471787	1852	267.334	-0.62203	0.127643	-4.87319	1.1e-06	0.000817887	Distal Intergenic	-391063	4930474G06Rik
chr11	117153632	117163823	10192	743.372	0.585809	0.120253	4.87145	1.11e-06	0.000821481	Promoter (<=1kb)	0	Sec14l1
chr2	92612261	92619018	6758	585.808	0.482674	0.0990984	4.87065	1.11e-06	0.000821481	5' UTR	12554	Chst1
chr15	7037221	7038107	887	134.273	-0.850291	0.174661	-4.86825	1.13e-06	0.000828045	Distal Intergenic	-52507	Lifr
chr12	113118363	113121304	2942	259.06	0.650555	0.133665	4.86705	1.13e-06	0.000829603	Exon (ENSMUST00000109727.8/116870 exon 4 of 20)	-10028	Mta1
chr4	95025792	95026919	1128	159.68	-0.710998	0.146165	-4.86435	1.15e-06	0.000837519	Intron (ENSMUST00000149367.1/ENSMUST00000149367.1 intron 4 of 4)	25303	Jun
chr4	9103774	9104575	802	148.831	-0.808735	0.166293	-4.86331	1.15e-06	0.00083844	Distal Intergenic	-164718	Clvs1
chr16	72804185	72804785	601	70.8389	1.21813	0.250724	4.85843	1.18e-06	0.00085578	Intron (ENSMUST00000232205.1/19876 intron 2 of 28)	140981	Robo1
chr10	81325184	81327779	2596	154.569	0.704474	0.145076	4.85591	1.2e-06	0.000863191	Promoter (<=1kb)	-952	Tbxa2r
chr1	61539637	61540666	1030	160.149	-0.688752	0.141869	-4.85485	1.2e-06	0.000864186	Distal Intergenic	-98158	Pard3b
chr18	8161122	8161825	704	119.38	-0.824984	0.169992	-4.85308	1.22e-06	0.000864186	Distal Intergenic	250503	Wac
chr10	80935892	80951467	15576	1503.77	0.497128	0.102448	4.8525	1.22e-06	0.000864186	3' UTR	5080	Gadd45b
chr5	77025991	77026368	378	22.0943	1.91113	0.393897	4.85186	1.22e-06	0.000864186	Intron (ENSMUST00000031161.10/71868 intron 1 of 8)	-7128	1700112J05Rik
chr2	166441732	166442108	377	44.147	1.4454	0.297939	4.85132	1.23e-06	0.000864186	Distal Intergenic	-5343	5031425F14Rik
chr15	102695290	102697459	2170	131.034	0.739201	0.152398	4.85046	1.23e-06	0.000864186	Distal Intergenic	12443	Calcoco1
chr6	118042415	118048822	6408	818.542	0.43354	0.0893888	4.85005	1.23e-06	0.000864186	Intron (ENSMUST00000164960.3/70727 intron 1 of 12)	-17597	Rasgef1a
chr8	105993591	105993977	387	38.1833	1.55883	0.321603	4.84705	1.25e-06	0.000873852	Promoter (1-2kb)	-1832	Dpep2
chr3	65842410	65844116	1707	248.627	-0.634263	0.130968	-4.84287	1.28e-06	0.000888909	Intron (ENSMUST00000195243.1/ENSMUST00000195243.1 intron 2 of 3)	103882	Ccnl1
chr8	111865451	111866173	723	76.6602	1.26378	0.261051	4.84113	1.29e-06	0.000893179	3' UTR	10577	Tmem170
chr15	54062122	54063195	1074	162.551	-0.779577	0.161085	-4.83955	1.3e-06	0.00089679	Distal Intergenic	-159585	Samd12
chr4	155290594	155293724	3131	206.98	0.673305	0.139211	4.83657	1.32e-06	0.00090336	Exon (ENSMUST00000103178.10/18762 exon 4 of 15)	7447	Prkcz
chr12	103194827	103197836	3010	195.727	0.656393	0.135715	4.83654	1.32e-06	0.00090336	3' UTR	5048	Prima1
chr12	84731390	84735232	3843	558.666	0.571029	0.118119	4.83437	1.34e-06	0.000909703	Distal Intergenic	27308	Npc2
chr7	16105586	16107970	2385	159.209	0.743686	0.153912	4.83189	1.35e-06	0.000916595	Promoter (<=1kb)	0	Napa
chr4	138287401	138297344	9944	1009.44	0.49901	0.103286	4.83132	1.36e-06	0.000916595	Exon (ENSMUST00000105818.7/16559 exon 8 of 14)	-7386	Ddost
chr16	56594826	56595354	529	51.8094	-1.30614	0.270408	-4.83024	1.36e-06	0.000918075	Exon (ENSMUST00000231337.1/320712 exon 11 of 11)	110340	Tfg
chr14	105818630	105819223	594	65.2214	-1.01332	0.210031	-4.82461	1.4e-06	0.000938675	Distal Intergenic	77596	Spry2
chr5	125270449	125274589	4141	372.515	0.567085	0.117557	4.82393	1.41e-06	0.000938675	Exon (ENSMUST00000198586.1/ENSMUST00000198586.1 exon 1 of 4)	9570	Scarb1
chrX	143547676	143548603	928	135.449	-0.842963	0.174761	-4.82353	1.41e-06	0.000938675	Intron (ENSMUST00000033640.13/18481 intron 1 of 15)	28978	Pak3
chr7	101440111	101449062	8952	663.473	0.672948	0.139632	4.81943	1.44e-06	0.000954535	Promoter (1-2kb)	-1458	Pde2a
chr11	109246390	109267673	21284	2545.07	0.384886	0.0799048	4.81681	1.46e-06	0.000958313	Promoter (<=1kb)	0	Rgs9
chr5	116064089	116064470	382	22.4494	1.74454	0.362177	4.81681	1.46e-06	0.000958313	Intron (ENSMUST00000111997.1/545798 intron 1 of 2)	18774	Tmem233
chr5	137519073	137521794	2722	162.347	0.70796	0.14699	4.81639	1.46e-06	0.000958313	Promoter (<=1kb)	195	Gigyf1
chr4	136637057	136640788	3732	449.078	0.532344	0.110577	4.81423	1.48e-06	0.000965112	3' UTR	14436	Lactbl1
chr11	109268053	109271977	3925	457.853	0.483458	0.100479	4.81152	1.5e-06	0.000974628	Exon (ENSMUST00000020920.9/19739 exon 8 of 19)	-17902	Rgs9
chr5	114560181	114561867	1687	269.633	0.841896	0.175049	4.80949	1.51e-06	0.00098095	Distal Intergenic	-6149	Fam222a
chr8	71706035	71717594	11560	1315.09	0.505703	0.105267	4.804	1.56e-06	0.00100271	Promoter (<=1kb)	0	Fcho1
chr18	16037360	16038889	1530	235.642	-0.634993	0.13219	-4.80363	1.56e-06	0.00100271	Distal Intergenic	-277203	Chst9
chr13	37506458	37506852	395	73.8493	1.15485	0.24057	4.80048	1.58e-06	0.00101486	Intron (ENSMUST00000225935.1/ENSMUST00000225935.1 intron 1 of 1)	161250	Ly86
chr2	180828082	180830999	2918	191.901	0.683898	0.142537	4.79804	1.6e-06	0.00102356	Exon (ENSMUST00000137629.1/ENSMUST00000137629.1 exon 4 of 4)	-51182	Bhlhe23
chr6	119306973	119319815	12843	1765.6	0.504867	0.105248	4.79693	1.61e-06	0.00102548	3' UTR	9389	Lrtm2
chr3	38459390	38460281	892	94.1712	-0.901108	0.188017	-4.7927	1.65e-06	0.00104225	Intron (ENSMUST00000120875.7/99696 intron 3 of 3)	-3833	Ankrd50
chr4	70781470	70782262	793	87.4342	-1.00198	0.209085	-4.7922	1.65e-06	0.00104225	Distal Intergenic	-246475	Megf9
chr15	90703377	90704694	1318	212.044	-0.661145	0.137983	-4.7915	1.66e-06	0.00104225	Distal Intergenic	-23945	Cpne8
chr4	11989471	11990754	1284	152.182	-0.787992	0.164522	-4.78957	1.67e-06	0.00104279	Intron (ENSMUST00000154194.1/100503636 intron 1 of 1)	9309	1700123M08Rik
chr12	3771887	3776259	4373	468.828	0.495741	0.103514	4.78914	1.68e-06	0.00104279	Promoter (<=1kb)	0	Dtnb
chr3	23139981	23140811	831	78.2789	-1.01343	0.21163	-4.78869	1.68e-06	0.00104279	Distal Intergenic	798666	Naaladl2
chr8	84222192	84224981	2790	344.247	0.619971	0.12947	4.78853	1.68e-06	0.00104279	Exon (ENSMUST00000039480.6/212168 exon 8 of 14)	12074	Zswim4
chr1	31156327	31157679	1353	213.804	-0.772732	0.161483	-4.78521	1.71e-06	0.00105645	Intron (ENSMUST00000233331.1/70988 intron 2 of 4)	-18722	Lgsn
chr5	115191556	115195610	4055	338.649	0.676254	0.141356	4.78404	1.72e-06	0.00105886	Promoter (<=1kb)	0	Cabp1
chr5	38446157	38446931	775	123.865	-0.768032	0.160612	-4.78191	1.74e-06	0.00106467	Intron (ENSMUST00000067886.11/117591 intron 3 of 11)	-5328	Slc2a9
chr4	152125121	152128512	3392	228.164	0.689065	0.14411	4.78154	1.74e-06	0.00106467	Promoter (<=1kb)	413	Espn
chr14	12380113	12380500	388	41.1409	1.24882	0.261325	4.77879	1.76e-06	0.00107056	Promoter (2-3kb)	-2834	Cadps
chr6	115977344	115979790	2447	239.776	0.725879	0.151939	4.77745	1.78e-06	0.00107056	Exon (ENSMUST00000015511.14/67784 exon 3 of 36)	-7918	Plxnd1
chr5	144008004	144008392	389	41.4278	1.3851	0.289962	4.77683	1.78e-06	0.00107056	Intron (ENSMUST00000031621.10/231874 intron 6 of 14)	-3845	Ccz1
chr4	95023294	95023820	527	55.2086	-1.15567	0.241934	-4.7768	1.78e-06	0.00107056	Intron (ENSMUST00000149367.1/ENSMUST00000149367.1 intron 4 of 4)	28402	Jun
chr8	69909739	69911870	2132	115.646	0.866119	0.181353	4.77586	1.79e-06	0.00107056	3' UTR	-7027	Yjefn3
chr12	107401399	107402783	1385	163.668	0.694906	0.145504	4.77586	1.79e-06	0.00107056	Distal Intergenic	332705	4930465M20Rik
chr4	149723811	149726604	2794	191.557	0.708501	0.14836	4.77556	1.79e-06	0.00107056	3' UTR	4083	Tmem201
chr18	56243832	56244424	593	65.8708	-1.05349	0.220673	-4.77397	1.81e-06	0.00107538	Distal Intergenic	-155913	Gramd3
chr2	25897510	25900066	2557	216.331	0.814268	0.170667	4.77108	1.83e-06	0.00108345	Promoter (<=1kb)	-825	Kcnt1
chr14	75444457	75446710	2254	449.34	-0.492891	0.103316	-4.7707	1.84e-06	0.00108345	Distal Intergenic	-9272	Siah3
chr3	151575116	151577315	2200	455.195	-0.558298	0.117051	-4.7697	1.85e-06	0.00108345	Distal Intergenic	57687	Adgrl4
chr1	106288323	106290033	1711	252.43	-0.65862	0.138095	-4.76931	1.85e-06	0.00108345	Intron (ENSMUST00000061047.6/98432 intron 3 of 16)	6898	Phlpp1
chr1	115048519	115049565	1047	155.447	-0.76121	0.159614	-4.76907	1.85e-06	0.00108345	Distal Intergenic	-635191	Cntnap5a
chr2	80836100	80836887	788	61.2837	-1.10488	0.231955	-4.76334	1.9e-06	0.00111098	Distal Intergenic	191896	Nup35
chr5	16931403	16932229	827	72.2763	-1.03108	0.216597	-4.76037	1.93e-06	0.00112131	Distal Intergenic	377475	Hgf
chr10	32987224	32987907	684	61.2498	-1.0319	0.21678	-4.76013	1.93e-06	0.00112131	Distal Intergenic	-92647	Trdn
chr7	101449642	101493205	43564	4105.53	0.534653	0.112346	4.75899	1.95e-06	0.00112394	Promoter (<=1kb)	0	Pde2a
chr4	126160700	126161808	1109	84.13	0.871567	0.183276	4.75549	1.98e-06	0.00113983	Promoter (<=1kb)	793	Sh3d21
chr9	93239878	93240455	578	55.7517	-1.15489	0.24297	-4.7532	2e-06	0.00114903	Distal Intergenic	-234139	1700034K08Rik
chr7	78296303	78298638	2336	323.829	0.607379	0.127842	4.75103	2.02e-06	0.00115767	Intron (ENSMUST00000039431.13/18213 intron 12 of 16)	-34416	Ntrk3
chr4	152135797	152137378	1582	105.59	0.813251	0.171244	4.74907	2.04e-06	0.00116477	Promoter (<=1kb)	0	Espn
chr1	74719790	74720177	388	62.2573	1.29737	0.273236	4.74817	2.05e-06	0.00116477	Intron (ENSMUST00000027356.6/104086 intron 1 of 8)	6216	Cyp27a1
chr12	97483227	97484035	809	111.665	-0.931426	0.19618	-4.74782	2.06e-06	0.00116477	Distal Intergenic	732493	Galc
chr18	31466750	31467754	1005	150.583	-0.729907	0.153835	-4.74474	2.09e-06	0.00117879	Distal Intergenic	-19344	Syt4
chr3	156103485	156104746	1262	143.527	-0.77127	0.16258	-4.74393	2.1e-06	0.00117901	Distal Intergenic	127131	9330178D15Rik
chr3	141906067	141906843	777	77.027	-0.94069	0.198315	-4.7434	2.1e-06	0.00117901	5' UTR	24665	Bmpr1b
chr3	100854095	100854989	895	141.303	-0.79113	0.166889	-4.74047	2.13e-06	0.00118886	Intron (ENSMUST00000054791.8/242122 intron 1 of 5)	28636	Vtcn1
chr9	83861361	83862030	670	87.6228	-1.02069	0.215345	-4.73978	2.14e-06	0.00118886	Intron (ENSMUST00000188445.6/22137 intron 14 of 20)	26595	Ttk
chr1	107114070	107114388	319	28.8172	1.788	0.37726	4.73943	2.14e-06	0.00118886	Distal Intergenic	-30564	Serpinb3d
chr7	127235985	127237069	1085	67.1744	0.997626	0.210508	4.73914	2.15e-06	0.00118886	Promoter (2-3kb)	2730	Zfp553
chr1	95267109	95268593	1485	150.32	-0.813517	0.171718	-4.73752	2.16e-06	0.00119458	Distal Intergenic	-45030	Fam174a
chr12	43843987	43844996	1010	113.631	-0.9595	0.20258	-4.73641	2.18e-06	0.00119741	Exon (ENSMUST00000217666.1/ENSMUST00000217666.1 exon 1 of 3)	365072	Dnajb9
chr1	55589881	55590820	940	131.295	-0.76066	0.160657	-4.73468	2.19e-06	0.00120388	Intron (ENSMUST00000042986.9/227120 intron 1 of 5)	-111205	Plcl1
chr4	129116725	129125697	8973	1047.16	0.493366	0.104247	4.73268	2.22e-06	0.00121199	Promoter (<=1kb)	0	Hpca
chr10	26359574	26360182	609	94.0788	-0.895041	0.189223	-4.73008	2.24e-06	0.00122377	Intron (ENSMUST00000105519.9/237339 intron 1 of 20)	13774	L3mbtl3
chr10	80893107	80895669	2563	154.679	0.714757	0.151145	4.72895	2.26e-06	0.00122679	Exon (ENSMUST00000219817.1/432478 exon 13 of 19)	5113	Timm13
chr12	49324199	49324817	619	111.33	-0.853744	0.180579	-4.72782	2.27e-06	0.00122983	Exon (ENSMUST00000219860.1/ENSMUST00000219860.1 exon 2 of 2)	-57843	Foxg1
chr8	61269783	61270976	1194	157.29	-0.85461	0.180808	-4.72662	2.28e-06	0.00123258	Intron (ENSMUST00000034060.6/59009 intron 2 of 11)	17896	1700001D01Rik
chr10	57822402	57823253	852	121.745	-0.864222	0.182861	-4.72611	2.29e-06	0.00123258	Distal Intergenic	27834	Smpdl3a
chr2	130701751	130702624	874	83.6943	0.923746	0.195551	4.72382	2.31e-06	0.00124275	Distal Intergenic	-4232	Slc4a11
chr1	78536354	78539012	2659	611.217	-0.477153	0.101073	-4.72086	2.35e-06	0.00125711	Promoter (<=1kb)	0	Mogat1
chr2	13500195	13501287	1093	137.85	-0.733413	0.155519	-4.71592	2.41e-06	0.00127426	Distal Intergenic	-8382	Cubn
chr2	61284574	61285583	1010	78.4937	-0.983259	0.208524	-4.71533	2.41e-06	0.00127426	Distal Intergenic	-293002	Tank
chr3	60388397	60389648	1252	164.278	-0.832069	0.176461	-4.71531	2.41e-06	0.00127426	Distal Intergenic	-83182	Mbnl1
chr10	80349195	80352308	3114	254.838	0.599071	0.12706	4.71488	2.42e-06	0.00127426	Promoter (<=1kb)	-783	Adamtsl5
chr1	87495679	87500075	4397	338.928	0.493478	0.104682	4.71407	2.43e-06	0.00127426	Intron (ENSMUST00000027477.14/53972 intron 3 of 12)	-9462	Ngef
chr16	96938022	96938405	384	50.9619	1.22855	0.260668	4.71307	2.44e-06	0.00127426	Intron (ENSMUST00000056102.8/13508 intron 3 of 32)	232347	Dscam
chr7	29337464	29338638	1175	65.3568	0.988232	0.209689	4.71285	2.44e-06	0.00127426	Promoter (<=1kb)	425	Sipa1l3
chr8	23348817	23349197	381	25.324	1.56278	0.33162	4.71258	2.45e-06	0.00127426	Distal Intergenic	-62305	Sfrp1
chr8	58359903	58361371	1469	226.228	-0.77747	0.164981	-4.71249	2.45e-06	0.00127426	Intron (ENSMUST00000204128.2/270049 intron 5 of 12)	339416	Gm15881
chr4	124673897	124675750	1854	159.69	0.703183	0.149233	4.71197	2.45e-06	0.00127426	Distal Intergenic	17090	Pou3f1
chr18	47014837	47015903	1067	78.0208	-0.933714	0.198198	-4.71102	2.46e-06	0.0012764	Intron (ENSMUST00000049388.8/69456 intron 5 of 6)	51281	Commd10
chr15	78136411	78137178	768	55.1445	1.05906	0.224981	4.70732	2.51e-06	0.00129594	Intron (ENSMUST00000174277.1/ENSMUST00000174277.1 intron 1 of 1)	-16383	Cacng2
chr9	70834234	70834607	374	20.4494	1.79532	0.381615	4.70453	2.54e-06	0.00130992	Intron (ENSMUST00000034731.9/15450 intron 1 of 8)	58181	Adam10
chr1	98189466	98193420	3955	608.925	-0.523303	0.111286	-4.70233	2.57e-06	0.00131726	Exon (ENSMUST00000189232.1/102634194 exon 4 of 4)	15818	Gm29461
chr4	87749600	87750407	808	124.351	-0.754556	0.160469	-4.7022	2.57e-06	0.00131726	Distal Intergenic	55887	Mllt3
chr4	129133321	129151686	18366	1860.2	0.505854	0.10761	4.7008	2.59e-06	0.00132243	Promoter (<=1kb)	0	Fndc5
chr16	90065516	90065972	457	59.3409	1.2588	0.267839	4.69985	2.6e-06	0.00132476	Intron (ENSMUST00000114124.8/21844 intron 2 of 11)	77797	Tiam1
chr2	95575378	95576488	1111	138.185	-0.791758	0.168524	-4.69818	2.62e-06	0.00132665	Distal Intergenic	-741681	Lrrc4c
chr8	39313614	39314513	900	123.083	0.781916	0.166441	4.69786	2.63e-06	0.00132665	Intron (ENSMUST00000209966.1/621335 intron 2 of 3)	15634	Gm6213
chr11	98386773	98389841	3069	217.92	0.705797	0.150245	4.69765	2.63e-06	0.00132665	Promoter (<=1kb)	61	Pnmt
chr2	30598832	30604598	5767	452.031	0.649647	0.138305	4.69719	2.64e-06	0.00132665	Promoter (<=1kb)	-619	Cstad
chr15	102699916	102710802	10887	1025.75	0.433689	0.092368	4.69524	2.66e-06	0.00133345	Promoter (<=1kb)	0	Calcoco1
chr8	124363520	124377310	13791	1296.46	0.498856	0.106253	4.69498	2.67e-06	0.00133345	Promoter (<=1kb)	0	Pgbd5
chr17	29925630	29926721	1092	104.402	0.886402	0.188833	4.69411	2.68e-06	0.0013353	Intron (ENSMUST00000167190.8/74762 intron 3 of 20)	-35670	Mdga1
chr11	116144535	116151825	7291	631.718	0.558309	0.119075	4.68871	2.75e-06	0.00136469	Promoter (<=1kb)	0	Fbf1
chr12	9689443	9690127	685	125.797	-0.836828	0.178494	-4.68827	2.76e-06	0.00136469	Distal Intergenic	115002	Osr1
chr11	116923777	116924392	616	41.0202	1.16835	0.249225	4.68792	2.76e-06	0.00136469	Intron (ENSMUST00000103027.9/268510 intron 2 of 17)	4914	Mgat5b
chr3	126869338	126870102	765	128.679	-0.774231	0.165193	-4.68684	2.77e-06	0.00136802	Distal Intergenic	59710	Ank2
chr2	59765007	59766320	1314	184.387	-0.662262	0.141404	-4.68347	2.82e-06	0.00138684	Intron (ENSMUST00000112568.7/66860 intron 5 of 26)	-3042	Tanc1
chr11	84777999	84778380	382	20.7927	1.94496	0.415506	4.68093	2.86e-06	0.00140014	Distal Intergenic	37010	Mrm1
chr17	26038021	26038808	788	60.5237	0.970689	0.207413	4.67998	2.87e-06	0.00140273	Intron (ENSMUST00000122103.8/215445 intron 1 of 14)	-16161	Rab11fip3
chr11	118564859	118575569	10711	1243.24	0.650651	0.139107	4.67733	2.91e-06	0.00141705	Promoter (<=1kb)	0	Rbfox3
chr7	15895277	15895649	373	26.4518	1.74853	0.373931	4.67607	2.92e-06	0.00141952	Promoter (<=1kb)	-475	Crxos
chr6	106503884	106504461	578	89.6506	-0.87742	0.187658	-4.67564	2.93e-06	0.00141952	Intron (ENSMUST00000113261.8/269784 intron 9 of 19)	-9097	Cntn4
chr18	55815198	55817009	1812	278.778	-0.716699	0.153296	-4.67526	2.94e-06	0.00141952	Distal Intergenic	-583328	Gramd3
chr9	44460410	44460913	504	29.8611	1.36651	0.292369	4.67391	2.96e-06	0.00142331	Distal Intergenic	-5434	Upk2
chr9	35706696	35707079	384	25.0293	1.66976	0.357275	4.67358	2.96e-06	0.00142331	Distal Intergenic	-19306	Pate1
chr5	135495662	135496048	387	34.2273	1.36464	0.29205	4.67264	2.97e-06	0.00142388	Intron (ENSMUST00000060311.11/215114 intron 1 of 30)	-6404	Hip1
chr5	122239052	122241943	2892	186.953	0.823107	0.176176	4.67206	2.98e-06	0.00142388	3' UTR	9735	Tctn1
chr3	24604713	24605279	567	55.5304	-1.13151	0.242199	-4.67182	2.99e-06	0.00142388	Intron (ENSMUST00000203414.1/635702 intron 1 of 13)	178343	Naaladl2
chr4	108023628	108024010	383	26.0117	1.62086	0.347041	4.67052	3e-06	0.00142713	Promoter (<=1kb)	305	Podn
chr17	28333789	28334949	1161	99.5568	0.923045	0.197644	4.67023	3.01e-06	0.00142713	Promoter (<=1kb)	466	Tead3
chr14	14632450	14633796	1347	213.544	-0.718302	0.153868	-4.6683	3.04e-06	0.00143362	Distal Intergenic	-68483	Slc4a7
chr3	69256975	69257770	796	98.7995	-0.965631	0.206853	-4.66819	3.04e-06	0.00143362	Distal Intergenic	34556	Arl14
chr14	103864763	103865716	954	112.684	-0.868418	0.186215	-4.66352	3.11e-06	0.00146067	Distal Intergenic	-20361	Ednrb
chr2	155740509	155740889	381	32.9691	1.59474	0.341988	4.66313	3.11e-06	0.00146067	Distal Intergenic	-10228	Procr
chr8	64642945	64645840	2896	246.739	-0.565057	0.1212	-4.66219	3.13e-06	0.00146067	Intron (ENSMUST00000048967.8/12876 intron 1 of 8)	-20948	Cpe
chr8	106314860	106317528	2669	279.235	0.552225	0.118449	4.66214	3.13e-06	0.00146067	Intron (ENSMUST00000067512.7/58994 intron 1 of 8)	20460	Smpd3
chr2	165064324	165064979	656	128.455	0.880735	0.188975	4.6606	3.15e-06	0.00146773	Promoter (1-2kb)	1648	Cd40
chr7	126048709	126049862	1154	75.008	0.903874	0.193978	4.65967	3.17e-06	0.00147049	Intron (ENSMUST00000073935.6/269994 intron 1 of 6)	32549	Gsg1l
chr11	77804081	77810564	6484	528.84	0.544738	0.116933	4.65855	3.18e-06	0.00147458	Promoter (<=1kb)	-951	Myo18a
chr15	63204908	63205604	697	80.465	-0.996179	0.21389	-4.65744	3.2e-06	0.00147842	Intron (ENSMUST00000228339.2/432958 intron 6 of 8)	274004	Gm20740
chr2	32326373	32331215	4843	346.219	0.576253	0.123741	4.65693	3.21e-06	0.00147842	Exon (ENSMUST00000113352.8/13429 exon 11 of 22)	-5792	Dnm1
chr5	108371350	108376657	5308	371.825	0.516615	0.111	4.65417	3.25e-06	0.00148615	Exon (ENSMUST00000196693.4/ENSMUST00000196693.4 exon 4 of 4)	11163	9330198I05Rik
chr10	79787223	79789205	1983	130.537	0.715059	0.153642	4.65406	3.25e-06	0.00148615	Promoter (<=1kb)	0	Prss57
chr11	118551954	118555685	3732	267.18	0.682134	0.146577	4.65375	3.26e-06	0.00148615	Intron (ENSMUST00000117731.7/52897 intron 3 of 13)	14225	Rbfox3
chr5	122242181	122249374	7194	896.137	0.605377	0.130085	4.6537	3.26e-06	0.00148615	Promoter (2-3kb)	2304	Tctn1
chr6	138919988	138920679	692	74.0802	-0.993826	0.213658	-4.65148	3.3e-06	0.00149835	Distal Intergenic	-261444	Igbp1b
chr3	63805383	63806268	886	115.32	-0.865428	0.186077	-4.65091	3.3e-06	0.00149854	Intron (ENSMUST00000160638.9/269437 intron 1 of 23)	44723	Plch1
chr7	63130494	63131571	1078	97.4288	0.851461	0.183122	4.64969	3.32e-06	0.00150224	Intron (ENSMUST00000032738.6/11441 intron 4 of 9)	80942	Chrna7
chr2	127858033	127858417	385	27.0103	1.63044	0.350682	4.64934	3.33e-06	0.00150224	Intron (ENSMUST00000126410.1/74121 intron 2 of 5)	3405	Acoxl
chr11	75856408	75857784	1377	85.2191	0.932999	0.200707	4.64855	3.34e-06	0.0015041	Intron (ENSMUST00000121287.7/380714 intron 5 of 8)	53278	Rph3al
chr17	27138197	27140343	2147	152.687	0.731157	0.157336	4.64711	3.37e-06	0.0015076	Exon (ENSMUST00000235247.1/ENSMUST00000235247.1 exon 1 of 2)	-4281	Uqcc2
chr11	115904125	115905754	1630	197.686	0.821702	0.176837	4.64666	3.37e-06	0.0015076	Promoter (1-2kb)	1499	Recql5
chr16	35268456	35280656	12201	1356.02	0.450846	0.0970294	4.64649	3.38e-06	0.0015076	Promoter (<=1kb)	0	Adcy5
chr1	86313120	86313490	371	32.4164	1.43865	0.309682	4.64555	3.39e-06	0.00151058	Distal Intergenic	-9061	Gm28626
chr9	57985225	57985806	582	52.7451	1.14033	0.245649	4.64213	3.45e-06	0.00153078	Distal Intergenic	-12235	Cyp11a1
chr16	37574422	37575103	682	53.1117	1.07651	0.231918	4.64176	3.45e-06	0.00153078	Distal Intergenic	-5050	Hgd
chr11	75843198	75845278	2081	131.505	0.733323	0.158022	4.64063	3.47e-06	0.00153098	Intron (ENSMUST00000121287.7/380714 intron 6 of 8)	-47149	Doc2b
chr11	4951614	4953019	1406	128.742	0.789483	0.170133	4.6404	3.48e-06	0.00153098	Distal Intergenic	-3550	Nefh
chr10	6488531	6489122	592	56.545	-1.0957	0.236133	-4.64017	3.48e-06	0.00153098	Distal Intergenic	-269384	Oprm1
chr14	61712545	61712765	221	116.991	0.755051	0.162777	4.63856	3.51e-06	0.0015391	Distal Intergenic	-30172	Dleu2
chr9	77327205	77327947	743	86.7655	-0.89577	0.193179	-4.63699	3.54e-06	0.00154694	Intron (ENSMUST00000185144.7/69642 intron 1 of 10)	12680	Mlip
chr11	3696653	3702654	6002	431.437	0.517268	0.11161	4.63461	3.58e-06	0.00155981	Exon (ENSMUST00000117960.1/ENSMUST00000117960.1 exon 1 of 2)	16291	Morc2a
chr3	60281778	60283111	1334	256.35	-0.654451	0.141221	-4.63425	3.58e-06	0.00155981	Distal Intergenic	-189719	Mbnl1
chr10	6871092	6872422	1331	195.633	-0.71628	0.154594	-4.63329	3.6e-06	0.00156313	Intron (ENSMUST00000147171.7/18390 intron 4 of 5)	81993	Oprm1
chr6	57811627	57812836	1210	170.421	-0.659672	0.142498	-4.62935	3.67e-06	0.00158134	Intron (ENSMUST00000127485.7/232023 intron 1 of 4)	11804	Vopp1
chr15	81293569	81295019	1451	110.187	0.788104	0.170247	4.62917	3.67e-06	0.00158134	Intron (ENSMUST00000230042.1/78102 intron 1 of 3)	17847	8430426J06Rik
chr9	52402405	52403561	1157	117.411	0.840283	0.181528	4.62895	3.68e-06	0.00158134	Intron (ENSMUST00000215193.1/ENSMUST00000215193.1 intron 1 of 5)	-233833	Zc3h12c
chr14	88346708	88348132	1425	184.079	-0.932087	0.201365	-4.62885	3.68e-06	0.00158134	Distal Intergenic	123214	Pcdh20
chr8	70101575	70108417	6843	584.143	0.439405	0.0950109	4.62479	3.75e-06	0.00160822	Promoter (<=1kb)	0	Mir7066
chr7	44317849	44319297	1449	93.2342	0.8652	0.187102	4.62422	3.76e-06	0.00160822	Exon (ENSMUST00000107938.7/243961 exon 7 of 25)	5142	Shank1
chr3	133169324	133170268	945	134.773	-0.830389	0.179589	-4.62384	3.77e-06	0.00160822	Intron (ENSMUST00000147041.9/77669 intron 3 of 13)	-32022	Arhgef38
chr13	104914102	104915239	1138	116.988	-0.788075	0.170504	-4.62204	3.8e-06	0.00161828	Distal Intergenic	-50209	Shisal2b
chr7	79353786	79361589	7804	933.592	0.48818	0.105647	4.62084	3.82e-06	0.0016223	3' UTR	16114	Rlbp1
chr11	103358916	103367256	8341	970.926	0.584501	0.126501	4.62052	3.83e-06	0.0016223	Promoter (<=1kb)	0	Arhgap27
chr2	33592237	33593926	1690	186.169	0.754233	0.163318	4.6182	3.87e-06	0.00162286	Intron (ENSMUST00000041730.10/16917 intron 2 of 7)	38357	Lmx1b
chr15	98728870	98740952	12083	974.26	0.440884	0.0954728	4.6179	3.88e-06	0.00162286	Promoter (<=1kb)	-672	Fkbp11
chr5	118052010	118059512	7503	617.813	0.535957	0.116066	4.6177	3.88e-06	0.00162286	3' UTR	10693	Tesc
chr12	80392719	80396866	4148	369.236	0.480708	0.10411	4.61732	3.89e-06	0.00162286	Promoter (<=1kb)	-968	Scarna3b
chr3	102158972	102160159	1188	85.7182	-0.910431	0.197182	-4.61721	3.89e-06	0.00162286	Intron (ENSMUST00000029453.12/229658 intron 7 of 7)	5781	Vangl1
chr7	99161539	99163227	1689	114.227	0.766438	0.165996	4.61721	3.89e-06	0.00162286	Intron (ENSMUST00000033001.5/67800 intron 4 of 7)	6879	Dgat2
chr5	115991204	115993232	2029	174.983	0.783932	0.169794	4.61696	3.89e-06	0.00162286	3' UTR	4030	Cit
chr19	6424634	6430687	6054	503.994	0.594473	0.128784	4.61604	3.91e-06	0.00162521	Promoter (<=1kb)	0	Nrxn2
chr12	112600898	112603258	2361	135.123	0.729868	0.158128	4.61567	3.92e-06	0.00162521	Promoter (1-2kb)	-1399	Inf2
chr10	77897853	77900103	2251	130.142	0.727152	0.157574	4.61466	3.94e-06	0.00162924	Promoter (2-3kb)	2433	Lrrc3
chr7	44425403	44426977	1575	96.8408	0.886041	0.192078	4.61293	3.97e-06	0.00163905	Promoter (2-3kb)	-2041	Lrrc4b
chr17	34610706	34616949	6244	514.735	0.644143	0.139654	4.61241	3.98e-06	0.00163927	Promoter (<=1kb)	0	Egfl8
chr18	50392459	50392968	510	56.4036	-1.15774	0.251036	-4.61183	3.99e-06	0.00163998	Distal Intergenic	114088	Fam170a
chr7	27450171	27451317	1147	60.0966	1.0398	0.225534	4.61041	4.02e-06	0.00164616	Promoter (1-2kb)	-1101	Blvrb
chr5	69008740	69009634	895	83.1016	-0.985012	0.213665	-4.61008	4.03e-06	0.00164616	Distal Intergenic	332043	Kctd8
chr8	83672896	83676428	3533	341.62	0.506281	0.109842	4.60918	4.04e-06	0.00164738	Promoter (<=1kb)	0	Pkn1
chr16	96679425	96682062	2638	281.983	0.590413	0.128111	4.6086	4.05e-06	0.00164738	Intron (ENSMUST00000056102.8/13508 intron 18 of 32)	-56671	Dscam
chr1	23207850	23208588	739	75.1568	-0.948544	0.205839	-4.60817	4.06e-06	0.00164738	Intron (ENSMUST00000191045.1/ENSMUST00000191045.1 intron 2 of 3)	-63681	Mir30a
chr11	117151884	117153510	1627	93.5471	0.821088	0.178188	4.60799	4.07e-06	0.00164738	Promoter (1-2kb)	-1559	Sec14l1
chr7	16073654	16074025	372	22.6094	1.85248	0.402091	4.60713	4.08e-06	0.00165038	Promoter (1-2kb)	1712	Zfp541
chr4	123960934	123963292	2359	190.225	0.680057	0.147687	4.60471	4.13e-06	0.00166581	Distal Intergenic	39652	Rragc
chr1	52797479	52800869	3391	382.114	-0.544472	0.118317	-4.60181	4.19e-06	0.0016853	Promoter (<=1kb)	0	Inpp1
chr9	124438792	124441105	2314	207.934	0.67299	0.146271	4.60099	4.2e-06	0.00168807	Exon (ENSMUST00000216876.1/ENSMUST00000216876.1 exon 1 of 3)	35793	Ppp2r3d
chr2	91917991	91940302	22312	2594.87	0.413938	0.0899909	4.59978	4.23e-06	0.00169236	Promoter (<=1kb)	0	Dgkz
chr18	59686217	59687044	828	104.429	-0.811958	0.176532	-4.59951	4.23e-06	0.00169236	Distal Intergenic	106587	Mir6355
chr11	105965769	105968558	2790	197.235	0.717356	0.155992	4.59867	4.25e-06	0.00169417	Promoter (<=1kb)	0	Ace
chr12	112587052	112598194	11143	1391.76	0.619735	0.134774	4.59834	4.26e-06	0.00169417	Promoter (<=1kb)	0	Inf2
chr17	14205017	14209277	4261	483.305	0.548149	0.119299	4.59475	4.33e-06	0.00171966	Promoter (<=1kb)	-713	Dact2
chr10	80277265	80278718	1454	78.4458	0.844179	0.183774	4.59356	4.36e-06	0.00172559	Promoter (<=1kb)	0	Mir6911
chr2	149908817	149910251	1435	186.503	-0.618091	0.134575	-4.5929	4.37e-06	0.00172659	Intron (ENSMUST00000109935.7/433485 intron 2 of 3)	77895	Syndig1
chr16	17502649	17503539	891	69.077	0.969634	0.211134	4.5925	4.38e-06	0.00172659	Promoter (<=1kb)	0	Aifm3
chr10	121488314	121489485	1172	161.234	0.711598	0.154991	4.59122	4.41e-06	0.00173331	Exon (ENSMUST00000218056.1/ENSMUST00000218056.1 exon 1 of 2)	-11967	Rassf3
chr4	138800705	138802479	1775	246.025	0.782444	0.170599	4.58645	4.51e-06	0.0017692	Exon (ENSMUST00000102512.10/18784 exon 4 of 5)	7344	Pla2g5
chr11	6402455	6408637	6183	730.103	0.442076	0.0963969	4.586	4.52e-06	0.0017692	Promoter (<=1kb)	825	Mir7651
chr17	29181749	29195279	13531	1272.2	0.570141	0.124349	4.58501	4.54e-06	0.00177036	Promoter (<=1kb)	0	Cpne5
chr6	72269701	72270079	379	26.3794	1.58303	0.345286	4.5847	4.55e-06	0.00177036	Distal Intergenic	-34124	Atoh8
chr4	132076512	132079187	2676	217.511	0.658572	0.143653	4.58447	4.55e-06	0.00177036	Promoter (1-2kb)	-1191	Epb41
chr9	56895040	56895410	371	22.9973	1.69405	0.369667	4.58263	4.59e-06	0.00178207	Promoter (<=1kb)	-913	Cspg4
chr12	103221228	103223530	2303	212.215	0.602586	0.131526	4.5815	4.62e-06	0.0017877	Intron (ENSMUST00000127843.7/170952 intron 3 of 5)	12494	Prima1
chr12	109544495	109549593	5099	429.763	0.48391	0.105663	4.57974	4.66e-06	0.00179878	Promoter (<=1kb)	0	Mir1906-1
chr7	27405512	27409404	3893	243.081	0.683166	0.149186	4.57929	4.67e-06	0.00179878	Exon (ENSMUST00000011895.13/80297 exon 14 of 36)	-8959	Sptbn4
chr17	14173578	14174799	1222	121.824	0.797654	0.174235	4.57803	4.69e-06	0.00180567	Distal Intergenic	29295	Dact2
chr18	10295171	10295822	652	82.8725	-0.894403	0.195393	-4.57746	4.71e-06	0.00180659	Distal Intergenic	-29355	Greb1l
chr1	37262854	37263241	388	34.2497	1.40806	0.307697	4.57612	4.74e-06	0.00181338	3' UTR	-36624	Inpp4a
chr4	7986188	7987336	1149	117.994	-0.745664	0.162985	-4.57505	4.76e-06	0.00181338	Distal Intergenic	251705	Car8
chr12	44777735	44778346	612	86.4283	-0.942398	0.205987	-4.57504	4.76e-06	0.00181338	Distal Intergenic	192792	Nrcam
chr13	54380106	54389443	9338	1617.76	0.539178	0.117872	4.57426	4.78e-06	0.00181338	3' UTR	8757	Cplx2
chr10	79966070	79967654	1585	112.556	0.845212	0.184781	4.57412	4.78e-06	0.00181338	Promoter (<=1kb)	0	Wdr18
chr4	57312719	57313173	455	54.4116	-1.10661	0.241941	-4.57389	4.79e-06	0.00181338	Distal Intergenic	-10882	Ptpn3
chr12	40568559	40569658	1100	131.479	-0.778399	0.170212	-4.57311	4.81e-06	0.00181338	Intron (ENSMUST00000037488.7/238130 intron 1 of 52)	122223	Dock4
chr5	58108526	58109177	652	69.4685	-0.950549	0.20786	-4.57304	4.81e-06	0.00181338	Intron (ENSMUST00000191837.5/54216 intron 2 of 2)	343822	4930459L07Rik
chr15	99083424	99083905	482	42.7533	1.28598	0.281256	4.57229	4.82e-06	0.00181595	Promoter (<=1kb)	592	Troap
chr2	5710953	5711908	956	55.8695	0.986429	0.215815	4.57072	4.86e-06	0.00182179	Promoter (2-3kb)	2595	Camk1d
chr7	44407027	44408713	1687	102.611	0.777183	0.170045	4.57047	4.87e-06	0.00182179	Distal Intergenic	-20305	Lrrc4b
chr3	87939299	87939769	471	28.9437	1.34914	0.295201	4.57023	4.87e-06	0.00182179	3' UTR	-8582	Rrnad1
chr16	9030112	9031349	1238	227.117	0.768073	0.168075	4.56982	4.88e-06	0.00182179	Distal Intergenic	198791	1810013L24Rik
chr11	99180144	99180857	714	61.8833	0.964341	0.21105	4.56926	4.89e-06	0.00182282	Distal Intergenic	-25067	Ccr7
chr17	26643515	26648365	4851	516.156	0.615997	0.134851	4.56799	4.92e-06	0.00182752	Exon (ENSMUST00000165802.1/67458 exon 6 of 6)	7492	Ergic1
chr9	58373311	58376094	2784	380.503	0.634145	0.13884	4.56746	4.94e-06	0.00182752	Promoter (2-3kb)	2807	1700072B07Rik
chr2	108456036	108456868	833	95.827	-0.825722	0.180802	-4.56699	4.95e-06	0.00182752	Distal Intergenic	821412	Mettl15
chr2	120045624	120047636	2013	166.557	0.799552	0.175074	4.56694	4.95e-06	0.00182752	Exon (ENSMUST00000156159.3/640524 exon 58 of 66)	4654	Pla2g4b
chr3	58882799	58883988	1190	115.535	-0.80986	0.177355	-4.56631	4.96e-06	0.00182914	Promoter (1-2kb)	1224	Clrn1
chr11	70604576	70607294	2719	237.154	0.701083	0.153596	4.56446	5.01e-06	0.00184151	Promoter (<=1kb)	0	Mink1
chr8	60214984	60215921	938	75.8866	-0.934887	0.204884	-4.563	5.04e-06	0.00185042	Exon (ENSMUST00000210900.1/ENSMUST00000210900.1 exon 2 of 6)	-290011	Aadat
chr16	17936709	17937155	447	44.4362	1.12287	0.246221	4.56042	5.11e-06	0.00186943	Distal Intergenic	-8490	Slc25a1
chr14	110128217	110128757	541	50.4923	-1.31456	0.288295	-4.55979	5.12e-06	0.00187116	Distal Intergenic	626392	Slitrk6
chr2	137409573	137410152	580	57.4596	-1.09091	0.239397	-4.55688	5.19e-06	0.00189086	Distal Intergenic	-292929	Jag1
chr6	77913455	77914008	554	49.7277	-1.06018	0.232706	-4.55586	5.22e-06	0.00189086	Intron (ENSMUST00000160894.7/12386 intron 2 of 19)	65542	Ctnna2
chr4	120602352	120603480	1129	147.929	0.744936	0.16353	4.55533	5.23e-06	0.00189086	Intron (ENSMUST00000171482.1/667063 intron 2 of 2)	13606	Gm8439
chr18	35071905	35072920	1016	75.5673	0.902617	0.198167	4.55483	5.24e-06	0.00189086	Intron (ENSMUST00000237091.1/ENSMUST00000237091.1 intron 3 of 3)	-45939	Ctnna1
chr18	19631749	19632513	765	117.771	-0.84326	0.185138	-4.55478	5.24e-06	0.00189086	Distal Intergenic	369442	Dsc3
chr12	83784443	83787505	3063	390.878	0.588923	0.129299	4.55475	5.24e-06	0.00189086	Exon (ENSMUST00000121733.7/170721 exon 25 of 28)	20781	Papln
chr10	80879939	80883338	3400	258.862	0.591614	0.129896	4.55454	5.25e-06	0.00189086	Promoter (<=1kb)	219	Tmprss9
chr16	16918086	16922292	4207	387.615	0.553307	0.121525	4.55303	5.29e-06	0.00190058	Intron (ENSMUST00000027373.11/68606 intron 6 of 7)	21512	Ppm1f
chr15	11019183	11020047	865	184.518	-0.690281	0.15168	-4.5509	5.34e-06	0.00191594	Intron (ENSMUST00000117100.3/22293 intron 3 of 6)	17944	Rxfp3
chr3	85176817	85177203	387	35.8697	1.56816	0.344646	4.55006	5.36e-06	0.00191968	Intron (ENSMUST00000154148.7/99889 intron 3 of 9)	-140316	1700036G14Rik
chr4	127212907	127218342	5436	400.532	0.523729	0.115135	4.54884	5.39e-06	0.00192356	Exon (ENSMUST00000046659.13/242667 exon 6 of 12)	9601	Dlgap3
chr11	117375710	117377270	1561	125.314	0.860354	0.189152	4.54848	5.4e-06	0.00192356	Distal Intergenic	16350	Septin9
chr7	27650419	27661492	11074	1106.65	0.658871	0.144859	4.54835	5.41e-06	0.00192356	Promoter (<=1kb)	0	Ttc9b
chr1	114329489	114330054	566	64.8501	-1.00265	0.220505	-4.54705	5.44e-06	0.001928	Distal Intergenic	-1354702	Cntnap5a
chr9	56830149	56831243	1095	86.4711	0.887352	0.195162	4.54674	5.45e-06	0.001928	Distal Intergenic	20720	Odf3l1
chr10	81033495	81035564	2070	123.877	0.778151	0.171151	4.54658	5.45e-06	0.001928	Promoter (<=1kb)	0	Slc39a3
chr10	27103650	27104328	679	110.756	-0.804759	0.177039	-4.54566	5.48e-06	0.00193255	Exon (ENSMUST00000092639.11/16773 exon 39 of 65)	-47005	Lama2
chr11	119148476	119149435	960	54.3187	1.02216	0.22495	4.54395	5.52e-06	0.00194437	Exon (ENSMUST00000036113.3/207592 exon 11 of 12)	4702	Mir6934
chr15	4503340	4504473	1134	108.456	-0.777874	0.171231	-4.54283	5.55e-06	0.00195071	Intron (ENSMUST00000130332.1/239318 intron 2 of 2)	127836	Plcxd3
chr2	167160095	167160680	586	37.5701	1.20909	0.266178	4.54242	5.56e-06	0.00195071	Intron (ENSMUST00000207917.1/16500 intron 1 of 1)	28138	Kcnb1
chr19	27384588	27386228	1641	236.324	0.561593	0.123668	4.54115	5.59e-06	0.0019558	Distal Intergenic	13159	Pum3
chr5	17691783	17692486	704	91.7932	-0.873962	0.192459	-4.54103	5.6e-06	0.0019558	Promoter (1-2kb)	-1716	Sema3c
chr7	16101813	16105553	3741	460.793	0.765304	0.168587	4.53952	5.64e-06	0.00196593	Promoter (2-3kb)	-2063	Napa
chr14	14778216	14779039	824	62.6318	-1.00291	0.221018	-4.53769	5.69e-06	0.00197908	Exon (ENSMUST00000057015.7/218756 exon 20 of 25)	20882	Slc4a7
chr9	94668372	94670766	2395	314.094	-0.614885	0.135531	-4.53684	5.71e-06	0.001981	Promoter (<=1kb)	0	Slc9a9
chr4	98520078	98520874	797	94.3334	-0.820802	0.180927	-4.53665	5.72e-06	0.001981	Promoter (1-2kb)	1107	Patj
chr15	42675913	42677118	1206	119.186	-0.862223	0.190249	-4.53207	5.84e-06	0.0020205	Promoter (<=1kb)	0	Angpt1
chr14	104667054	104667520	467	45.2189	-1.14445	0.252638	-4.53	5.9e-06	0.00203638	Intron (ENSMUST00000227935.1/320249 intron 2 of 4)	27910	D130009I18Rik
chr9	81439490	81440162	673	114.81	-0.793902	0.175382	-4.5267	5.99e-06	0.00206292	Distal Intergenic	-191389	D430036J16Rik
chr5	86774021	86774501	481	46.2005	-1.11136	0.245527	-4.52643	6e-06	0.00206292	Intron (ENSMUST00000198859.1/231386 intron 2 of 4)	-28206	Tmprss11e
chr11	98687720	98689031	1312	92.6176	0.811134	0.179269	4.52469	6.05e-06	0.0020759	Promoter (<=1kb)	0	Psmd3
chr3	41318618	41319188	571	64.354	-0.952607	0.21059	-4.52352	6.08e-06	0.00208251	Distal Intergenic	174002	Platr4
chr6	3922514	3923561	1048	143.251	-0.722642	0.159775	-4.52288	6.1e-06	0.00208251	Distal Intergenic	44815	Tfpi2
chr11	75802134	75802528	395	36.8	1.34351	0.297055	4.52277	6.1e-06	0.00208251	Intron (ENSMUST00000127424.7/102641247 intron 2 of 4)	-6085	Doc2b
chr7	45446846	45447988	1143	89.8022	0.847019	0.187358	4.52086	6.16e-06	0.00209737	Promoter (<=1kb)	0	Gys1
chr5	140672765	140680732	7968	789.61	0.589983	0.130579	4.51822	6.24e-06	0.00211833	Promoter (2-3kb)	2763	Iqce
chr18	45013986	45016653	2668	370.599	-0.574275	0.127111	-4.51788	6.25e-06	0.00211833	Distal Intergenic	158751	Ythdc2
chr19	7344931	7346853	1923	121.208	0.770291	0.170512	4.51752	6.26e-06	0.00211833	Distal Intergenic	-3071	Mark2
chr7	45647781	45651160	3380	330.438	0.776154	0.171992	4.51272	6.4e-06	0.00216148	3' UTR	3397	Mamstr
chr9	16996825	16997209	385	28.3974	1.45461	0.322356	4.51243	6.41e-06	0.00216148	Distal Intergenic	-495540	Fat3
chr7	45337426	45344086	6661	545.443	0.643143	0.14255	4.51169	6.43e-06	0.00216478	Promoter (<=1kb)	0	Ppfia3
chr10	66131650	66132864	1215	136.526	-0.740591	0.164234	-4.50936	6.5e-06	0.00218451	Intron (ENSMUST00000189619.1/69433 intron 3 of 3)	-7579	1700023F02Rik
chr15	74717714	74728731	11018	1925.71	0.462567	0.102589	4.50895	6.51e-06	0.00218454	Promoter (<=1kb)	0	Them6
chr1	57764682	57765380	699	85.6431	-0.876734	0.194555	-4.50635	6.6e-06	0.00219987	Distal Intergenic	-8782	Spats2l
chr16	75667564	75668025	462	53.8023	-1.13683	0.252285	-4.50612	6.6e-06	0.00219987	Intron (ENSMUST00000232244.1/ENSMUST00000232244.1 intron 2 of 4)	74673	Rbm11
chr16	85699078	85699962	885	137.436	-0.807946	0.17931	-4.50586	6.61e-06	0.00219987	Distal Intergenic	99676	Adamts1
chr2	32772895	32773770	876	53.5817	1.08904	0.241695	4.50585	6.61e-06	0.00219987	Promoter (1-2kb)	1560	Ttc16
chr5	123998902	124001764	2863	252.533	0.67577	0.15007	4.50303	6.7e-06	0.00222503	Promoter (<=1kb)	0	Hip1r
chr10	85019936	85024478	4543	393.615	0.475604	0.105639	4.50215	6.73e-06	0.00223002	Distal Intergenic	11220	Ric8b
chr3	108072875	108074441	1567	157.826	0.65894	0.146412	4.50058	6.78e-06	0.0022423	Promoter (1-2kb)	1029	Ampd2
chr2	35766801	35771054	4254	655.132	0.490835	0.109093	4.49922	6.82e-06	0.00225242	Intron (ENSMUST00000028248.10/74410 intron 9 of 9)	-48136	9030204H09Rik
chr7	27604418	27606383	1966	154.972	0.747818	0.166283	4.49725	6.88e-06	0.00226911	Promoter (<=1kb)	0	Akt2
chr13	78197617	78204597	6981	917.994	-0.507867	0.11295	-4.49641	6.91e-06	0.00227276	Promoter (<=1kb)	0	Nr2f1
chr10	81624786	81629963	5178	656.285	0.479934	0.106744	4.49611	6.92e-06	0.00227276	Promoter (<=1kb)	0	Sirt6
chr18	21226521	21228417	1897	214.37	-0.639928	0.142358	-4.4952	6.95e-06	0.00227506	Intron (ENSMUST00000049260.6/381126 intron 2 of 5)	71706	Garem1
chr11	98778483	98780498	2016	121.35	0.726539	0.16163	4.49508	6.95e-06	0.00227506	Distal Intergenic	-3150	Nr1d1
chr8	83928445	83930619	2175	125.231	0.680621	0.151432	4.49457	6.97e-06	0.00227506	5' UTR	-3958	Adgrl1
chr9	49417824	49421077	3254	267.935	0.640486	0.142511	4.49431	6.98e-06	0.00227506	Promoter (<=1kb)	0	Ankk1
chr10	113652792	113653445	654	85.9021	-0.867856	0.193183	-4.49241	7.04e-06	0.00228935	Distal Intergenic	-723797	Atxn7l3b
chr9	107503406	107515546	12141	1154.49	0.563993	0.125564	4.49169	7.07e-06	0.00228935	Promoter (<=1kb)	0	Cacna2d2
chr7	125181365	125183438	2074	263.222	0.615575	0.137048	4.49167	7.07e-06	0.00228935	Distal Intergenic	154834	4933440M02Rik
chr11	77504419	77506199	1781	102.419	0.797435	0.177553	4.49125	7.08e-06	0.00228935	Promoter (<=1kb)	0	Git1
chr15	61522425	61522905	481	41.8187	-1.21001	0.269431	-4.491	7.09e-06	0.00228935	Distal Intergenic	222279	D030024E09Rik
chr3	124434355	124434859	505	57.5374	-1.03796	0.231147	-4.49046	7.11e-06	0.00229092	Distal Intergenic	-8315	1700006A11Rik
chr1	40847342	40847992	651	84.7394	-0.995021	0.221709	-4.48797	7.19e-06	0.00231363	Intron (ENSMUST00000114765.3/381339 intron 4 of 4)	41741	Tmem182
chr1	75441250	75448259	7010	845.5	0.503806	0.112287	4.48678	7.23e-06	0.00232044	Promoter (<=1kb)	0	Gmppa
chrX	93310137	93311194	1058	130.487	-0.754518	0.168173	-4.48656	7.24e-06	0.00232044	Intron (ENSMUST00000006856.2/18968 intron 36 of 36)	23627	Arx
chr11	5986843	5989078	2236	133.275	0.670094	0.149391	4.48551	7.27e-06	0.00232044	Promoter (2-3kb)	-2705	Camk2b
chr7	27649217	27650200	984	60.1121	0.923692	0.205935	4.48537	7.28e-06	0.00232044	Exon (ENSMUST00000239103.1/ENSMUST00000239103.1 exon 2 of 3)	-3715	Ttc9b
chr5	124087885	124088880	996	63.294	0.917802	0.204658	4.48456	7.31e-06	0.00232044	Promoter (1-2kb)	1382	Abcb9
chr6	4171200	4172424	1225	206.277	-0.612173	0.136513	-4.48436	7.31e-06	0.00232044	Distal Intergenic	-84228	Bet1
chr14	86071418	86072117	700	72.5384	-0.98742	0.220195	-4.4843	7.32e-06	0.00232044	Distal Intergenic	-173853	4930529K09Rik
chr11	118526150	118535637	9488	797.465	0.547834	0.122171	4.48417	7.32e-06	0.00232044	Intron (ENSMUST00000117731.7/52897 intron 3 of 13)	-18797	Rbfox3
chr1	112519471	112522400	2930	583.946	-0.540098	0.120462	-4.48356	7.34e-06	0.00232044	Distal Intergenic	-654553	Dsel
chr17	25225196	25227429	2234	132.698	0.758625	0.169208	4.48338	7.35e-06	0.00232044	Promoter (2-3kb)	2417	Unkl
chr10	23203375	23204427	1053	106.777	-0.891586	0.198878	-4.48307	7.36e-06	0.00232044	Intron (ENSMUST00000092665.11/14051 intron 3 of 18)	-17769	Eya4
chr5	144192940	144196479	3540	268.256	0.619968	0.138308	4.48252	7.38e-06	0.00232227	Promoter (1-2kb)	1716	Tecpr1
chr8	25592680	25593182	503	50.2026	1.12924	0.252017	4.48082	7.44e-06	0.00233668	Promoter (<=1kb)	0	Letm2
chr10	79724704	79726785	2082	139.737	0.716705	0.160008	4.47917	7.49e-06	0.00235054	Exon (ENSMUST00000020581.2/15166 exon 2 of 9)	8070	Hcn2
chr12	67693235	67693620	386	27.4893	1.60774	0.359077	4.47742	7.55e-06	0.00236454	Distal Intergenic	-470686	Mdga2
chr2	144442504	144442877	374	24.5878	1.61781	0.361349	4.47714	7.56e-06	0.00236454	Distal Intergenic	-16403	Zfp133-ps
chr8	60772992	60774010	1019	150.506	-0.704938	0.157471	-4.47662	7.58e-06	0.00236612	Distal Intergenic	-116408	Hpf1
chr9	106298748	106299286	539	33.0201	1.26095	0.281761	4.47525	7.63e-06	0.00237704	Promoter (1-2kb)	-1472	Poc1a
chr19	10431017	10437897	6881	568.864	0.509901	0.113959	4.47441	7.66e-06	0.00238221	3' UTR	19576	Lrrc10b
chr2	168131100	168131460	361	32.1506	1.29642	0.289779	4.47384	7.68e-06	0.00238434	Intron (ENSMUST00000239040.1/ENSMUST00000239040.1 intron 3 of 6)	23053	E130018N17Rik
chr18	33936134	33936513	380	29.8731	1.41857	0.317253	4.47143	7.77e-06	0.00240706	Intron (ENSMUST00000025234.6/13824 intron 2 of 23)	-44160	Epb41l4a
chr11	80363202	80363587	386	41.1541	1.44378	0.323009	4.46979	7.83e-06	0.00242132	3' UTR	4808	5730455P16Rik
chr14	72821940	72822784	845	120.133	-0.788148	0.17636	-4.46898	7.86e-06	0.00242582	Intron (ENSMUST00000227565.1/ENSMUST00000227565.1 intron 2 of 5)	-111937	Fndc3a
chr7	19136019	19137881	1863	154.734	0.809606	0.181175	4.46864	7.87e-06	0.00242582	3' UTR	4326	Fbxo46
chr1	129207483	129208979	1497	185.135	-0.669997	0.149983	-4.46714	7.93e-06	0.00243462	Distal Intergenic	-64323	Thsd7b
chr5	62706795	62707459	665	72.5832	-0.915743	0.204997	-4.46711	7.93e-06	0.00243462	Intron (ENSMUST00000076623.7/212285 intron 7 of 32)	-23234	Arap2
chr13	102011779	102012599	821	76.2497	-0.962528	0.215693	-4.46249	8.1e-06	0.00248334	Distal Intergenic	-243562	Pik3r1
chr9	108104587	108122762	18176	1451.42	0.530674	0.11901	4.45907	8.23e-06	0.00251896	Promoter (<=1kb)	0	Bsn
chr5	142369433	142369815	383	44.6064	1.40632	0.315498	4.45747	8.29e-06	0.00253331	Distal Intergenic	-31682	Foxk1
chr4	85324831	85326744	1914	188.478	-0.607653	0.136354	-4.45642	8.33e-06	0.00254135	Intron (ENSMUST00000107188.9/20404 intron 1 of 11)	-49597	Sh3gl2
chr5	59847400	59848140	741	92.0094	-0.963085	0.216152	-4.45558	8.37e-06	0.00254684	Distal Intergenic	137858	4933402J10Rik
chr18	19965518	19966621	1104	148.076	-0.729804	0.163833	-4.45455	8.41e-06	0.00255473	Exon (ENSMUST00000115848.4/13507 exon 14 of 17)	35334	Dsc3
chr11	83403032	83426635	23604	2450.57	0.389662	0.0875021	4.45318	8.46e-06	0.00256666	Promoter (<=1kb)	0	Rasl10b
chr5	136932805	136933935	1131	96.8766	0.797978	0.17924	4.45202	8.51e-06	0.00257242	Exon (ENSMUST00000181045.7/66752 exon 4 of 4)	13404	4933404O12Rik
chr1	43415005	43415382	378	29.0701	1.4045	0.315495	4.45174	8.52e-06	0.00257242	Distal Intergenic	-29197	Nck2
chr7	19146234	19147406	1173	71.0098	0.994402	0.223382	4.45158	8.52e-06	0.00257242	Promoter (<=1kb)	122	Qpctl
chr14	103795213	103795890	678	43.6404	-1.46676	0.329612	-4.44997	8.59e-06	0.0025874	Distal Intergenic	47805	Ednrb
chr7	45791306	45793015	1710	147.539	0.747633	0.168065	4.44848	8.65e-06	0.00259995	3' UTR	3558	Lmtk3
chr5	118024901	118032636	7736	1018.01	0.562642	0.126488	4.44819	8.66e-06	0.00259995	Promoter (<=1kb)	0	Tesc
chr11	118502338	118505319	2982	214.741	0.674694	0.151696	4.44766	8.68e-06	0.00260061	Promoter (2-3kb)	2034	Rbfox3
chr7	44398502	44399702	1201	85.8081	1.03777	0.233342	4.4474	8.69e-06	0.00260061	3' UTR	-12818	1700008O03Rik
chr12	12088068	12089566	1499	215.515	-0.62574	0.140725	-4.44654	8.73e-06	0.00260658	Distal Intergenic	-172573	Cyria
chrX	96171583	96172455	873	103.199	-0.868022	0.19523	-4.44616	8.74e-06	0.00260678	Distal Intergenic	-67471	F630028O10Rik
chr18	20222048	20223646	1599	198.228	-0.670735	0.150889	-4.44521	8.78e-06	0.00261376	Distal Intergenic	-23694	Dsg1c
chr7	125677690	125684832	7143	723.813	0.458486	0.103157	4.44456	8.81e-06	0.00261505	3' UTR	-7931	Gtf3c1
chr17	12965175	12968473	3299	259.821	0.549494	0.123638	4.44438	8.81e-06	0.00261505	3' UTR	-4428	Acat2
chr10	24764946	24766734	1789	220.027	-0.782891	0.176202	-4.44315	8.87e-06	0.00262555	Distal Intergenic	18271	Enpp3
chr14	73731913	73732653	741	81.2158	-0.943334	0.212455	-4.44016	8.99e-06	0.00265786	Exon (ENSMUST00000228430.1/ENSMUST00000228430.1 exon 1 of 3)	141405	Sucla2
chr13	102748832	102749720	889	74.5574	-0.896884	0.202095	-4.43793	9.08e-06	0.00268093	Intron (ENSMUST00000166726.7/328329 intron 25 of 26)	-10535	1700099I09Rik
chr5	43358876	43360782	1907	176.969	-0.656459	0.147941	-4.43731	9.11e-06	0.0026842	Distal Intergenic	121561	Cpeb2
chr5	16183238	16185379	2142	224.41	-0.679821	0.153227	-4.43668	9.14e-06	0.00268755	Intron (ENSMUST00000167946.8/12293 intron 4 of 38)	-140606	Cacna2d1
chrX	13395749	13396128	380	40.6908	1.45568	0.328161	4.43585	9.17e-06	0.00269337	Distal Intergenic	-69982	Nyx
chr2	164825361	164826518	1158	73.5235	0.876579	0.197646	4.43509	9.2e-06	0.00269538	Promoter (2-3kb)	2010	Spata25
chr13	109152590	109153330	741	73.9319	-0.940955	0.212167	-4.43497	9.21e-06	0.00269538	Intron (ENSMUST00000122041.7/238871 intron 3 of 16)	35949	Pde4d
chr15	98629863	98638259	8397	1101.94	0.498714	0.11246	4.43459	9.22e-06	0.00269556	Promoter (<=1kb)	0	Cacnb3
chr7	25030086	25033424	3339	235.753	0.590685	0.133252	4.43283	9.3e-06	0.00271324	Intron (ENSMUST00000205328.1/14809 intron 12 of 19)	-24128	Atp1a3
chr5	54880306	54881565	1260	184.689	-0.708938	0.159957	-4.43206	9.33e-06	0.00271837	Distal Intergenic	530315	Gm10440
chr11	98329436	98331309	1874	121.984	0.716913	0.161805	4.43072	9.39e-06	0.00273075	Promoter (<=1kb)	0	Neurod2
chr15	33126585	33127291	707	90.5592	-0.901788	0.203646	-4.42821	9.5e-06	0.00275789	Intron (ENSMUST00000042167.9/54381 intron 1 of 7)	36277	Cpq
chr2	66711580	66712563	984	100.792	-0.780951	0.176384	-4.42758	9.53e-06	0.00275789	Intron (ENSMUST00000042792.6/20272 intron 10 of 24)	72351	Scn7a
chr4	138493393	138495310	1918	127.526	0.879842	0.198721	4.42752	9.53e-06	0.00275789	Distal Intergenic	39079	Camk2n1
chr5	114097962	114102165	4204	662.196	0.514929	0.116372	4.42486	9.65e-06	0.00278739	Promoter (<=1kb)	0	Usp30
chr13	117079138	117079723	586	52.3961	-1.134	0.256306	-4.4244	9.67e-06	0.00278871	Distal Intergenic	-50304	Gm6416
chr15	8993953	8995629	1677	136.828	-0.85887	0.194148	-4.42379	9.7e-06	0.00278892	Intron (ENSMUST00000166524.8/223332 intron 1 of 4)	-11637	Ranbp3l
chr9	78623157	78624065	909	184.346	-0.678511	0.153382	-4.42368	9.7e-06	0.00278892	Intron (ENSMUST00000093812.4/235505 intron 2 of 32)	7394	Cd109
chr9	122344667	122345720	1054	103.245	0.811678	0.183511	4.42306	9.73e-06	0.00279234	Distal Intergenic	-5888	Abhd5
chr1	7380918	7381867	950	82.9126	-0.927245	0.2097	-4.42177	9.79e-06	0.00280446	Exon (ENSMUST00000193428.1/ENSMUST00000193428.1 exon 1 of 1)	220361	Pcmtd1
chr7	101885943	101886701	759	52.4477	1.20042	0.271517	4.42116	9.82e-06	0.00280774	Intron (ENSMUST00000209334.1/75430 intron 1 of 2)	4618	Anapc15
chr2	178138465	178140734	2270	145.479	0.710144	0.16069	4.41935	9.9e-06	0.00282564	Promoter (1-2kb)	-1199	Phactr3
chr3	116473992	116475354	1363	257.959	-0.634147	0.143502	-4.41909	9.91e-06	0.00282564	Distal Intergenic	20611	Rtca
chr4	43072846	43073225	380	26.4686	1.46526	0.331701	4.41741	9.99e-06	0.00284001	Intron (ENSMUST00000126878.1/22249 intron 1 of 1)	13766	Unc13b
chr9	105548912	105549287	376	23.1529	1.58894	0.359709	4.41729	9.99e-06	0.00284001	Distal Intergenic	-21593	Atp2c1
chr7	16110629	16113909	3281	266.753	0.810196	0.183455	4.41631	1e-05	0.00284826	Promoter (<=1kb)	0	Napa
chr5	70748458	70749526	1069	95.5391	-0.843992	0.191184	-4.41455	1.01e-05	0.00286684	Distal Intergenic	92678	Gabrg1
chr3	63776889	63777627	739	70.7257	-0.982228	0.222526	-4.41399	1.01e-05	0.0028696	Intron (ENSMUST00000160638.9/269437 intron 3 of 23)	-36024	Plch1
chr6	24712660	24713935	1276	102.425	-0.915045	0.207349	-4.41307	1.02e-05	0.00287722	Distal Intergenic	-19310	Hyal6
chr2	165238008	165239172	1165	97.9551	0.84892	0.19243	4.41158	1.03e-05	0.00289016	Distal Intergenic	-3155	Cdh22
chr15	76532668	76536575	3908	346.829	0.560043	0.126954	4.4114	1.03e-05	0.00289016	Promoter (1-2kb)	1411	Fbxl6
chr15	12596967	12598517	1551	109.371	-0.80886	0.183422	-4.40984	1.03e-05	0.00289791	Promoter (<=1kb)	539	Pdzd2
chr13	75420473	75421234	762	105.39	-0.856445	0.194221	-4.40963	1.04e-05	0.00289791	Distal Intergenic	-223662	Mir682
chr11	113636638	113637018	381	39.9115	1.33669	0.303132	4.40959	1.04e-05	0.00289791	Intron (ENSMUST00000125890.7/69806 intron 1 of 5)	-12151	Cog1
chr12	26365625	26367368	1744	268.479	0.544017	0.123376	4.40943	1.04e-05	0.00289791	Intron (ENSMUST00000221235.1/75243 intron 3 of 4)	18908	4930549C15Rik
chr16	75612300	75614044	1745	215.207	-0.784831	0.178047	-4.408	1.04e-05	0.00291244	Distal Intergenic	19409	Rbm11
chr12	112679035	112680498	1464	108.539	0.835182	0.189488	4.40757	1.05e-05	0.00291362	Promoter (<=1kb)	157	Zbtb42
chr10	29485232	29486205	974	152.808	-0.774614	0.175766	-4.40707	1.05e-05	0.00291575	Intron (ENSMUST00000215256.1/72780 intron 2 of 3)	18525	Rspo3
chr5	137651550	137654311	2762	203.984	0.590461	0.133998	4.4065	1.05e-05	0.00291627	3' UTR	-5836	Irs3
chr11	58986871	58987610	740	50.7723	0.991029	0.22493	4.40594	1.05e-05	0.00291627	Intron (ENSMUST00000108809.7/94091 intron 3 of 4)	8755	Trim11
chr2	47776749	47777229	481	46.4665	-1.13967	0.25868	-4.40571	1.05e-05	0.00291627	Distal Intergenic	-1036880	Acvr2a
chr18	44976886	44977714	829	54.704	-1.16656	0.264791	-4.40557	1.06e-05	0.00291627	Distal Intergenic	121651	Ythdc2
chr10	103299639	103301194	1556	110.282	-0.81333	0.184646	-4.40482	1.06e-05	0.00291627	Distal Intergenic	-63317	Lrriq1
chrX	161319232	161319616	385	22.8751	1.76908	0.401634	4.40472	1.06e-05	0.00291627	Intron (ENSMUST00000207353.1/ENSMUST00000207353.1 intron 3 of 8)	72975	Scml2
chr12	65414333	65414899	567	66.6307	-0.912909	0.207261	-4.40463	1.06e-05	0.00291627	Distal Intergenic	188265	Wdr20rt
chr1	71979881	71980615	735	82.5702	-0.869928	0.19755	-4.40358	1.06e-05	0.0029258	Intron (ENSMUST00000188213.1/71134 intron 1 of 2)	24580	4933417E11Rik
chr1	66913158	66914843	1686	286.43	-0.540707	0.122845	-4.40154	1.07e-05	0.00294845	Distal Intergenic	19855	Myl1
chr5	107311716	107312082	367	32.548	1.55025	0.35223	4.40123	1.08e-05	0.00294845	Distal Intergenic	-19077	Brdt
chr4	13206586	13207529	944	108.059	-0.781477	0.17761	-4.39996	1.08e-05	0.0029554	Distal Intergenic	288619	Triqk
chr8	103288343	103289097	755	88.0841	-0.846842	0.192475	-4.39975	1.08e-05	0.0029554	Intron (ENSMUST00000209324.1/ENSMUST00000209324.1 intron 2 of 3)	58437	1600027J07Rik
chr2	180734459	180736299	1841	202.659	0.693921	0.15772	4.3997	1.08e-05	0.0029554	Promoter (<=1kb)	-119	Slc17a9
chr5	42890204	42890811	608	78.7148	-0.888697	0.202075	-4.39785	1.09e-05	0.00297607	Distal Intergenic	-342359	Cpeb2
chr2	32282690	32283568	879	75.4169	0.851805	0.193745	4.39653	1.1e-05	0.00298964	Promoter (<=1kb)	0	Swi5
chr16	55550620	55551607	988	173.424	-0.684363	0.155681	-4.39592	1.1e-05	0.00299335	Distal Intergenic	55889	Mir5118
chr13	76312678	76313648	971	118.608	-0.738493	0.168041	-4.39472	1.11e-05	0.00300205	Distal Intergenic	-7606	Fam81b
chr4	130075670	130076467	798	66.6246	0.988977	0.225043	4.39462	1.11e-05	0.00300205	Promoter (<=1kb)	-576	Col16a1
chr4	72664111	72665032	922	113.594	-0.881663	0.200713	-4.39265	1.12e-05	0.00301248	Distal Intergenic	187600	Aldoart1
chr6	137932640	137933277	638	55.6059	-1.08082	0.246073	-4.39227	1.12e-05	0.00301248	Distal Intergenic	95788	Dera
chr6	140953634	140954516	883	84.5271	-0.914406	0.208186	-4.39226	1.12e-05	0.00301248	Distal Intergenic	-294753	Pde3a
chr7	25046433	25051857	5425	464.348	0.615442	0.140122	4.39218	1.12e-05	0.00301248	Intron (ENSMUST00000205328.1/14809 intron 11 of 19)	7574	Grik5
chr8	120491714	120493691	1978	119.859	0.754854	0.171874	4.3919	1.12e-05	0.00301248	Intron (ENSMUST00000127664.1/108148 intron 1 of 15)	3267	Gse1
chr12	30507951	30508584	634	62.0184	-0.975187	0.222044	-4.39186	1.12e-05	0.00301248	Distal Intergenic	-40593	2310016D03Rik
chr7	24585667	24586478	812	46.8361	1.07958	0.245841	4.39137	1.13e-05	0.00301459	Promoter (1-2kb)	-1065	Ethe1
chr18	58410939	58411588	650	46.3397	-1.30343	0.296839	-4.39104	1.13e-05	0.0030146	Distal Intergenic	-144669	Slc27a6
chr11	97525336	97526935	1600	106.159	0.790731	0.18013	4.38978	1.13e-05	0.0030254	Exon (ENSMUST00000238233.1/56013 exon 8 of 15)	10010	Srcin1
chr14	16737036	16739040	2005	212.769	0.565117	0.12874	4.3896	1.14e-05	0.0030254	Intron (ENSMUST00000223976.1/218772 intron 1 of 3)	79965	Rarb
chr10	79615860	79617246	1387	102.36	0.74329	0.169348	4.38914	1.14e-05	0.00302728	Promoter (1-2kb)	-1835	C2cd4c
chr5	129062326	129064823	2498	212.496	0.600902	0.136964	4.38731	1.15e-05	0.00304494	Distal Intergenic	-31927	Adgrd1
chr15	82143267	82145104	1838	115.558	0.697741	0.15904	4.38721	1.15e-05	0.00304494	Promoter (2-3kb)	-2077	Srebf2
chr4	148598800	148609607	10808	1134.4	0.4889	0.111474	4.38577	1.16e-05	0.00306054	Promoter (<=1kb)	0	Masp2
chr12	100932437	100938312	5876	606.474	0.446511	0.101835	4.38467	1.16e-05	0.00307143	Exon (ENSMUST00000068411.4/68339 exon 20 of 30)	-3372	Ccdc88c
chr7	99144354	99146737	2384	203.886	0.628654	0.143395	4.38407	1.16e-05	0.00307525	Distal Intergenic	-3213	Uvrag
chr2	35849661	35850437	777	61.5517	0.955093	0.218015	4.38085	1.18e-05	0.00310837	Intron (ENSMUST00000028248.10/74410 intron 6 of 9)	30471	9030204H09Rik
chr11	20452072	20452455	384	34.3844	1.33115	0.303867	4.3807	1.18e-05	0.00310837	Distal Intergenic	-90798	Sertad2
chr11	116158864	116159897	1034	49.3717	0.990888	0.2262	4.38059	1.18e-05	0.00310837	Promoter (<=1kb)	0	Fbf1
chr5	12453420	12453797	378	35.7205	1.24194	0.283521	4.38042	1.18e-05	0.00310837	Intron (ENSMUST00000030868.10/108151 intron 2 of 17)	-31158	Sema3d
chr17	29242645	29254315	11671	1004.51	0.480587	0.109731	4.37968	1.19e-05	0.00311071	Promoter (<=1kb)	0	Ppil1
chr18	70925098	70925600	503	46.097	-1.08623	0.24802	-4.37961	1.19e-05	0.00311071	Distal Intergenic	307325	Mbd2
chr7	46179457	46180601	1145	172.624	0.903616	0.206403	4.37792	1.2e-05	0.00312668	Promoter (<=1kb)	0	Abcc8
chr5	114779776	114783514	3739	422.731	0.599129	0.136861	4.37763	1.2e-05	0.00312668	Promoter (2-3kb)	-2531	Ankrd13a
chr7	46086980	46087579	600	33.6155	1.22752	0.280422	4.37741	1.2e-05	0.00312668	Distal Intergenic	4335	Nomo1
chr14	58487771	58488437	667	90.737	-0.879199	0.200875	-4.37684	1.2e-05	0.00312668	Distal Intergenic	411264	Fgf9
chr8	119468177	119471326	3150	200.813	0.563075	0.128655	4.37662	1.21e-05	0.00312668	Exon (ENSMUST00000098363.9/117148 exon 10 of 13)	15745	Necab2
chr1	87470115	87488548	18434	2688.53	0.415633	0.0949682	4.37654	1.21e-05	0.00312668	Promoter (<=1kb)	0	Ngef
chr11	52347510	52351960	4451	338.824	0.476294	0.108849	4.37575	1.21e-05	0.00313351	Distal Intergenic	-8900	Vdac1
chr4	139023294	139023680	387	38.9872	1.27789	0.292102	4.3748	1.22e-05	0.00314251	Intron (ENSMUST00000043042.9/77056 intron 12 of 15)	50385	Tmco4
chr16	65432821	65433737	917	94.8955	-0.883686	0.202048	-4.37365	1.22e-05	0.00314409	Distal Intergenic	-86774	Pou1f1
chr10	23611206	23612413	1208	104.073	-0.837403	0.191472	-4.37349	1.22e-05	0.00314409	Exon (ENSMUST00000219658.1/ENSMUST00000219658.1 exon 2 of 2)	173062	Snora33
chr7	19557979	19559713	1735	109.855	0.804679	0.184001	4.37324	1.22e-05	0.00314409	Intron (ENSMUST00000058444.9/232947 intron 1 of 12)	3363	Ppp1r37
chr6	25698328	25698786	459	36.0852	-1.23016	0.281296	-4.37318	1.22e-05	0.00314409	Distal Intergenic	-7599	Gpr37
chr14	86560982	86561660	679	49.293	-1.27876	0.292421	-4.373	1.23e-05	0.00314409	Distal Intergenic	187184	Diaph3
chr14	111282408	111283161	754	102.925	-0.959179	0.219374	-4.37234	1.23e-05	0.00314409	Distal Intergenic	-391936	Slitrk5
chr7	139271137	139273906	2770	237.571	0.641215	0.146658	4.37218	1.23e-05	0.00314409	Distal Intergenic	22650	Pwwp2b
chr10	26543760	26545570	1811	262.942	-0.732613	0.167574	-4.37187	1.23e-05	0.00314409	Distal Intergenic	129042	Gm8709
chr5	129146907	129148212	1306	108.516	0.777162	0.177777	4.37154	1.23e-05	0.00314409	Intron (ENSMUST00000056617.13/243277 intron 14 of 25)	50150	Adgrd1
chrX	142374672	142375051	380	28.3785	1.53886	0.352046	4.37117	1.24e-05	0.00314409	Intron (ENSMUST00000112907.7/50790 intron 1 of 15)	15293	Acsl4
chr11	100625976	100628245	2270	188.279	0.647645	0.148163	4.37117	1.24e-05	0.00314409	Promoter (2-3kb)	2965	Nkiras2
chr6	91004619	91005159	541	55.719	1.19826	0.274155	4.37074	1.24e-05	0.00314576	Distal Intergenic	12270	Nup210
chr11	117842986	117843514	529	65.8634	1.08013	0.247189	4.36965	1.24e-05	0.00315684	Distal Intergenic	-5737	Birc5
chr1	4322949	4323325	377	28.3259	1.64831	0.377332	4.36832	1.25e-05	0.00316736	Intron (ENSMUST00000208660.1/19888 intron 3 of 29)	36989	Rp1
chr7	31118377	31119067	691	47.9116	1.2221	0.279765	4.36829	1.25e-05	0.00316736	Intron (ENSMUST00000211945.1/20266 intron 3 of 4)	-3087	Hpn
chr5	113159963	113161851	1889	173.624	0.736104	0.16853	4.36778	1.26e-05	0.00316736	Promoter (1-2kb)	1500	2900026A02Rik
chr4	124188897	124191380	2484	435.823	0.712245	0.163072	4.36766	1.26e-05	0.00316736	Distal Intergenic	259905	1700057H15Rik
chr19	4200062	4205224	5163	490.449	0.647434	0.148245	4.36733	1.26e-05	0.00316761	Promoter (<=1kb)	0	Rad9a
chr5	111702470	111704749	2280	225.948	0.604125	0.138399	4.3651	1.27e-05	0.00319126	Distal Intergenic	56951	E130006D01Rik
chr17	25429517	25435736	6220	683.661	0.655385	0.150143	4.36508	1.27e-05	0.00319126	Promoter (<=1kb)	0	Cacna1h
chr11	5888614	5889988	1375	152.064	0.803766	0.184155	4.36461	1.27e-05	0.00319349	Distal Intergenic	8794	Myl7
chr8	61569464	61570257	794	89.7321	-0.875327	0.200567	-4.36426	1.28e-05	0.003194	Intron (ENSMUST00000121200.8/72333 intron 1 of 11)	20882	Palld
chr7	28486746	28487131	386	24.9739	1.44917	0.332125	4.36332	1.28e-05	0.00320322	Intron (ENSMUST00000040531.8/233033 intron 1 of 12)	-9810	1700028B04Rik
chr4	152427796	152431210	3415	272.576	0.655111	0.150196	4.36171	1.29e-05	0.0032176	Promoter (<=1kb)	0	Kcnab2
chr10	124138525	124138864	340	30.3341	-1.43826	0.329765	-4.36147	1.29e-05	0.0032176	Distal Intergenic	-330210	4930503E24Rik
chr7	29022362	29023173	812	67.3275	0.992262	0.227525	4.36111	1.29e-05	0.0032176	Exon (ENSMUST00000208318.1/20190 exon 9 of 9)	20820	Map4k1
chr11	50251585	50259402	7818	1098.12	0.369879	0.0848176	4.36088	1.3e-05	0.0032176	3' UTR	-12969	Ltc4s
chr13	78475052	78476063	1012	122.218	-0.817249	0.187417	-4.3606	1.3e-05	0.0032176	Distal Intergenic	272499	A830082K12Rik
chr12	84681671	84683468	1798	104.576	0.786571	0.180387	4.36047	1.3e-05	0.0032176	5' UTR	15146	Syndig1l
chr1	67579652	67580340	689	67.7219	-1.00402	0.230293	-4.35974	1.3e-05	0.00322245	Distal Intergenic	456626	Cps1
chr5	34193880	34199173	5294	612.32	0.480906	0.110311	4.35953	1.3e-05	0.00322245	3' UTR	-6160	Mxd4
chr2	165256925	165257921	997	93.8559	0.905708	0.20777	4.35918	1.31e-05	0.00322299	Distal Intergenic	19920	Slc35c2
chr18	82959421	82960165	745	62.1294	0.888579	0.203863	4.35871	1.31e-05	0.00322534	Intron (ENSMUST00000171238.7/329003 intron 2 of 5)	-27643	Zfp516
chr7	46097352	46101352	4001	383.538	0.714569	0.163957	4.35828	1.31e-05	0.00322725	Promoter (<=1kb)	0	Kcnj11
chr12	111049066	111049431	366	25.3658	1.36501	0.313327	4.3565	1.32e-05	0.00324894	Intron (ENSMUST00000084968.13/217864 intron 2 of 11)	9268	Rcor1
chr16	66006145	66006624	480	54.1139	-1.08325	0.248687	-4.3559	1.33e-05	0.00325334	Distal Intergenic	177532	Vgll3
chr5	143287686	143288312	627	57.8398	1.00664	0.23118	4.35434	1.33e-05	0.00327166	3' UTR	4044	Zfp853
chr5	128806249	128812530	6282	568.13	0.482357	0.110783	4.35405	1.34e-05	0.00327166	Exon (ENSMUST00000199537.4/231760 exon 3 of 17)	7492	Rimbp2
chr3	15155903	15157867	1965	357.628	-0.571137	0.131187	-4.35361	1.34e-05	0.00327366	Exon (ENSMUST00000194008.1/ENSMUST00000194008.1 exon 4 of 5)	174435	Gm9733
chr17	27217100	27217605	506	46.2158	1.14407	0.262861	4.35238	1.35e-05	0.00328548	Exon (ENSMUST00000239096.1/ENSMUST00000239096.1 exon 1 of 2)	-12631	Lemd2
chr1	188389361	188390459	1099	115.18	-0.739633	0.169948	-4.35211	1.35e-05	0.00328548	Intron (ENSMUST00000124358.1/22283 intron 11 of 19)	126327	Ush2a
chr17	29209597	29218388	8792	713.391	0.520707	0.119658	4.35162	1.35e-05	0.00328548	Exon (ENSMUST00000024805.14/240058 exon 4 of 21)	19324	Cpne5
chr18	50407243	50408566	1324	125.332	-0.831773	0.191142	-4.3516	1.35e-05	0.00328548	Distal Intergenic	128872	Fam170a
chr17	33934686	33938044	3359	187.374	0.655425	0.150651	4.35061	1.36e-05	0.00329526	Promoter (<=1kb)	0	Rgl2
chr14	31836954	31837307	354	23.5868	1.51098	0.347325	4.35034	1.36e-05	0.00329526	Exon (ENSMUST00000175450.2/ENSMUST00000175450.2 exon 1 of 1)	-6303	Ankrd28
chr19	15092814	15093190	377	28.9402	1.40474	0.322958	4.34962	1.36e-05	0.00330156	Distal Intergenic	-494763	Tle4
chr11	12701404	12702896	1493	244.466	-0.616154	0.141673	-4.34914	1.37e-05	0.00330426	Distal Intergenic	-236444	Cobl
chr4	14857113	14857902	790	108.861	-0.787653	0.18112	-4.3488	1.37e-05	0.00330484	Distal Intergenic	-6174	Pip4p2
chr4	152280225	152287829	7605	745.965	0.574039	0.13202	4.3481	1.37e-05	0.00330673	Promoter (<=1kb)	0	Gpr153
chr17	46775795	46776908	1114	74.1296	0.871121	0.200347	4.34807	1.37e-05	0.00330673	Intron (ENSMUST00000078286.5/66229 intron 6 of 6)	3160	2310039H08Rik
chr15	100834826	100835667	842	47.0761	1.07033	0.246214	4.34713	1.38e-05	0.00331213	Distal Intergenic	20472	Slc4a8
chr16	17083548	17089883	6336	573.059	0.415928	0.0956792	4.34711	1.38e-05	0.00331213	Promoter (<=1kb)	0	Ppil2
chr8	94216478	94217966	1489	124.24	0.665025	0.152998	4.34664	1.38e-05	0.00331465	Promoter (1-2kb)	1872	Nup93
chr6	99424101	99431614	7514	788.019	0.355432	0.0817828	4.34605	1.39e-05	0.00331904	Intron (ENSMUST00000113322.8/108655 intron 1 of 18)	3731	Foxp1
chr1	46066220	46067390	1171	136.38	-0.756136	0.174003	-4.34554	1.39e-05	0.00332219	Promoter (<=1kb)	0	Dnah7b
chr5	12107150	12107724	575	63.9148	-0.986496	0.227039	-4.34505	1.39e-05	0.00332511	Distal Intergenic	189107	4933402N22Rik
chrX	109844971	109845748	778	86.9372	-0.85825	0.197593	-4.34353	1.4e-05	0.00334366	Distal Intergenic	-527005	Gm7134
chr12	45881135	45881585	451	42.3831	-1.1307	0.260354	-4.34294	1.41e-05	0.00334809	Distal Intergenic	-806426	Stxbp6
chr4	138651946	138652550	605	51.0894	1.10351	0.254117	4.34251	1.41e-05	0.0033481	Distal Intergenic	-16062	Vwa5b1
chr7	27365386	27368201	2816	220.486	0.657549	0.151427	4.34234	1.41e-05	0.0033481	Exon (ENSMUST00000108362.7/80297 exon 9 of 18)	-7967	Shkbp1
chr9	7509775	7510495	721	88.8446	-0.800741	0.184421	-4.34192	1.41e-05	0.0033481	3' UTR	7423	Mmp10
chr6	4291087	4291965	879	97.6246	-0.788134	0.181525	-4.34174	1.41e-05	0.0033481	Distal Intergenic	-204115	Bet1
chr13	8151518	8152683	1166	149.483	-0.659131	0.151848	-4.34072	1.42e-05	0.00335927	Distal Intergenic	-50183	Adarb2
chr1	86157198	86158264	1067	68.4308	0.867091	0.199829	4.33917	1.43e-05	0.00337841	Promoter (2-3kb)	2379	Armc9
chr16	8174774	8175158	385	39.2983	1.32868	0.306239	4.33869	1.43e-05	0.00338126	Distal Intergenic	249978	Tmem114
chr2	32375240	32378959	3720	249.509	0.608166	0.140192	4.33808	1.44e-05	0.00338601	Promoter (<=1kb)	0	Ciz1
chr19	24207476	24207861	386	25.4962	1.70155	0.392287	4.33752	1.44e-05	0.00339015	Intron (ENSMUST00000232956.1/21873 intron 1 of 23)	-6826	Tjp2
chr11	19666524	19667190	667	68.5542	-0.926676	0.213692	-4.33651	1.45e-05	0.00340119	Distal Intergenic	-257185	Spred2
chr13	84932131	84933679	1549	200.257	-0.703589	0.162288	-4.33543	1.45e-05	0.00341011	Distal Intergenic	-255729	Ccnh
chr15	89539230	89568856	29627	2670.85	0.337677	0.0778894	4.33534	1.46e-05	0.00341011	Promoter (<=1kb)	0	Acr
chr1	75448751	75455418	6668	618.623	0.47091	0.108683	4.33288	1.47e-05	0.00344195	Promoter (<=1kb)	0	Asic4
chr3	62348597	62350041	1445	121.175	-0.763662	0.17626	-4.33258	1.47e-05	0.00344195	Intron (ENSMUST00000079300.12/622434 intron 3 of 13)	7496	Arhgef26
chr19	4186936	4188773	1838	197.628	0.831644	0.19196	4.33239	1.48e-05	0.00344195	Promoter (<=1kb)	0	Tbc1d10c
chr18	46636278	46637050	773	113.529	-0.71665	0.165435	-4.3319	1.48e-05	0.00344195	Intron (ENSMUST00000236340.1/ENSMUST00000236340.1 intron 1 of 2)	38264	Eif1a
chr9	21916874	21920477	3604	405.441	0.495207	0.114318	4.33183	1.48e-05	0.00344195	Promoter (<=1kb)	0	Rab3d
chr11	101406345	101406746	402	35.9358	1.23938	0.286197	4.33053	1.49e-05	0.00345718	3' UTR	10636	Aarsd1
chr4	24942343	24943329	987	89.218	-0.817462	0.188797	-4.32985	1.49e-05	0.00345718	Distal Intergenic	-23078	Gpr63
chr1	149876411	149877402	992	119.395	-0.745447	0.172178	-4.32952	1.49e-05	0.00345718	Intron (ENSMUST00000070200.14/18783 intron 8 of 17)	24797	Pla2g4a
chrX	99377913	99378275	363	28.448	1.41399	0.326599	4.32944	1.49e-05	0.00345718	Distal Intergenic	65522	Gm14812
chr8	53373161	53374157	997	105.12	-0.850137	0.196368	-4.3293	1.5e-05	0.00345718	Distal Intergenic	-137570	Aga
chr3	126534100	126534754	655	57.209	-1.03739	0.23966	-4.32859	1.5e-05	0.00345718	Distal Intergenic	-61548	Camk2d
chr11	98333874	98334859	986	91.0376	0.840036	0.194078	4.32834	1.5e-05	0.00345718	Distal Intergenic	-4226	Neurod2
chr9	73934651	73935647	997	123.05	-0.711504	0.164387	-4.32824	1.5e-05	0.00345718	Promoter (1-2kb)	-1084	Unc13c
chr10	79783948	79785767	1820	125.544	0.725605	0.167644	4.32824	1.5e-05	0.00345718	Promoter (<=1kb)	0	Prss57
chr2	79555302	79556004	703	107.638	-0.830884	0.19201	-4.3273	1.51e-05	0.0034674	Distal Intergenic	-79348	Itprid2
chr2	61308959	61309678	720	85.0855	-0.881012	0.203674	-4.32559	1.52e-05	0.00348979	Distal Intergenic	-268907	Tank
chr19	7264034	7270874	6841	641.785	0.555962	0.128553	4.32479	1.53e-05	0.00349797	Promoter (<=1kb)	0	Rcor2
chr3	37672227	37672896	670	66.2166	-0.932143	0.215619	-4.32311	1.54e-05	0.0035194	Distal Intergenic	32147	Spry1
chr19	10401007	10401486	480	28.679	1.44431	0.334109	4.32286	1.54e-05	0.0035194	Promoter (2-3kb)	-2532	Syt7
chr10	70194798	70195431	634	76.7313	1.04803	0.242617	4.31968	1.56e-05	0.00356098	Distal Intergenic	-9233	Mrln
chr2	56474678	56475337	660	76.9252	-0.936916	0.216898	-4.31961	1.56e-05	0.00356098	Distal Intergenic	-310474	Mir195b
chr10	87527417	87528375	959	94.3901	-0.877429	0.203146	-4.3192	1.57e-05	0.00356098	Exon (ENSMUST00000020241.16/18478 exon 2 of 13)	5390	Pah
chr10	79771803	79783785	11983	2080.63	0.537764	0.124508	4.31912	1.57e-05	0.00356098	Promoter (<=1kb)	0	Fstl3
chr9	106233969	106236041	2073	251.287	0.550946	0.127597	4.31786	1.58e-05	0.0035767	Promoter (1-2kb)	1043	Alas1
chr7	122604521	122607178	2658	177.307	0.583526	0.135179	4.31668	1.58e-05	0.00358717	Intron (ENSMUST00000143692.7/18751 intron 16 of 17)	4539	Prkcb
chr15	89456993	89459496	2504	150.981	0.646137	0.149693	4.31641	1.59e-05	0.00358717	Promoter (1-2kb)	1951	Mapk8ip2
chr11	118480924	118497464	16541	1908.43	0.536686	0.124338	4.31636	1.59e-05	0.00358717	Promoter (<=1kb)	0	Engase
chr5	71248098	71249336	1239	141.635	-0.746441	0.172977	-4.31526	1.59e-05	0.00359593	Distal Intergenic	-152249	Gabra2
chr7	16127735	16136012	8278	1288.86	0.66092	0.153159	4.31525	1.59e-05	0.00359593	Promoter (<=1kb)	0	Slc8a2
chr7	132480766	132481359	594	60.8985	0.935159	0.216782	4.31383	1.6e-05	0.00361449	Intron (ENSMUST00000124096.7/14183 intron 2 of 6)	94359	Oat
chr12	29136432	29138119	1688	206.453	0.571298	0.132458	4.31303	1.61e-05	0.0036229	Promoter (1-2kb)	-1048	Gm31333
chr8	13964318	13968468	4151	375.926	0.484848	0.112438	4.31215	1.62e-05	0.0036317	Promoter (2-3kb)	-2346	Tdrp
chr11	116925984	116926848	865	67.6963	0.978079	0.226831	4.31193	1.62e-05	0.0036317	Intron (ENSMUST00000103027.9/268510 intron 2 of 17)	7121	Mgat5b
chr4	100616368	100617445	1078	174.169	-0.583605	0.135387	-4.31064	1.63e-05	0.00364827	Distal Intergenic	137501	Ube2u
chr11	109272472	109274763	2292	163.607	0.616955	0.143143	4.31007	1.63e-05	0.00365235	Exon (ENSMUST00000020920.9/19739 exon 7 of 19)	-22321	Rgs9
chr15	62190120	62190795	676	67.8187	-0.918268	0.213064	-4.30983	1.63e-05	0.00365235	Intron (ENSMUST00000182956.7/19296 intron 4 of 6)	11945	Pvt1
chr14	80128142	80128629	488	62.1106	-1.01351	0.235189	-4.30935	1.64e-05	0.00365551	Distal Intergenic	127840	Olfm4
chr8	123201657	123203679	2023	143.221	0.72199	0.167563	4.30876	1.64e-05	0.00366062	3' UTR	6090	Chmp1a
chr4	15023981	15025411	1431	123.007	-0.68978	0.160119	-4.30792	1.65e-05	0.00366997	Exon (ENSMUST00000129207.1/ENSMUST00000129207.1 exon 2 of 5)	93305	Gm11837
chr4	40434403	40434782	380	43.092	1.30952	0.304017	4.3074	1.65e-05	0.00366998	Distal Intergenic	-37398	Tmem215
chr6	54527777	54532885	5109	543.045	0.413804	0.0960692	4.30735	1.65e-05	0.00366998	Intron (ENSMUST00000019268.10/69938 intron 3 of 7)	-6924	Scrn1
chr3	32923986	32924804	819	98.8171	-0.786628	0.182693	-4.30573	1.66e-05	0.00368764	Intron (ENSMUST00000072312.11/72607 intron 19 of 20)	8983	Usp13
chr1	69241653	69242448	796	100.72	-0.93773	0.217787	-4.30573	1.66e-05	0.00368764	Distal Intergenic	-133594	Erbb4
chr4	26506723	26507264	542	44.8355	-1.14285	0.265466	-4.30507	1.67e-05	0.00369399	Distal Intergenic	-159832	Manea
chr4	152085533	152089673	4141	482.021	0.581508	0.13509	4.30461	1.67e-05	0.00369705	Promoter (<=1kb)	0	Plekhg5
chr2	35844545	35847246	2702	452.801	0.519406	0.12073	4.30221	1.69e-05	0.00373251	Exon (ENSMUST00000202084.1/ENSMUST00000202084.1 exon 1 of 1)	25355	9030204H09Rik
chrX	101724439	101724824	386	24.8266	1.66997	0.388242	4.30136	1.7e-05	0.00374166	Intron (ENSMUST00000238195.1/ENSMUST00000238195.1 intron 3 of 4)	9445	Cxcr3
chr13	6460920	6461925	1006	114.953	-0.817691	0.190112	-4.30111	1.7e-05	0.00374166	Distal Intergenic	-86224	Pitrm1
chr15	12598933	12600635	1703	127.808	-0.727034	0.169057	-4.30052	1.7e-05	0.00374618	Promoter (<=1kb)	0	Pdzd2
chr6	113785443	113805028	19586	2221.47	0.449511	0.104536	4.30005	1.71e-05	0.00374618	Exon (ENSMUST00000101045.9/11941 exon 9 of 22)	-44700	Sec13
chr1	79365372	79366040	669	86.0613	-0.800445	0.186161	-4.29975	1.71e-05	0.00374618	Distal Intergenic	74002	Scg2
chr7	45198416	45199503	1088	84.9258	0.887186	0.20634	4.29964	1.71e-05	0.00374618	Intron (ENSMUST00000121017.4/384619 intron 2 of 19)	5389	Kash5
chr10	96348842	96349515	674	83.8926	-0.857098	0.19935	-4.29945	1.71e-05	0.00374618	Intron (ENSMUST00000218518.1/ENSMUST00000218518.1 intron 1 of 2)	122635	4930459C07Rik
chr19	7270948	7272484	1537	86.2044	0.782116	0.181994	4.29749	1.73e-05	0.00377083	Promoter (<=1kb)	0	Rcor2
chr12	102585513	102587721	2209	267.825	0.527632	0.122781	4.29733	1.73e-05	0.00377083	Intron (ENSMUST00000046518.11/217837 intron 6 of 9)	6356	Itpk1
chr13	40989599	40989990	392	72.0246	1.06531	0.247909	4.29717	1.73e-05	0.00377083	Intron (ENSMUST00000153685.1/102633880 intron 1 of 4)	-11033	Pak1ip1
chr9	107522123	107525464	3342	198.913	0.700953	0.16318	4.29558	1.74e-05	0.00378871	Promoter (1-2kb)	-1193	Cacna2d2
chr1	141794285	141795379	1095	111.567	-0.925929	0.215554	-4.29557	1.74e-05	0.00378871	Distal Intergenic	-1137881	4930590L20Rik
chr3	157847215	157848547	1333	195.025	-0.614742	0.143137	-4.29478	1.75e-05	0.00379307	Distal Intergenic	49165	Cth
chr18	10680752	10681140	389	46.0666	1.09195	0.254252	4.29476	1.75e-05	0.00379307	Intron (ENSMUST00000002549.8/106861 intron 4 of 8)	-16434	Abhd3
chr10	53765404	53765913	510	71.3602	-0.837709	0.195152	-4.29259	1.77e-05	0.00381543	Distal Intergenic	-14281	Fam184a
chr5	118249273	118251307	2035	156.522	0.671844	0.156513	4.29258	1.77e-05	0.00381543	Intron (ENSMUST00000049138.7/76792 intron 1 of 4)	4046	Spring1
chr17	56131168	56135548	4381	454.644	0.423565	0.0986828	4.29219	1.77e-05	0.00381543	Promoter (<=1kb)	0	Sema6b
chr12	41089717	41090726	1010	179.708	-0.616142	0.14356	-4.29187	1.77e-05	0.00381543	Intron (ENSMUST00000132121.7/93757 intron 3 of 6)	21405	Immp2l
chr15	103155136	103158503	3368	319.984	0.549016	0.127921	4.29184	1.77e-05	0.00381543	Promoter (<=1kb)	0	Smug1
chr7	101532522	101534650	2129	143.188	0.670057	0.156124	4.29182	1.77e-05	0.00381543	Intron (ENSMUST00000209330.1/ENSMUST00000209330.1 intron 1 of 3)	26215	Art2a
chr8	71639504	71641836	2333	147.57	0.593487	0.138306	4.2911	1.78e-05	0.00381866	Promoter (<=1kb)	0	Unc13a
chr14	109470682	109471582	901	80.1658	-0.987885	0.230218	-4.29108	1.78e-05	0.00381866	Distal Intergenic	-556524	Slitrk1
chr18	32773293	32773813	521	58.7081	-0.919931	0.214397	-4.29078	1.78e-05	0.00381866	Distal Intergenic	-41570	Tslp
chr4	152094911	152124525	29615	3113.39	0.50107	0.116791	4.29031	1.78e-05	0.00381866	Promoter (<=1kb)	0	Plekhg5
chr7	44386632	44388427	1796	112.737	0.810836	0.188999	4.29016	1.79e-05	0.00381866	Promoter (<=1kb)	-948	1700008O03Rik
chr16	7216738	7221278	4541	397.892	0.478945	0.111649	4.28973	1.79e-05	0.00381866	Intron (ENSMUST00000230658.1/268859 intron 4 of 11)	-3032	Rbfox1
chr16	55770080	55770711	632	90.8203	-0.840998	0.196049	-4.28972	1.79e-05	0.00381866	Distal Intergenic	51427	Nfkbiz
chr8	124867456	124867999	544	46.655	1.05075	0.244999	4.28878	1.8e-05	0.00382311	Intron (ENSMUST00000034466.9/14712 intron 1 of 15)	-4336	2810004N23Rik
chr18	45055891	45056265	375	61.4318	1.91437	0.446376	4.2887	1.8e-05	0.00382311	Intron (ENSMUST00000238022.1/ENSMUST00000238022.1 intron 1 of 2)	200656	Ythdc2
chr8	35901230	35901927	698	117.661	-0.73013	0.170257	-4.28839	1.8e-05	0.00382311	Distal Intergenic	-18273	5430403N17Rik
chr6	22983889	22984709	821	77.4065	-0.865541	0.201834	-4.28839	1.8e-05	0.00382311	Promoter (1-2kb)	-1600	Ptprz1
chr8	120043697	120044081	385	24.2326	1.66435	0.38823	4.287	1.81e-05	0.00382569	Intron (ENSMUST00000127664.1/108148 intron 1 of 15)	12905	Crispld2
chr12	106692818	106694140	1323	169.933	0.624532	0.145688	4.28678	1.81e-05	0.00382569	Intron (ENSMUST00000135423.7/71033 intron 7 of 7)	22184	4933406K04Rik
chr7	99163835	99165806	1972	152.187	0.663336	0.154753	4.28641	1.82e-05	0.00382569	3' UTR	4300	Dgat2
chr16	35198052	35264568	66517	8633.61	0.338147	0.0788914	4.28624	1.82e-05	0.00382569	Exon (ENSMUST00000114913.2/224129 exon 2 of 21)	-6094	Adcy5
chr3	57976247	57977567	1321	175.105	-0.766018	0.178723	-4.28607	1.82e-05	0.00382569	Distal Intergenic	-128168	Pfn2
chr11	98297047	98299305	2259	167.278	0.611906	0.142773	4.28585	1.82e-05	0.00382569	Distal Intergenic	30343	Neurod2
chr4	53227489	53228351	863	112.295	-0.848595	0.198005	-4.28572	1.82e-05	0.00382569	Distal Intergenic	-17845	4930522O17Rik
chr3	121686395	121687327	933	176.416	-0.604481	0.141045	-4.28572	1.82e-05	0.00382569	Distal Intergenic	15078	4930432M17Rik
chr17	29207621	29209581	1961	110.447	0.805576	0.187968	4.28572	1.82e-05	0.00382569	Exon (ENSMUST00000024805.14/240058 exon 6 of 21)	-23518	Cpne5
chr19	6509261	6513867	4607	303.787	0.544353	0.127022	4.28551	1.82e-05	0.00382569	Exon (ENSMUST00000113462.7/18190 exon 19 of 23)	-3338	Nrxn2
chr13	55590968	55597638	6671	721.106	0.460788	0.107531	4.28514	1.83e-05	0.00382569	Promoter (<=1kb)	0	Tmed9
chr7	16893524	16894011	488	31.076	1.3234	0.308843	4.28502	1.83e-05	0.00382569	Promoter (<=1kb)	-636	Gng8
chr13	5060066	5060664	599	59.0085	-0.990803	0.231276	-4.28408	1.83e-05	0.00383663	Distal Intergenic	-450892	Akr1e1
chr5	83484096	83484624	529	62.7751	-1.04959	0.245011	-4.28386	1.84e-05	0.00383663	Distal Intergenic	-128901	Tecrl
chr7	133868424	133868925	502	36.6684	1.16855	0.272822	4.28321	1.84e-05	0.00384051	Intron (ENSMUST00000065359.11/66930 intron 4 of 10)	78939	Fank1
chr8	84207644	84212249	4606	392.422	0.526114	0.122835	4.2831	1.84e-05	0.00384051	Promoter (<=1kb)	0	Mir3074-2
chr10	87596653	87597638	986	88.3741	-0.981769	0.229235	-4.28281	1.85e-05	0.00384093	Distal Intergenic	49980	Pah
chr16	49197990	49198467	478	35.5151	-1.27479	0.297705	-4.28205	1.85e-05	0.00384944	Intron (ENSMUST00000168680.1/667772 intron 40 of 40)	140504	Myh15
chr9	106299696	106302407	2712	357.06	0.57274	0.133791	4.28086	1.86e-05	0.00386566	Promoter (<=1kb)	0	Poc1a
chr4	152384942	152395448	10507	879.817	0.538529	0.125808	4.28055	1.86e-05	0.00386636	3' UTR	12800	Chd5
chr7	27639484	27643841	4358	342.905	0.640112	0.149551	4.28023	1.87e-05	0.00386742	3' UTR	3431	Akt2
chr4	54118381	54118886	506	64.7087	-0.981662	0.229411	-4.27905	1.88e-05	0.00388328	Distal Intergenic	277911	Tmem38b
chr2	19579533	19580266	734	69.8187	-0.872211	0.20387	-4.27827	1.88e-05	0.00389245	Distal Intergenic	-25619	4921504E06Rik
chr2	6989482	6991687	2206	276.542	0.567136	0.1326	4.27704	1.89e-05	0.00390925	Intron (ENSMUST00000002176.12/14007 intron 2 of 15)	89520	Celf2
chr4	117224066	117225121	1056	121.072	0.746737	0.174603	4.27676	1.9e-05	0.00390953	Intron (ENSMUST00000165128.8/381544 intron 7 of 12)	-10284	Armh1
chr5	121101887	121102274	388	41.712	1.23796	0.289514	4.276	1.9e-05	0.0039184	Distal Intergenic	41361	Ptpn11
chrX	130650411	130651111	701	105.277	-0.789791	0.184746	-4.27501	1.91e-05	0.00393124	Distal Intergenic	677878	Diaph2
chr7	144970718	144971674	957	121.572	0.802469	0.187815	4.27265	1.93e-05	0.00396835	Distal Intergenic	-30793	Ccnd1
chr7	66238172	66238553	382	63.0835	1.89199	0.442867	4.27214	1.94e-05	0.00397283	Intron (ENSMUST00000167705.7/233328 intron 2 of 2)	23917	Lrrk1
chr17	34142068	34142595	528	28.9369	1.27417	0.298282	4.27172	1.94e-05	0.00397572	Promoter (<=1kb)	-712	H2-DMb2
chrX	103264808	103265194	387	48.8532	1.18829	0.278273	4.27022	1.95e-05	0.00399784	Intron (ENSMUST00000127012.8/75106 intron 1 of 3)	-8194	4930519F16Rik
chr6	148281892	148282271	380	48.1848	1.29491	0.303293	4.26949	1.96e-05	0.00400613	Intron (ENSMUST00000060095.14/387314 intron 11 of 19)	-69518	Ergic2
chr4	154984205	154986842	2638	195.389	0.641635	0.150296	4.26915	1.96e-05	0.00400768	Promoter (2-3kb)	2949	Plch2
chr4	71644882	71645718	837	91.2339	-0.843092	0.197544	-4.26786	1.97e-05	0.00402622	Distal Intergenic	475016	Tle1
chr10	66927967	66928689	723	99.9741	-0.784942	0.183948	-4.26719	1.98e-05	0.00403354	Distal Intergenic	-7709	1110002J07Rik
chr11	116905871	116906822	952	116.229	0.790116	0.185277	4.26451	2e-05	0.00407752	Distal Intergenic	-12041	Mgat5b
chr3	93597081	93597710	630	96.0577	-0.964627	0.22623	-4.26391	2.01e-05	0.00408374	Distal Intergenic	36354	S100a10
chr9	110120423	110122703	2281	217.687	0.600603	0.140884	4.26309	2.02e-05	0.00409397	Promoter (2-3kb)	-2593	Dhx30
chr19	7282216	7282928	713	33.5189	1.30743	0.306775	4.26185	2.03e-05	0.00411205	Promoter (<=1kb)	122	Mark2
chr2	30774138	30776632	2495	200.979	0.65258	0.153179	4.26025	2.04e-05	0.00413105	Distal Intergenic	20032	1700001O22Rik
chr3	49715543	49716418	876	92.3559	-0.871635	0.204604	-4.26011	2.04e-05	0.00413105	Distal Intergenic	39046	Pcdh18
chr15	79720960	79729573	8614	999.237	0.49011	0.115049	4.26001	2.04e-05	0.00413105	Promoter (2-3kb)	2049	Gtpbp1
chr19	4104657	4105448	792	54.727	0.957605	0.224833	4.25918	2.05e-05	0.00413105	Promoter (2-3kb)	-2756	Pitpnm1
chr10	17034549	17035729	1181	112.262	-0.761384	0.178768	-4.25907	2.05e-05	0.00413105	Promoter (<=1kb)	0	Gm20125
chrX	139376846	139377314	469	45.2684	-1.15987	0.272329	-4.25906	2.05e-05	0.00413105	Distal Intergenic	-19108	Platr21
chr8	4247418	4268490	21073	3400.8	0.404184	0.0949009	4.25901	2.05e-05	0.00413105	Promoter (<=1kb)	0	Tgfbr3l
chr13	89667948	89668554	607	88.4298	-0.843618	0.198147	-4.25753	2.07e-05	0.00414906	Intron (ENSMUST00000109546.8/13003 intron 12 of 14)	9567	Vcan
chr12	55595360	55595743	384	31.1219	1.22672	0.288129	4.25753	2.07e-05	0.00414906	Distal Intergenic	-3684	Insm2
chr11	98695316	98696025	710	40.2164	1.04865	0.246321	4.25727	2.07e-05	0.00414913	3' UTR	4855	Psmd3
chr17	78390095	78390474	380	26.091	1.36295	0.320219	4.25631	2.08e-05	0.00415793	Intron (ENSMUST00000234052.1/225020 intron 5 of 7)	10956	Fez2
chr17	28203992	28205638	1647	137.264	0.746039	0.175279	4.25628	2.08e-05	0.00415793	Promoter (<=1kb)	0	Zfp523
chr7	101425199	101429833	4635	440.662	0.523084	0.122941	4.25475	2.09e-05	0.00417772	Intron (ENSMUST00000084894.14/207728 intron 1 of 31)	3353	Pde2a
chr7	38048613	38048996	384	27.1348	1.42172	0.334153	4.25471	2.09e-05	0.00417772	Distal Intergenic	-25062	Uri1
chr13	84694457	84696117	1661	222.838	-0.577405	0.135735	-4.2539	2.1e-05	0.00418638	Distal Intergenic	443186	Tmem161b
chr12	37018841	37019594	754	79.9689	-0.903244	0.212341	-4.25374	2.1e-05	0.00418638	Intron (ENSMUST00000221210.1/ENSMUST00000221210.1 intron 1 of 2)	-88946	Meox2
chr5	144094653	144097113	2461	270.467	0.591549	0.139089	4.25301	2.11e-05	0.00419513	Distal Intergenic	-3323	Lmtk2
chr7	139177510	139180596	3087	240.833	0.545756	0.128341	4.25237	2.12e-05	0.0041977	Intron (ENSMUST00000016125.11/57740 intron 1 of 11)	7921	Stk32c
chr8	42542283	42542652	370	27.0455	1.60447	0.377363	4.25179	2.12e-05	0.0041977	Distal Intergenic	593941	Triml1
chr1	79430518	79435191	4674	491.056	-0.470138	0.110579	-4.25159	2.12e-05	0.0041977	3' UTR	4851	Scg2
chr19	10484487	10487174	2688	260.08	0.562601	0.132328	4.25156	2.12e-05	0.0041977	Promoter (1-2kb)	-1559	Ppp1r32
chr2	80046340	80047642	1303	163.004	-0.615536	0.14478	-4.25154	2.12e-05	0.0041977	Intron (ENSMUST00000102655.9/18573 intron 1 of 14)	-7311	Pde1a
chr4	130003571	130010646	7076	494.888	0.486406	0.114416	4.25121	2.13e-05	0.0041977	Promoter (<=1kb)	0	Adgrb2
chrX	102063177	102063561	385	34.5065	1.27454	0.299827	4.25091	2.13e-05	0.0041977	Intron (ENSMUST00000124279.5/100042480 intron 2 of 2)	4039	Rtl5
chr3	33338005	33338533	529	46.0377	-1.06898	0.251492	-4.25056	2.13e-05	0.0041977	Distal Intergenic	-194758	Pex5l
chr7	87901468	87902355	888	53.4532	0.923522	0.217276	4.25046	2.13e-05	0.0041977	Intron (ENSMUST00000125009.8/108071 intron 4 of 9)	298379	Grm5
chr9	45170134	45170703	570	63.3958	0.974894	0.229368	4.25035	2.13e-05	0.0041977	Distal Intergenic	9950	Tmprss4
chr1	37666342	37667737	1396	80.2084	0.779704	0.183482	4.24947	2.14e-05	0.00420386	Intron (ENSMUST00000162875.7/72097 intron 1 of 9)	-41100	Cracdl
chr2	120043329	120045033	1705	252.129	0.718423	0.169064	4.24941	2.14e-05	0.00420386	Promoter (2-3kb)	2359	Pla2g4b
chr18	13839864	13840485	622	45.7119	-1.16719	0.274679	-4.24927	2.14e-05	0.00420386	Intron (ENSMUST00000025288.8/225207 intron 4 of 7)	3347	Zfp521
chr11	102023259	102028317	5059	522.065	0.545709	0.128447	4.24853	2.15e-05	0.00421302	Promoter (<=1kb)	0	Mpp3
chr16	96526400	96531436	5037	470.527	0.506808	0.119321	4.24744	2.16e-05	0.00422884	Distal Intergenic	26780	Pcp4
chr7	25224955	25228383	3429	198.838	0.734788	0.173046	4.2462	2.17e-05	0.00424744	Promoter (<=1kb)	-340	9130221H12Rik
chr1	23231175	23232246	1072	157.522	-0.629359	0.148229	-4.24586	2.18e-05	0.00424918	Intron (ENSMUST00000191045.1/ENSMUST00000191045.1 intron 1 of 3)	-40023	Mir30a
chr13	25317657	25318652	996	111.731	-0.813001	0.191536	-4.24463	2.19e-05	0.00426785	Distal Intergenic	-47575	Nrsn1
chr12	86585637	86586109	473	46.7249	1.07552	0.253418	4.24405	2.2e-05	0.0042741	Distal Intergenic	81228	Esrrb
chr4	152308656	152309283	628	34.4782	1.26045	0.297028	4.24355	2.2e-05	0.00427611	Promoter (<=1kb)	0	Rnf207
chr13	108692991	108693928	938	85.2467	-0.821568	0.193609	-4.24345	2.2e-05	0.00427611	Intron (ENSMUST00000133929.7/238871 intron 3 of 3)	38814	Pde4d
chr4	133601275	133603118	1844	121.482	0.705003	0.166153	4.24311	2.2e-05	0.00427776	Promoter (<=1kb)	0	Sfn
chr10	80347193	80348815	1623	101.99	0.688864	0.162418	4.2413	2.22e-05	0.00430756	Promoter (<=1kb)	0	Adamtsl5
chr10	53503142	53503792	651	47.3935	-1.27763	0.301271	-4.24082	2.23e-05	0.00431216	Exon (ENSMUST00000218774.1/100502868 exon 4 of 4)	15197	Gm20597
chr11	45966977	45967543	567	52.8242	-1.03054	0.243115	-4.2389	2.25e-05	0.00434441	Distal Intergenic	-11483	Thg1l
chr10	72484151	72484846	696	110.426	-0.771195	0.181985	-4.23769	2.26e-05	0.00436301	Distal Intergenic	-169999	Zwint
chr6	93266717	93267391	675	109.475	-0.761886	0.179889	-4.23532	2.28e-05	0.00440195	Intron (ENSMUST00000204449.2/330385 intron 4 of 6)	-323225	Adamts9
chr8	94294532	94302364	7833	668.791	0.375678	0.0887037	4.2352	2.28e-05	0.00440195	Promoter (<=1kb)	0	Nup93
chr12	51117792	51118757	966	124.539	-0.791077	0.186821	-4.2344	2.29e-05	0.00441268	Distal Intergenic	112634	1700008C04Rik
chr19	6388819	6390464	1646	112.843	0.719352	0.169899	4.234	2.3e-05	0.00441569	Promoter (2-3kb)	-2247	Pygm
chr9	107948163	107949109	947	55.9473	0.889709	0.210154	4.2336	2.3e-05	0.00441682	Promoter (1-2kb)	-1027	Traip
chr7	25041644	25043812	2169	140.034	0.786335	0.185743	4.23345	2.3e-05	0.00441682	Intron (ENSMUST00000205328.1/14809 intron 12 of 19)	15619	Grik5
chr11	77836755	77849551	12797	1353.41	0.610487	0.144215	4.23318	2.3e-05	0.00441732	Promoter (<=1kb)	0	Myo18a
chr5	113112656	113115037	2382	223.171	0.627987	0.148375	4.23242	2.31e-05	0.00442745	Intron (ENSMUST00000212276.1/243219 intron 1 of 7)	22949	2900026A02Rik
chr4	43424170	43427110	2941	214.769	0.555336	0.13123	4.23179	2.32e-05	0.00442817	Promoter (<=1kb)	579	Rusc2
chr9	20659195	20661395	2201	136.683	0.682806	0.16138	4.23103	2.33e-05	0.00442817	Intron (ENSMUST00000034689.7/23988 intron 2 of 3)	7100	Pin1
chr2	31858543	31859958	1416	195.258	0.721547	0.170538	4.23102	2.33e-05	0.00442817	Distal Intergenic	-12538	Fibcd1
chr3	122938450	122940335	1886	153.475	-0.700399	0.165544	-4.23089	2.33e-05	0.00442817	Intron (ENSMUST00000090379.6/99526 intron 14 of 15)	9292	Usp53
chr4	95001351	95001809	459	47.6527	-1.05179	0.248605	-4.23078	2.33e-05	0.00442817	Intron (ENSMUST00000149367.1/ENSMUST00000149367.1 intron 2 of 4)	-22251	Mysm1
chr14	79836630	79837532	903	75.7586	-0.838178	0.198126	-4.23054	2.33e-05	0.00442817	Exon (ENSMUST00000180427.1/ENSMUST00000180427.1 exon 1 of 5)	30866	Gm10845
chr7	30100693	30101037	345	62.7019	0.965781	0.228291	4.23048	2.33e-05	0.00442817	Exon (ENSMUST00000116939.2/ENSMUST00000116939.2 exon 1 of 1)	5508	Zfp260
chr18	25414548	25414934	387	57.8322	1.22	0.288414	4.23002	2.34e-05	0.00442817	Intron (ENSMUST00000159605.7/225289 intron 7 of 8)	71963	Celf4
chr17	24445382	24446675	1294	93.5059	0.865502	0.204619	4.22982	2.34e-05	0.00442817	Promoter (<=1kb)	-848	E4f1
chr4	137311349	137314133	2785	224.832	0.613213	0.144974	4.22981	2.34e-05	0.00442817	Distal Intergenic	33860	Wnt4
chr19	25267173	25268085	913	82.3578	-0.809179	0.191309	-4.22969	2.34e-05	0.00442817	Intron (ENSMUST00000049400.14/107351 intron 1 of 13)	30198	Kank1
chr5	137636186	137636855	670	45.7662	0.999779	0.236397	4.22924	2.34e-05	0.00443223	Promoter (1-2kb)	-1465	Lrch4
chr19	10467404	10470680	3277	349.212	0.601428	0.142276	4.22719	2.37e-05	0.00446793	Distal Intergenic	-9931	Lrrc10b
chr11	101188097	101197847	9751	969.612	0.640302	0.151494	4.22658	2.37e-05	0.00447537	Promoter (<=1kb)	0	Ezh1
chr14	117693807	117695060	1254	107.564	-0.813972	0.192602	-4.22619	2.38e-05	0.00447816	Intron (ENSMUST00000088483.9/23888 intron 5 of 9)	258787	Mir6239
chr4	19441077	19442395	1319	247.276	-0.645981	0.152862	-4.22592	2.38e-05	0.00447881	Intron (ENSMUST00000102999.1/30952 intron 13 of 17)	101283	Cpne3
chr5	70774119	70775023	905	108.542	-0.785278	0.185839	-4.22559	2.38e-05	0.00447894	Exon (ENSMUST00000031119.5/14405 exon 8 of 9)	67181	Gabrg1
chr4	139084562	139086807	2246	184.172	0.621243	0.147025	4.22543	2.38e-05	0.00447894	5' UTR	5299	Nbl1
chr6	56219905	56220735	831	127.669	-0.674719	0.159702	-4.22485	2.39e-05	0.00448294	Intron (ENSMUST00000044505.13/18575 intron 2 of 18)	-96897	Pde1c
chr6	72330134	72330514	381	46.1589	1.09458	0.259095	4.22461	2.39e-05	0.00448294	Promoter (2-3kb)	2854	Usp39
chr12	35656267	35656983	717	69.2729	-0.890257	0.210737	-4.2245	2.39e-05	0.00448294	Intron (ENSMUST00000223547.1/ENSMUST00000223547.1 intron 1 of 2)	17520	9130015A21Rik
chr11	52127438	52132954	5517	776.533	0.435469	0.103101	4.22372	2.4e-05	0.00449383	Promoter (<=1kb)	692	Mir3061
chr11	51101917	51102549	633	69.7259	0.896381	0.212284	4.22255	2.42e-05	0.0045113	Intron (ENSMUST00000121196.1/ENSMUST00000121196.1 intron 4 of 4)	16830	9230009I02Rik
chr3	108156263	108161067	4805	566.126	0.424434	0.100521	4.22236	2.42e-05	0.0045113	Promoter (1-2kb)	-1381	Gpr61
chr14	69794963	69798863	3901	284.574	0.505097	0.119714	4.21919	2.45e-05	0.00456983	Promoter (1-2kb)	1959	Rhobtb2
chr13	115231939	115232895	957	117.076	-0.72419	0.171651	-4.21898	2.45e-05	0.00456983	Distal Intergenic	-129975	Itga1
chr7	19073408	19074571	1164	64.8812	0.964634	0.228658	4.21868	2.46e-05	0.00457106	Promoter (1-2kb)	-1656	Dmwd
chr2	138244184	138244925	742	83.7642	-0.852655	0.20218	-4.21732	2.47e-05	0.00458903	Distal Intergenic	-11640	Btbd3
chr9	107734929	107741475	6547	764.913	0.525168	0.124527	4.21731	2.47e-05	0.00458903	Promoter (2-3kb)	2759	Rbm5
chr9	36970165	36972327	2163	180.868	0.565612	0.134179	4.21536	2.49e-05	0.00462404	Intron (ENSMUST00000177218.7/208076 intron 1 of 10)	14945	Pknox2
chr18	9629931	9630398	468	41.647	-1.23571	0.293161	-4.21512	2.5e-05	0.00462409	Exon (ENSMUST00000234246.1/ENSMUST00000234246.1 exon 1 of 1)	-10462	Cetn1
chr19	5274729	5276703	1975	119.007	0.741154	0.175878	4.21403	2.51e-05	0.00464155	Promoter (1-2kb)	-1610	Pacs1
chr6	87225417	87227191	1775	184.171	0.747789	0.177492	4.2131	2.52e-05	0.00465579	Intron (ENSMUST00000042025.11/69538 intron 12 of 17)	43052	Antxr1
chr8	106317594	106324053	6460	605.853	0.393071	0.0933496	4.21074	2.55e-05	0.00469594	Intron (ENSMUST00000067512.7/58994 intron 1 of 8)	13935	Smpd3
chr1	7218695	7219354	660	85.4704	-0.792624	0.188241	-4.21068	2.55e-05	0.00469594	Distal Intergenic	58138	Pcmtd1
chr2	27146567	27148663	2097	183.263	0.743341	0.17657	4.2099	2.55e-05	0.00470727	Exon (ENSMUST00000150024.1/329371 exon 7 of 7)	-4076	Fam163b
chr4	59682404	59683059	656	85.3982	-0.796344	0.189177	-4.20953	2.56e-05	0.00470727	Intron (ENSMUST00000070150.10/230259 intron 1 of 3)	-8130	E130308A19Rik
chr10	102474487	102475468	982	93.396	-0.914268	0.217212	-4.20911	2.56e-05	0.00470727	Distal Intergenic	15018	Nts
chr5	145246423	145246803	381	28.6436	1.32604	0.315052	4.20894	2.57e-05	0.00470727	3' UTR	14666	Zfp655
chr10	80381428	80382879	1452	93.1783	0.754054	0.179167	4.20866	2.57e-05	0.00470727	Exon (ENSMUST00000122709.1/ENSMUST00000122709.1 exon 1 of 1)	4780	Mex3d
chr5	118060755	118086193	25439	3319.47	0.455221	0.108169	4.20842	2.57e-05	0.00470727	3' UTR	19438	Tesc
chr5	44886514	44887185	672	101.855	-0.764597	0.1817	-4.20803	2.58e-05	0.00470727	Distal Intergenic	-79015	4930431F12Rik
chr4	138487987	138489358	1372	94.7633	0.829906	0.197225	4.20791	2.58e-05	0.00470727	Distal Intergenic	33673	Camk2n1
chr13	77396409	77399289	2881	301.065	-0.559183	0.132893	-4.20778	2.58e-05	0.00470727	Intron (ENSMUST00000168779.2/72371 intron 19 of 19)	203375	2210408I21Rik
chr5	120618090	120622854	4765	415.03	0.530312	0.126034	4.2077	2.58e-05	0.00470727	Promoter (<=1kb)	0	Ddx54
chr18	52409817	52410296	480	61.497	-1.09774	0.260899	-4.20753	2.58e-05	0.00470727	Distal Intergenic	-55397	Srfbp1
chr11	116997567	116998285	719	43.9656	1.06327	0.2528	4.20599	2.6e-05	0.00473051	Distal Intergenic	24494	Mgat5b
chr16	8422941	8423318	378	29.7448	1.32941	0.316078	4.20595	2.6e-05	0.00473051	Promoter (1-2kb)	1818	Tmem114
chr7	45257215	45258153	939	97.237	0.918498	0.218447	4.20467	2.61e-05	0.00475236	Promoter (<=1kb)	-878	Slc6a16
chr6	100506179	100506553	375	25.9288	1.37986	0.328221	4.20405	2.62e-05	0.00475359	Distal Intergenic	-20847	1700049E22Rik
chr2	104855384	104856427	1044	115.007	-0.74875	0.178105	-4.20398	2.62e-05	0.00475359	Distal Intergenic	-5508	Prrg4
chr6	33962186	33963180	995	68.8951	-1.08585	0.258295	-4.20391	2.62e-05	0.00475359	Intron (ENSMUST00000052266.14/20336 intron 17 of 17)	-66268	Lrguk
chr11	98752556	98758947	6392	559.674	0.512714	0.12198	4.20327	2.63e-05	0.00476069	Promoter (<=1kb)	0	Thra
chr8	70109192	70110821	1630	94.4155	0.727678	0.173129	4.2031	2.63e-05	0.00476069	Exon (ENSMUST00000002412.8/13004 exon 7 of 15)	-6606	Mir7066
chr6	93280883	93281323	441	43.9214	-1.11727	0.265841	-4.20276	2.64e-05	0.00476293	Distal Intergenic	-337391	Adamts9
chr7	18997929	19000834	2906	199.148	0.699337	0.166434	4.20189	2.65e-05	0.00477636	Exon (ENSMUST00000059331.8/232934 exon 3 of 3)	-3210	Irf2bp1
chr17	37066881	37068933	2053	154.754	0.632289	0.150501	4.20121	2.65e-05	0.00478235	Promoter (1-2kb)	-1511	Gabbr1
chr17	25613590	25616280	2691	364.357	0.640791	0.152528	4.20114	2.66e-05	0.00478235	Intron (ENSMUST00000141606.2/76483 intron 4 of 9)	34270	Lmf1
chr4	134134066	134135349	1284	108.615	0.711929	0.169503	4.2001	2.67e-05	0.00479943	Promoter (1-2kb)	-1424	Cep85
chr6	58946138	58947425	1288	110.745	-0.804475	0.191551	-4.1998	2.67e-05	0.00479955	Intron (ENSMUST00000089860.11/58909 intron 13 of 17)	38876	Herc3
chr11	119139627	119147060	7434	738.443	0.5567	0.132559	4.19963	2.67e-05	0.00479955	3' UTR	7077	Mir6934
chr18	64086785	64087095	311	27.0334	-1.37918	0.328572	-4.1975	2.7e-05	0.00483672	Distal Intergenic	81679	St8sia3os
chr5	123114799	123115783	985	81.2412	0.942198	0.224471	4.19742	2.7e-05	0.00483672	3' UTR	14898	Tmem120b
chr10	24473905	24474527	623	87.686	-0.870335	0.207403	-4.19634	2.71e-05	0.00485481	Distal Intergenic	119231	Gm15270
chr8	66004152	66006309	2158	260.494	-0.582627	0.138857	-4.19589	2.72e-05	0.00485728	Intron (ENSMUST00000152320.7/72925 intron 3 of 8)	36995	Marchf1
chr7	44252177	44254377	2201	141.434	0.764512	0.18221	4.19577	2.72e-05	0.00485728	Promoter (2-3kb)	2042	Snord88a
chr11	98383124	98383909	786	51.4543	1.01882	0.24284	4.19543	2.72e-05	0.0048582	Promoter (<=1kb)	0	Tcap
chr14	64571048	64571935	888	51.0445	0.950474	0.226559	4.19526	2.73e-05	0.0048582	Distal Intergenic	-16116	Mir124a-1hg
chr5	114095690	114097410	1721	109.037	0.783555	0.186837	4.1938	2.74e-05	0.00488472	Promoter (2-3kb)	-2905	Usp30
chr4	134579065	134581210	2146	152.618	0.675411	0.161071	4.19324	2.75e-05	0.00489163	Exon (ENSMUST00000038628.3/230815 exon 7 of 13)	-11214	Mir6403
chr10	102578633	102579264	632	60.7682	-1.00919	0.24069	-4.19293	2.75e-05	0.00489349	Distal Intergenic	38385	Rassf9
chr17	35775612	35776095	484	35.2556	1.26619	0.302003	4.19263	2.76e-05	0.00489489	Intron (ENSMUST00000172874.1/74601 intron 1 of 2)	3162	4833427F10Rik
chr3	75009577	75010129	553	65.813	-0.977906	0.233261	-4.19233	2.76e-05	0.00489597	Distal Intergenic	133574	Zbbx
chr14	112236344	112237542	1199	98.769	-0.830184	0.198034	-4.19212	2.76e-05	0.00489597	Distal Intergenic	560495	Slitrk5
chr13	117467043	117468157	1115	112.164	-0.752148	0.179438	-4.19169	2.77e-05	0.00490039	Distal Intergenic	-134163	Hcn1
chr8	71717745	71732662	14918	1999.02	0.46963	0.112058	4.19095	2.78e-05	0.00491135	Promoter (<=1kb)	0	Fcho1
chr4	89038589	89039191	603	43.2213	-1.09904	0.262328	-4.18955	2.8e-05	0.00493428	Exon (ENSMUST00000232991.1/ENSMUST00000232991.1 exon 1 of 2)	-11117	Wincr1
chr13	112767072	112767450	379	20.4538	1.58479	0.378298	4.18925	2.8e-05	0.00493428	Distal Intergenic	-33342	Plpp1
chr2	173261851	173273702	11852	1044.68	0.383832	0.091624	4.18921	2.8e-05	0.00493428	Promoter (2-3kb)	2487	Pmepa1
chr9	44791427	44791898	472	38.1568	1.11483	0.266161	4.18856	2.81e-05	0.00494339	Promoter (1-2kb)	1983	Ift46
chr4	33352557	33353697	1141	135.393	0.648939	0.154963	4.18771	2.82e-05	0.00495697	Intron (ENSMUST00000108153.8/24018 intron 8 of 15)	21543	Rngtt
chrX	164720201	164721086	886	86.0388	-0.823847	0.196748	-4.18733	2.82e-05	0.00496042	Distal Intergenic	213874	Asb9
chr8	43949135	43949608	474	35.508	-1.19414	0.285234	-4.18654	2.83e-05	0.00497221	Distal Intergenic	-239086	Adam34
chr4	4505180	4506216	1037	124.429	-0.67761	0.161862	-4.18633	2.83e-05	0.00497221	Distal Intergenic	22503	Gm11780
chr16	37046048	37046428	381	57.4797	1.19786	0.286253	4.18463	2.86e-05	0.00500209	Intron (ENSMUST00000071452.11/77782 intron 9 of 24)	5612	Polq
chr11	77465612	77469183	3572	286.718	0.593295	0.141784	4.18452	2.86e-05	0.00500209	Promoter (1-2kb)	1701	Coro6
chr11	77955970	77970255	14286	1413.98	0.522225	0.124825	4.18365	2.87e-05	0.00501344	Promoter (<=1kb)	0	Sez6
chr11	75834822	75841077	6256	646.773	0.486717	0.116344	4.18343	2.87e-05	0.00501344	Exon (ENSMUST00000121287.7/380714 exon 7 of 9)	-38773	Doc2b
chr11	3861671	3865890	4220	448.66	0.507691	0.121361	4.18332	2.87e-05	0.00501344	Promoter (<=1kb)	0	Osbp2
chr15	79762387	79763330	944	55.5572	0.902207	0.215709	4.18252	2.88e-05	0.00502148	Promoter (1-2kb)	1551	Dnal4
chr3	145256367	145257088	722	68.8818	-0.912172	0.218109	-4.18218	2.89e-05	0.00502148	Distal Intergenic	-35384	Col24a1
chr3	15193416	15194963	1548	164.121	-0.745126	0.178177	-4.18193	2.89e-05	0.00502148	Distal Intergenic	137339	Gm9733
chr5	140670846	140672716	1871	134.894	0.671804	0.160652	4.18173	2.89e-05	0.00502148	Promoter (1-2kb)	-1487	Iqce
chr8	124488865	124490152	1288	199.198	0.586692	0.140307	4.18147	2.9e-05	0.00502148	Distal Intergenic	-30615	Cog2
chr5	140464586	140465687	1102	148.499	0.740198	0.17702	4.18143	2.9e-05	0.00502148	Intron (ENSMUST00000197549.2/ENSMUST00000197549.2 intron 6 of 19)	24644	Eif3b
chr11	117740586	117743062	2477	238.586	0.65903	0.157614	4.1813	2.9e-05	0.00502148	Promoter (<=1kb)	0	Tnrc6c
chr11	102302689	102307440	4752	287.669	0.534637	0.127875	4.18093	2.9e-05	0.00502148	Promoter (1-2kb)	2000	Ubtf
chr8	22046993	22047371	379	24.8949	1.48086	0.354194	4.18093	2.9e-05	0.00502148	Intron (ENSMUST00000006742.10/11979 intron 1 of 20)	12648	Atp7b
chr5	138184972	138186139	1168	71.0652	0.834226	0.19957	4.18011	2.91e-05	0.00503145	Promoter (1-2kb)	1066	Taf6
chr4	150939611	150940772	1162	102.345	0.72598	0.173687	4.17983	2.92e-05	0.00503145	Intron (ENSMUST00000105672.9/21942 intron 6 of 6)	9814	Tnfrsf9
chr4	5129803	5132133	2331	358.798	-0.523237	0.125182	-4.1798	2.92e-05	0.00503145	Distal Intergenic	-336448	Bpnt2
chr8	81883071	81883856	786	71.8295	-0.844688	0.202134	-4.17885	2.93e-05	0.00504338	Intron (ENSMUST00000213285.1/234515 intron 10 of 24)	-6463	Inpp4b
chr11	5989166	6005673	16508	2127.71	0.351329	0.0840773	4.17864	2.93e-05	0.00504338	Promoter (<=1kb)	0	Camk2b
chr3	104427375	104427761	387	33.5983	2.02031	0.483491	4.17859	2.93e-05	0.00504338	Intron (ENSMUST00000199180.1/269473 intron 1 of 1)	33750	Lrig2
chr2	32302459	32321575	19117	2120.67	0.506032	0.121111	4.17824	2.94e-05	0.00504612	Promoter (<=1kb)	0	Mir3154
chr12	106707326	106707749	424	34.4242	1.29166	0.309166	4.1779	2.94e-05	0.00504815	Intron (ENSMUST00000135423.7/71033 intron 6 of 7)	8575	4933406K04Rik
chr11	5959975	5982394	22420	2330.4	0.351572	0.0841543	4.17771	2.94e-05	0.00504815	Promoter (<=1kb)	671	Ykt6
chr4	155243086	155245000	1915	110.482	0.764429	0.183	4.1772	2.95e-05	0.00505446	Distal Intergenic	-4802	Faap20
chr15	53112682	53114362	1681	135.282	-0.698947	0.167348	-4.17661	2.96e-05	0.00506266	Intron (ENSMUST00000077273.8/14042 intron 1 of 10)	-4814	Ext1
chr10	21287257	21288541	1285	153.118	-0.709735	0.169974	-4.17556	2.97e-05	0.00507656	Distal Intergenic	-7438	Hbs1l
chr14	110633854	110634847	994	103.918	-0.737367	0.176592	-4.17554	2.97e-05	0.00507656	Distal Intergenic	120302	Slitrk6
chr18	35086361	35086768	408	30.8758	1.21814	0.291773	4.17496	2.98e-05	0.00508452	Intron (ENSMUST00000237091.1/ENSMUST00000237091.1 intron 3 of 3)	-32091	Ctnna1
chr1	107159683	107160093	411	30.8287	-1.31519	0.315188	-4.17272	3.01e-05	0.00512988	Promoter (1-2kb)	1021	Serpinb3b
chr9	20671388	20672240	853	52.8828	1.03676	0.248487	4.17228	3.02e-05	0.00513324	Promoter (<=1kb)	891	Olfm2
chr3	126245532	126246738	1207	132.093	-0.750911	0.179983	-4.17212	3.02e-05	0.00513324	Distal Intergenic	-116946	Arsj
chr15	27369655	27370037	383	54.1035	1.24046	0.297384	4.17123	3.03e-05	0.00514846	Distal Intergenic	-96640	Ank
chr8	12919988	12921297	1310	100.66	0.725042	0.173861	4.17024	3.04e-05	0.00516371	Intron (ENSMUST00000095456.9/17207 intron 2 of 29)	4013	Mcf2l
chr14	74406688	74407459	772	84.5714	-0.743831	0.178372	-4.17011	3.04e-05	0.00516371	Intron (ENSMUST00000226557.1/ENSMUST00000226557.1 intron 1 of 4)	51161	4933402J15Rik
chr18	64272313	64276849	4537	535.626	0.411513	0.0986898	4.16976	3.05e-05	0.00516663	Promoter (<=1kb)	308	St8sia3os
chr7	15979703	15981901	2199	237.776	0.649716	0.155845	4.16898	3.06e-05	0.00517931	Promoter (<=1kb)	-978	Bicra
chr17	57055752	57057386	1635	111.803	0.658365	0.157951	4.16817	3.07e-05	0.00518545	Promoter (<=1kb)	-367	Slc25a23
chr14	105589370	105590185	816	50.5292	-1.03702	0.24882	-4.16777	3.08e-05	0.00518545	Promoter (<=1kb)	0	9330188P03Rik
chr16	87759191	87760006	816	86.3302	-0.804138	0.192943	-4.16774	3.08e-05	0.00518545	Distal Intergenic	60187	Bach1
chr7	44432319	44434949	2631	278.592	0.602314	0.144518	4.16774	3.08e-05	0.00518545	Intron (ENSMUST00000127790.7/272381 intron 1 of 2)	3301	Lrrc4b
chr4	40587013	40587813	801	181.108	-0.605591	0.145309	-4.16761	3.08e-05	0.00518545	Distal Intergenic	-61465	4933428C19Rik
chr2	138599498	138600119	622	58.2154	-0.944601	0.226669	-4.16732	3.08e-05	0.00518726	Intron (ENSMUST00000155923.1/ENSMUST00000155923.1 intron 1 of 4)	-219810	Mir1952
chr15	99219507	99227084	7578	961.965	0.533102	0.127946	4.1666	3.09e-05	0.00519846	Promoter (<=1kb)	0	Kcnh3
chr15	100823076	100826835	3760	409.354	0.575858	0.138228	4.16601	3.1e-05	0.00520707	3' UTR	8722	Slc4a8
chr7	135109314	135109697	384	29.8549	1.48207	0.355809	4.16535	3.11e-05	0.0052171	Intron (ENSMUST00000084488.4/330662 intron 35 of 51)	86305	1700120G07Rik
chr3	139029429	139032143	2715	384.932	-0.483517	0.116107	-4.16442	3.12e-05	0.00523348	Intron (ENSMUST00000098574.8/229877 intron 2 of 14)	42655	Rap1gds1
chr1	52950643	52954284	3642	437.21	-0.462496	0.111079	-4.16366	3.13e-05	0.00524058	Promoter (<=1kb)	0	1700019D03Rik
chr11	37285191	37286060	870	91.9605	-0.769732	0.184875	-4.16351	3.13e-05	0.00524058	Distal Intergenic	-49309	Tenm2
chrX	87899277	87899661	385	47.8196	1.23651	0.296991	4.16345	3.13e-05	0.00524058	Exon (ENSMUST00000175315.2/ENSMUST00000175315.2 exon 1 of 1)	-9042	Il1rapl1
chr4	126527061	126527530	470	29.7225	1.27243	0.305641	4.16317	3.14e-05	0.00524202	Intron (ENSMUST00000084289.4/76850 intron 1 of 17)	5942	Ago4
chr16	34145819	34152339	6521	519.829	0.41215	0.0990109	4.16267	3.15e-05	0.00524519	3' UTR	10940	Kalrn
chr16	79651143	79651931	789	99.1229	-0.779994	0.187382	-4.1626	3.15e-05	0.00524519	Exon (ENSMUST00000195074.1/ENSMUST00000195074.1 exon 1 of 1)	-347445	1700066C05Rik
chr15	103345160	103348122	2963	226.519	0.528186	0.126898	4.1623	3.15e-05	0.00524593	Promoter (2-3kb)	2403	Mir6963
chr6	102298739	102299893	1155	126.209	-0.662596	0.159196	-4.16213	3.15e-05	0.00524593	Intron (ENSMUST00000203050.2/75893 intron 3 of 3)	32617	4930587E11Rik
chr12	80236515	80244630	8116	1033.54	0.349771	0.0840429	4.16181	3.16e-05	0.00524822	Intron (ENSMUST00000021554.15/109711 intron 1 of 20)	14154	Actn1
chr11	95339315	95340965	1651	115.279	0.707462	0.170004	4.16144	3.16e-05	0.00525198	Promoter (<=1kb)	0	Fam117a
chr8	83659199	83672778	13580	1424.72	0.372676	0.0895668	4.16087	3.17e-05	0.00525539	Promoter (<=1kb)	0	Ptger1
chr4	100723384	100724230	847	162.809	-0.636664	0.153013	-4.16085	3.17e-05	0.00525539	Distal Intergenic	-52445	Cachd1
chr7	44551868	44552455	588	33.2552	1.16978	0.281161	4.16055	3.17e-05	0.00525591	Promoter (<=1kb)	0	Nr1h2
chr6	4057676	4058582	907	104.115	-0.813657	0.195572	-4.1604	3.18e-05	0.00525591	Distal Intergenic	-10091	4930528H21Rik
chr10	80339912	80346979	7068	1017.02	0.482939	0.116091	4.15999	3.18e-05	0.00525753	Promoter (<=1kb)	0	Adamtsl5
chr2	18586278	18588358	2081	400.23	-0.518391	0.124619	-4.1598	3.19e-05	0.00525753	Distal Intergenic	-84026	Commd3
chr9	86287903	86288564	662	48.7791	-1.09307	0.262777	-4.15968	3.19e-05	0.00525753	Distal Intergenic	176386	Ube2cbp
chr18	14681495	14683691	2197	523.17	-0.579832	0.13942	-4.15888	3.2e-05	0.00525967	Promoter (<=1kb)	0	Ss18
chr5	114819657	114827055	7399	871.627	0.462187	0.111134	4.15881	3.2e-05	0.00525967	Promoter (<=1kb)	0	2610524H06Rik
chr10	79692684	79694668	1985	116.539	0.676525	0.162675	4.15876	3.2e-05	0.00525967	Promoter (<=1kb)	0	Gzmm
chr17	27384353	27386759	2407	363.503	0.680362	0.163598	4.15873	3.2e-05	0.00525967	Distal Intergenic	26256	Mir7218
chr6	79739365	79739899	535	65.7432	-0.922753	0.221936	-4.15774	3.21e-05	0.00527759	Distal Intergenic	-78017	Gm20594
chr15	80949377	80950610	1234	124.048	0.691074	0.166232	4.1573	3.22e-05	0.00528132	Promoter (<=1kb)	600	Adsl
chr15	45342106	45343050	945	102.216	-0.912311	0.219456	-4.15715	3.22e-05	0.00528132	Distal Intergenic	-227186	Kcnv1
chr9	21806415	21807494	1080	83.0572	0.809523	0.194825	4.15513	3.25e-05	0.00532029	Promoter (2-3kb)	-2414	Dock6
chr17	35127801	35128220	420	28.088	1.31368	0.316164	4.15504	3.25e-05	0.00532029	Promoter (1-2kb)	1415	D17H6S53E
chr7	44631181	44631874	694	89.6909	1.0047	0.241815	4.15482	3.26e-05	0.00532049	Promoter (<=1kb)	-599	Myh14
chr1	75404528	75407497	2970	190.908	0.548265	0.131985	4.15399	3.27e-05	0.00533482	3' UTR	3518	Speg
chr5	19322163	19323327	1165	121.385	-0.728659	0.175445	-4.15321	3.28e-05	0.00534808	Intron (ENSMUST00000197354.4/50791 intron 1 of 21)	95108	Magi2
chr11	8910460	8911159	700	67.3267	-0.908395	0.218757	-4.15253	3.29e-05	0.00535472	Intron (ENSMUST00000154153.7/ENSMUST00000154153.7 intron 17 of 49)	99519	Hus1
chr4	10419401	10420209	809	50.5321	-1.12474	0.270858	-4.1525	3.29e-05	0.00535472	Distal Intergenic	322695	1700123O12Rik
chr11	107806944	107809690	2747	296.259	0.5039	0.121356	4.15224	3.29e-05	0.00535575	Distal Intergenic	-12387	Cacng4
chr1	32442966	32445786	2821	473.776	-0.558647	0.134569	-4.15139	3.3e-05	0.00536911	Intron (ENSMUST00000027226.11/170771 intron 4 of 8)	75213	Gm9839
chr17	12950747	12952382	1636	155.039	0.611844	0.147388	4.15125	3.31e-05	0.00536911	Exon (ENSMUST00000007005.13/110460 exon 4 of 9)	3963	Acat2
chr7	16316335	16316816	482	34.1632	1.19457	0.2878	4.15069	3.31e-05	0.00537713	Promoter (2-3kb)	2818	Bbc3
chr6	4224695	4225294	600	62.9958	-0.962613	0.231929	-4.15046	3.32e-05	0.00537753	Distal Intergenic	-137723	Bet1
chr5	114545082	114546064	983	99.6459	0.877694	0.211517	4.14951	3.33e-05	0.0053949	Distal Intergenic	-21952	Fam222a
chr1	164309145	164309864	720	55.0548	0.922583	0.222382	4.14864	3.34e-05	0.00540673	Promoter (1-2kb)	1048	Nme7
chr9	45932683	45934360	1678	117.461	0.708219	0.170714	4.14857	3.35e-05	0.00540673	Promoter (1-2kb)	1214	Tagln
chr3	14916636	14919488	2853	361.207	-0.646521	0.15585	-4.14837	3.35e-05	0.00540673	Distal Intergenic	29997	Car2
chr18	36066746	36070494	3749	421.849	0.443056	0.106808	4.14817	3.35e-05	0.00540673	Intron (ENSMUST00000115713.8/100042150 intron 1 of 9)	-13862	Nrg2
chr8	41920473	41922661	2189	285.736	-0.600075	0.144693	-4.14724	3.37e-05	0.00542359	Intron (ENSMUST00000188324.1/69966 intron 3 of 5)	93206	2810404M03Rik
chr17	12957567	12959070	1504	94.9915	0.765701	0.184653	4.1467	3.37e-05	0.00542636	Promoter (1-2kb)	-1222	Acat2
chr19	4189009	4200052	11044	1458.14	0.60414	0.145715	4.14604	3.38e-05	0.00542636	Promoter (<=1kb)	0	Tbc1d10c
chr7	27415311	27419127	3817	377.062	0.706345	0.170371	4.14592	3.38e-05	0.00542636	Exon (ENSMUST00000011895.13/80297 exon 8 of 36)	-18758	Sptbn4
chr11	118657116	118662322	5207	377.978	0.506994	0.122291	4.14581	3.39e-05	0.00542636	Intron (ENSMUST00000117731.7/52897 intron 3 of 13)	-87206	Rbfox3
chr7	46128874	46130218	1345	116.34	0.726164	0.175156	4.1458	3.39e-05	0.00542636	Exon (ENSMUST00000211767.1/ENSMUST00000211767.1 exon 2 of 3)	6411	Abcc8
chr7	107708504	107709196	693	141.785	0.724128	0.174687	4.1453	3.39e-05	0.00542636	Exon (ENSMUST00000040056.14/19024 exon 7 of 25)	-33710	Ppfibp2
chr11	97662066	97667265	5200	546.659	0.547708	0.132129	4.14526	3.39e-05	0.00542636	Promoter (<=1kb)	0	Mllt6
chr3	88627964	88633022	5059	791.897	0.444926	0.107336	4.14517	3.4e-05	0.00542636	Promoter (<=1kb)	0	Arhgef2
chr9	121074535	121077010	2476	252.905	0.595228	0.14361	4.14474	3.4e-05	0.00542636	Intron (ENSMUST00000170406.7/209012 intron 3 of 7)	-29603	Ulk4
chr8	14049424	14049805	382	27.6444	1.45848	0.351895	4.14465	3.4e-05	0.00542636	Intron (ENSMUST00000110813.4/234086 intron 3 of 5)	40474	Erich1
chr2	30437411	30438092	682	44.006	1.02259	0.246728	4.14461	3.4e-05	0.00542636	Promoter (<=1kb)	-137	Ptpa
chr8	18862306	18862689	384	31.1227	1.20758	0.291364	4.14458	3.4e-05	0.00542636	Exon (ENSMUST00000209494.1/ENSMUST00000209494.1 exon 1 of 1)	16027	Agpat5
chr13	29179791	29181010	1220	161.783	-0.587898	0.141863	-4.14413	3.41e-05	0.00542636	Distal Intergenic	163083	A330102I10Rik
chr1	34800302	34816580	16279	2011.81	0.319379	0.0770682	4.14411	3.41e-05	0.00542636	Promoter (<=1kb)	0	Arhgef4
chr10	25695319	25696756	1438	217.701	-0.693288	0.1673	-4.14398	3.41e-05	0.00542636	Distal Intergenic	-73756	Gm36908
chr3	38849471	38849973	503	73.5968	-0.932547	0.225073	-4.14332	3.42e-05	0.00543244	Distal Intergenic	-36967	Fat4
chr1	65958893	65959543	651	56.5712	-0.988058	0.238484	-4.14309	3.43e-05	0.00543244	Distal Intergenic	32355	Crygf
chr4	16101593	16102349	757	86.9536	-0.890191	0.214868	-4.14297	3.43e-05	0.00543244	Distal Intergenic	61294	Ripk2
chr8	106112010	106112401	392	47.5506	1.28627	0.310477	4.14289	3.43e-05	0.00543244	Intron (ENSMUST00000212742.1/18021 intron 9 of 9)	20674	Esrp2
chr18	49770215	49772385	2171	326.285	-0.47908	0.115653	-4.14239	3.44e-05	0.00543818	Distal Intergenic	-14614	Dtwd2
chr5	36939856	36942833	2978	238.201	0.484855	0.117051	4.14224	3.44e-05	0.00543818	Promoter (<=1kb)	426	Ppp2r2c
chr13	17900302	17901778	1477	186.556	-0.57496	0.138819	-4.1418	3.45e-05	0.00543935	Intron (ENSMUST00000009003.8/56044 intron 1 of 4)	42171	Rala
chr5	34249686	34255902	6217	596.546	0.443521	0.107089	4.14161	3.45e-05	0.00543935	Intron (ENSMUST00000094868.9/231125 intron 1 of 12)	-6127	Zfyve28
chr15	55142384	55143329	946	121.065	-0.689268	0.166427	-4.14157	3.45e-05	0.00543935	Intron (ENSMUST00000096433.9/97998 intron 1 of 8)	8931	Deptor
chr16	50836866	50838187	1322	141.414	-0.680782	0.164414	-4.14065	3.46e-05	0.00545192	Distal Intergenic	53388	1700116B05Rik
chr18	73341214	73342029	816	84.0792	-0.824239	0.199062	-4.14062	3.46e-05	0.00545192	Distal Intergenic	-231015	Mex3c
chr18	70587437	70589214	1778	230.612	-0.595008	0.143707	-4.14042	3.47e-05	0.00545192	Intron (ENSMUST00000074058.10/17191 intron 2 of 6)	-4041	Mbd2
chr9	92467720	92468640	921	79.7699	-0.92309	0.222968	-4.14001	3.47e-05	0.0054559	Intron (ENSMUST00000034941.8/235527 intron 1 of 8)	10326	Plscr4
chr4	129126787	129132628	5842	606.687	0.522184	0.126136	4.13984	3.48e-05	0.0054559	Distal Intergenic	-4371	Fndc5
chr7	16139508	16141287	1780	121.344	0.765085	0.184854	4.13886	3.49e-05	0.0054715	Exon (ENSMUST00000211649.1/110891 exon 3 of 10)	9160	Slc8a2
chr8	121693432	121695366	1935	182.545	0.554578	0.133996	4.13877	3.49e-05	0.0054715	Intron (ENSMUST00000127664.1/108148 intron 1 of 15)	-34257	Jph3
chr18	90126647	90127832	1186	153.949	-0.755008	0.182464	-4.13784	3.51e-05	0.00548902	Distal Intergenic	-357119	Dok6
chr14	27871572	27872695	1124	78.8167	0.84268	0.20367	4.13747	3.51e-05	0.00549291	Promoter (<=1kb)	-437	Erc2
chr5	124502862	124504769	1908	236.322	0.580973	0.140451	4.13649	3.53e-05	0.00551149	Promoter (<=1kb)	0	Rilpl1
chr7	19222209	19222814	606	35.5975	1.15164	0.278446	4.13594	3.54e-05	0.00551718	Exon (ENSMUST00000060225.5/319197 exon 2 of 2)	-5520	Opa3
chrX	49366774	49367271	498	47.4821	-1.02364	0.247504	-4.13584	3.54e-05	0.00551718	Intron (ENSMUST00000147144.1/ENSMUST00000147144.1 intron 1 of 3)	-78515	Enox2
chr2	42007602	42009357	1756	131.739	-0.69164	0.167284	-4.13453	3.56e-05	0.00554029	Intron (ENSMUST00000052550.12/94217 intron 2 of 90)	-218524	Lrp1b
chr7	19553341	19555190	1850	197.163	0.757129	0.183126	4.13447	3.56e-05	0.00554029	Intron (ENSMUST00000058444.9/232947 intron 1 of 12)	7886	Ppp1r37
chr8	120516317	120519603	3287	337.194	0.569956	0.137888	4.13346	3.57e-05	0.00555993	Intron (ENSMUST00000127664.1/108148 intron 1 of 15)	-16254	Gse1
chr1	140660295	140662142	1848	189.298	-0.695045	0.168177	-4.13281	3.58e-05	0.00556678	Distal Intergenic	-3891	4930590L20Rik
chr8	106266779	106274764	7986	889.271	0.387974	0.0938795	4.13268	3.59e-05	0.00556678	Intron (ENSMUST00000067512.7/58994 intron 2 of 8)	6214	Smpd3
chr4	25410226	25410937	712	63.1125	-0.89844	0.217414	-4.13239	3.59e-05	0.00556678	Distal Intergenic	-128405	Ufl1
chr5	122773555	122787520	13966	1637.36	0.486265	0.117673	4.13236	3.59e-05	0.00556678	Promoter (<=1kb)	0	Camkk2
chr14	119452390	119454287	1898	236.982	0.534496	0.129388	4.13095	3.61e-05	0.0055959	Intron (ENSMUST00000065904.4/50787 intron 1 of 1)	-294938	1700006F04Rik
chr3	61122032	61125038	3007	332.987	-0.576335	0.139534	-4.13044	3.62e-05	0.00560344	Distal Intergenic	119237	P2ry1
chr3	19848224	19849000	777	93.1287	-0.87923	0.21291	-4.12959	3.63e-05	0.0056193	Distal Intergenic	-45886	4632415L05Rik
chrX	163722815	163723977	1163	116.783	-0.703806	0.170469	-4.12865	3.65e-05	0.00563728	Distal Intergenic	37352	Rnf138rt1
chr7	16867038	16867906	869	45.7932	1.07648	0.260761	4.12822	3.66e-05	0.00563798	Promoter (1-2kb)	-1346	Prkd2
chr15	38708832	38711347	2516	439.398	-0.407471	0.0987039	-4.12822	3.66e-05	0.00563798	Distal Intergenic	17169	Gm45924
chr4	67994920	67995511	592	51.0299	-0.979608	0.23731	-4.12797	3.66e-05	0.00563905	Distal Intergenic	326450	Gm12911
chr14	58761697	58762167	471	56.076	-0.965832	0.233991	-4.12764	3.66e-05	0.00564103	Distal Intergenic	380726	1700129C05Rik
chr18	30110171	30111320	1150	166.987	-0.639314	0.154892	-4.12748	3.67e-05	0.00564103	Distal Intergenic	-161427	Pik3c3
chr9	84199564	84200576	1013	93.913	-0.820676	0.198865	-4.12679	3.68e-05	0.00565182	Distal Intergenic	92057	Bckdhb
chr17	5579983	5580365	383	35.4247	1.2026	0.291436	4.12647	3.68e-05	0.00565182	Intron (ENSMUST00000089185.5/224454 intron 1 of 8)	87426	Zdhhc14
chr10	74444055	74444808	754	105.303	-0.828279	0.200725	-4.12644	3.68e-05	0.00565182	Intron (ENSMUST00000064562.13/11994 intron 16 of 30)	58182	Pcdh15
chr18	89158949	89159719	771	108.764	-0.781778	0.189474	-4.12604	3.69e-05	0.00565679	Distal Intergenic	-17248	Cd226
chr10	24131363	24131930	568	74.0278	-0.879174	0.213095	-4.12574	3.7e-05	0.0056592	Intron (ENSMUST00000125161.2/ENSMUST00000125161.2 intron 1 of 2)	-17372	Stx7
chr5	129065266	129066156	891	79.3526	0.809641	0.196261	4.12533	3.7e-05	0.00566417	Distal Intergenic	-30594	Adgrd1
chr4	129125781	129126447	667	39.8791	1.06761	0.258819	4.12491	3.71e-05	0.00566956	Distal Intergenic	-3745	Hpca
chr6	91592212	91594216	2005	276.074	0.570581	0.138339	4.1245	3.72e-05	0.00567491	Distal Intergenic	76164	Lsm3
chr17	46836092	46836468	377	21.3449	1.45735	0.3534	4.12379	3.73e-05	0.00568445	Intron (ENSMUST00000233455.1/210982 intron 1 of 4)	-3778	Bicral
chr15	80363721	80365333	1613	145.183	0.63624	0.154289	4.1237	3.73e-05	0.00568445	Intron (ENSMUST00000160424.7/239556 intron 10 of 36)	-23995	Cacna1i
chr14	86326475	86328748	2274	270.423	-0.515195	0.124946	-4.12335	3.73e-05	0.00568445	Distal Intergenic	80472	4930529K09Rik
chr2	163526338	163526759	422	40.0688	1.09369	0.265245	4.12331	3.73e-05	0.00568445	Intron (ENSMUST00000143911.7/15378 intron 1 of 2)	14933	Hnf4aos
chr7	125951035	125953221	2187	243.877	0.584019	0.141649	4.123	3.74e-05	0.00568716	Intron (ENSMUST00000073935.6/269994 intron 3 of 6)	85764	Katnip
chr7	27310860	27311236	377	28.2292	1.21037	0.293591	4.12262	3.75e-05	0.00569149	Promoter (<=1kb)	-182	Ltbp4
chr7	45830333	45833724	3392	379.902	0.598015	0.145081	4.12193	3.76e-05	0.00570376	Promoter (<=1kb)	0	Grwd1
chr15	24130658	24131281	624	82.5576	-0.854422	0.207311	-4.12145	3.76e-05	0.00571036	Distal Intergenic	956794	Cdh18
chr11	24520696	24521086	391	34.9552	1.35601	0.329029	4.12126	3.77e-05	0.00571036	Intron (ENSMUST00000153153.1/ENSMUST00000153153.1 intron 2 of 3)	38787	4933430M04Rik
chr10	81548737	81553299	4563	464.205	0.424	0.10289	4.12092	3.77e-05	0.00571382	Distal Intergenic	-3547	Gna11
chr16	7222062	7225641	3580	268.778	0.521204	0.126494	4.12038	3.78e-05	0.00572061	Promoter (<=1kb)	0	Rbfox1
chr1	65830851	65831375	525	49.7878	-1.06626	0.258785	-4.12025	3.78e-05	0.00572061	Distal Intergenic	-95145	Crygf
chr11	3726343	3728508	2166	142.443	0.703775	0.170846	4.11935	3.8e-05	0.00573185	5' UTR	-4127	Osbp2
chr5	65769928	65771830	1903	203.157	-0.550697	0.13369	-4.11922	3.8e-05	0.00573185	5' UTR	5808	N4bp2
chr9	108198359	108207791	9433	1133.03	0.485911	0.117962	4.1192	3.8e-05	0.00573185	3' UTR	-7975	Bsn
chr13	81641600	81642242	643	73.8268	-0.850485	0.206492	-4.11873	3.81e-05	0.00573485	Distal Intergenic	-8446	Adgrv1
chr11	91734390	91735354	965	99.0239	-0.786228	0.190894	-4.11867	3.81e-05	0.00573485	Distal Intergenic	-156832	Kif2b
chr4	122853125	122856634	3510	222.404	0.555124	0.134788	4.11849	3.81e-05	0.00573485	3' UTR	7998	Cap1
chr5	118197415	118198454	1040	99.4631	0.709311	0.172262	4.11762	3.83e-05	0.00574232	Promoter (2-3kb)	2778	Rnft2
chr6	99863789	99864171	383	35.8709	1.18888	0.288731	4.11761	3.83e-05	0.00574232	Distal Intergenic	-137397	Prok2
chr18	54118833	54119763	931	112.662	-0.770836	0.187206	-4.11759	3.83e-05	0.00574232	Distal Intergenic	186589	Csnk1g3
chr17	57006919	57007650	732	63.7798	0.831769	0.202036	4.11694	3.84e-05	0.00575023	Exon (ENSMUST00000002733.6/98053 exon 5 of 13)	3638	Gtf2f1
chr10	78447996	78452008	4013	336.044	0.526183	0.127812	4.11684	3.84e-05	0.00575023	Promoter (<=1kb)	0	Pdxk
chr7	29349342	29350132	791	49.2659	0.982512	0.238666	4.11668	3.84e-05	0.00575023	Intron (ENSMUST00000183330.7/74206 intron 5 of 13)	4087	Sipa1l3
chr7	118940841	118941223	383	29.1118	1.23272	0.299486	4.11612	3.85e-05	0.00575289	Intron (ENSMUST00000098087.8/434232 intron 7 of 8)	3718	Iqck
chr7	5031369	5031915	547	34.572	1.23911	0.301039	4.1161	3.85e-05	0.00575289	Exon (ENSMUST00000076251.6/319748 exon 2 of 3)	6531	Zfp784
chr15	44376015	44378290	2276	197.926	-0.614522	0.149301	-4.11599	3.86e-05	0.00575289	3' UTR	49495	Nudcd1
chr7	27371924	27373218	1295	79.0345	0.919074	0.223311	4.11567	3.86e-05	0.00575317	Exon (ENSMUST00000108362.7/80297 exon 5 of 18)	-14505	Shkbp1
chr2	33972751	33974164	1414	175.71	0.67058	0.162937	4.11558	3.86e-05	0.00575317	Distal Intergenic	-84805	Mvb12b
chr6	113281776	113284402	2627	241.826	0.623998	0.151639	4.11501	3.87e-05	0.00576249	Promoter (<=1kb)	0	Cpne9
chr15	99690076	99709754	19679	2481.39	0.411934	0.100127	4.11412	3.89e-05	0.00577982	Promoter (<=1kb)	0	Asic1
chr11	118801370	118805121	3752	279.926	0.538208	0.130868	4.11262	3.91e-05	0.00581269	Intron (ENSMUST00000117731.7/52897 intron 2 of 13)	-40329	Rbfox3
chr10	41954775	41955143	369	23.3515	1.41113	0.343162	4.11215	3.92e-05	0.0058133	Intron (ENSMUST00000160262.8/213402 intron 10 of 17)	20979	Armc2
chr11	97060617	97061256	640	54.7194	0.932485	0.226764	4.11213	3.92e-05	0.0058133	Promoter (2-3kb)	-2512	Mir8103
chr18	70391055	70392193	1139	145.251	-0.663662	0.161396	-4.11201	3.92e-05	0.0058133	Distal Intergenic	71957	4930503L19Rik
chr18	22358022	22358782	761	84.4717	-0.797839	0.194055	-4.1114	3.93e-05	0.00581916	Intron (ENSMUST00000153836.1/211961 intron 1 of 1)	12933	Asxl3
chr14	73687511	73688375	865	91.9576	-0.746241	0.181508	-4.11134	3.93e-05	0.00581916	Distal Intergenic	97003	Sucla2
chr10	64442536	64443378	843	86.3154	-0.809356	0.196867	-4.11119	3.94e-05	0.00581916	Intron (ENSMUST00000105441.7/216033 intron 10 of 17)	-352259	Lrrtm3
chr15	40333710	40334581	872	78.0663	-0.940723	0.228831	-4.11099	3.94e-05	0.00581923	Distal Intergenic	171103	Gm33301
chr7	30518476	30524301	5826	430.93	0.689032	0.167633	4.11036	3.95e-05	0.00583021	Promoter (2-3kb)	2777	Arhgap33os
chr17	26200467	26204617	4151	494.529	0.63813	0.15527	4.10982	3.96e-05	0.00583906	Promoter (<=1kb)	0	Arhgdig
chr15	88679623	88680074	452	38.0558	1.161	0.282572	4.1087	3.98e-05	0.005861	Distal Intergenic	20790	Brd1
chr15	101132811	101133441	631	34.9868	1.07116	0.260715	4.10856	3.98e-05	0.005861	Promoter (<=1kb)	0	Acvrl1
chr17	24462542	24463201	660	34.4078	1.11094	0.270421	4.10817	3.99e-05	0.00586589	Intron (ENSMUST00000226654.1/13560 intron 1 of 12)	7112	E4f1
chr16	18616521	18631762	15242	2004.37	0.47238	0.114996	4.10778	3.99e-05	0.00586617	Promoter (<=1kb)	0	Gp1bb
chr6	94635233	94635850	618	90.6038	-0.730597	0.177861	-4.10768	4e-05	0.00586617	Intron (ENSMUST00000204645.2/16206 intron 3 of 19)	19675	Lrig1
chr5	117507682	117509215	1534	102.924	0.692935	0.168697	4.10758	4e-05	0.00586617	Intron (ENSMUST00000073347.4/333050 intron 3 of 3)	93682	Ksr2
chr18	29632431	29633438	1008	124.626	-0.691091	0.168269	-4.10707	4.01e-05	0.00586818	Distal Intergenic	-135862	4930578E11Rik
chrX	135874842	135875495	654	38.3783	1.12736	0.2745	4.10697	4.01e-05	0.00586818	Intron (ENSMUST00000207433.1/70237 intron 7 of 10)	-10356	Bhlhb9
chr3	135555902	135557607	1706	291.831	-0.577826	0.140696	-4.10692	4.01e-05	0.00586818	Exon (ENSMUST00000130147.7/110173 exon 4 of 4)	5272	Manba
chr1	166278107	166285322	7216	671.648	-0.452657	0.110229	-4.10651	4.02e-05	0.00586868	Intron (ENSMUST00000111416.6/100039795 intron 3 of 9)	23914	Ildr2
chr10	98879202	98879498	297	22.461	-1.55961	0.379799	-4.1064	4.02e-05	0.00586868	Distal Intergenic	-34908	Atp2b1
chr4	149718349	149720665	2317	226.049	0.556373	0.135497	4.10617	4.02e-05	0.00586868	Exon (ENSMUST00000105687.8/230917 exon 8 of 11)	10022	Tmem201
chr8	85039600	85042569	2970	186.657	0.517192	0.125956	4.10613	4.02e-05	0.00586868	Promoter (<=1kb)	0	Tnpo2
chr10	115958419	115959658	1240	138.497	-0.77662	0.189155	-4.10573	4.03e-05	0.00586915	Distal Intergenic	-58555	Ptprr
chr17	24199057	24200350	1294	100.807	0.793912	0.193367	4.10573	4.03e-05	0.00586915	Promoter (<=1kb)	0	Tbc1d24
chr15	62078921	62080009	1089	120.808	-0.69208	0.168574	-4.10549	4.03e-05	0.0058704	Intron (ENSMUST00000182956.7/19296 intron 1 of 6)	-19020	Pvt1
chr19	7273975	7275830	1856	136.603	0.65106	0.158606	4.1049	4.04e-05	0.00588054	Promoter (2-3kb)	2264	Mark2
chr8	84086736	84089810	3075	203.588	0.529429	0.128996	4.10424	4.06e-05	0.00589226	Promoter (<=1kb)	637	Mir709
chr18	58741977	58742441	465	49.746	-0.999285	0.243554	-4.10292	4.08e-05	0.00591675	Distal Intergenic	82497	Isoc1
chr18	78926541	78927136	596	72.4238	-0.825489	0.201196	-4.1029	4.08e-05	0.00591675	Intron (ENSMUST00000025430.10/240427 intron 2 of 5)	182255	Setbp1
chr1	149349730	149350650	921	125.823	-0.731547	0.17832	-4.10245	4.09e-05	0.00591928	Distal Intergenic	551549	Pla2g4a
chr15	80237072	80239289	2218	147.603	0.609281	0.148518	4.10242	4.09e-05	0.00591928	Promoter (2-3kb)	2947	Mief1
chr17	35987617	35989469	1853	119.745	0.749635	0.182765	4.10164	4.1e-05	0.00592981	3' UTR	-4984	A930015D03Rik
chr7	109819950	109820334	385	30.2022	1.45893	0.355696	4.10163	4.1e-05	0.00592981	Intron (ENSMUST00000007423.11/56788 intron 15 of 21)	-11719	Scube2
chr1	54584535	54585333	799	109.63	-0.711535	0.17349	-4.1013	4.11e-05	0.00593319	Distal Intergenic	-26851	Pgap1
chr16	18217200	18222817	5618	495.931	0.523213	0.127578	4.10111	4.11e-05	0.00593319	Promoter (<=1kb)	0	Ccdc188
chr5	129601526	129604435	2910	268.413	0.543869	0.132624	4.10085	4.12e-05	0.00593503	Exon (ENSMUST00000031390.9/23948 exon 7 of 10)	4900	Mmp17
chrX	142989016	142989401	386	33.8125	1.13359	0.276486	4.09998	4.13e-05	0.00595247	Distal Intergenic	-22288	Ammecr1
chr7	27330331	27341599	11269	1111.07	0.537491	0.131118	4.09929	4.14e-05	0.00596543	Promoter (<=1kb)	0	Ltbp4
chr4	47996731	47997274	544	56.9865	-1.0444	0.2548	-4.09889	4.15e-05	0.00596839	Intron (ENSMUST00000141580.1/ENSMUST00000141580.1 intron 1 of 1)	-47879	Nr4a3
chr5	138165226	138167350	2125	151.818	0.589859	0.143911	4.09879	4.15e-05	0.00596839	Promoter (<=1kb)	0	Mcm7
chr6	113738159	113754965	16807	1882.02	0.322922	0.0787886	4.09859	4.16e-05	0.00596874	Promoter (<=1kb)	0	Sec13
chr5	34214612	34219099	4488	471.749	0.412816	0.100761	4.09699	4.19e-05	0.00600371	Exon (ENSMUST00000094868.9/231125 exon 8 of 13)	13457	Zfyve28
chr14	88565415	88566453	1039	131.421	-0.727735	0.177633	-4.09685	4.19e-05	0.00600371	Distal Intergenic	-94019	Pcdh20
chr7	24514480	24515020	541	35.8873	1.10048	0.26864	4.09647	4.19e-05	0.00600685	Intron (ENSMUST00000176880.1/232969 intron 2 of 2)	7350	Zfp428
chr6	91700975	91704590	3616	245.164	0.518019	0.126459	4.09635	4.2e-05	0.00600685	Promoter (<=1kb)	0	Slc6a6
chr9	37538606	37546100	7495	602.949	0.431977	0.105467	4.09584	4.21e-05	0.00601231	Promoter (<=1kb)	0	Vsig2
chr11	77832207	77833255	1049	66.0181	0.800566	0.195462	4.09577	4.21e-05	0.00601231	Exon (ENSMUST00000108375.8/360013 exon 20 of 42)	-4832	Myo18a
[truncated: 6,434 more rows]

## Sheet: Suppl. Table 4C
Suppl. Table 4C. Male Control vs. Cocaine DARs
[truncated: 20,278 more rows]

[truncated: 6 more sheets: Suppl. Table 4D, Suppl. Table 4E, Suppl. Table 4F, Suppl. Table 4G, Suppl. Table 4H, Suppl. Table 4I]
