# Supplementary material for: Early-life stress and ovarian hormones alter transcriptional regulation in the nucleus accumbens resulting in sex-specific responses to cocaine
Source: Cell Rep. Author manuscript; Available in PMC 2023 Dec 28. (PMC10753961; doi:10.1016/j.celrep.2023.113187)
Supplement: Table S2 [file NIHMS1936794-supplement-Table_S2.xlsx]

## Sheet: Suppl. Table 2A
Supplementary Table 2A. Female Con vs. MSUS gene expression
Ensembl_ID	baseMean	log2FoldChange	lfcSE	stat	pvalue	padj	Symbol
ENSMUSG00000108055.1	106.959	-1.25676	0.13002	-9.66594	4.20754e-22	7.08303e-18	Gm43876
ENSMUSG00000108146.1	305.729	-1.24482	0.129435	-9.61728	6.75959e-22	7.08303e-18	Gm43889
ENSMUSG00000107779.1	157.83	-1.28876	0.143342	-8.99079	2.45451e-19	1.71464e-15	Gm43874
ENSMUSG00000103697.1	2241.33	-0.6993	0.0793264	-8.81548	1.19178e-18	6.24404e-15	Gm38020
ENSMUSG00000109394.1	937.254	-0.550039	0.0633797	-8.67846	4.01153e-18	1.68139e-14	A230057D06Rik
ENSMUSG00000040794.5	4371.2	0.313	0.0367988	8.50571	1.80482e-17	5.85465e-14	C1qtnf4
ENSMUSG00000096929.7	5651.17	-0.437589	0.0515029	-8.4964	1.95555e-17	5.85465e-14	A330023F24Rik
ENSMUSG00000107858.1	307.342	-1.14236	0.142179	-8.0347	9.38059e-16	2.1975e-12	Gm43879
ENSMUSG00000097311.7	1246.43	-0.798922	0.099443	-8.03397	9.43719e-16	2.1975e-12	Gm26871
ENSMUSG00000085334.7	1619.51	-0.521478	0.065288	-7.98734	1.37879e-15	2.88953e-12	Gm12940
ENSMUSG00000107643.1	163.121	-1.19106	0.150846	-7.89591	2.88201e-15	5.49075e-12	Gm43885
ENSMUSG00000108890.1	591.849	-0.878066	0.111398	-7.88226	3.21522e-15	5.61511e-12	Gm44847
ENSMUSG00000071753.11	2862.16	-0.521135	0.0664575	-7.84163	4.44739e-15	7.16954e-12	Cdr1os
ENSMUSG00000107886.1	131.204	-1.34999	0.173356	-7.78738	6.84115e-15	1.01518e-11	Gm43880
ENSMUSG00000098202.1	1148.88	-0.581308	0.0747206	-7.77976	7.26618e-15	1.01518e-11	B830012L14Rik
ENSMUSG00000025269.16	1101.02	-0.448844	0.057849	-7.75888	8.56821e-15	1.12227e-11	Apex2
ENSMUSG00000033307.7	3340.02	0.290468	0.0376387	7.71727	1.18843e-14	1.46506e-11	Mif
ENSMUSG00000108070.1	265.203	-1.10003	0.143185	-7.68261	1.55885e-14	1.81494e-11	Gm43872
ENSMUSG00000104362.1	615.47	-0.834354	0.108976	-7.6563	1.91364e-14	2.11074e-11	Gm37928
ENSMUSG00000103509.1	1048.99	-0.560674	0.0736771	-7.60987	2.74362e-14	2.8749e-11	Gm38372
ENSMUSG00000074024.5	1632.32	-0.483013	0.0641018	-7.53508	4.88019e-14	4.8702e-11	4632427E13Rik
ENSMUSG00000020440.13	3347.04	0.218721	0.0290758	7.52246	5.37539e-14	5.092e-11	Arf5
ENSMUSG00000102657.1	2769.23	-0.635721	0.0845667	-7.51738	5.58839e-14	5.092e-11	Gm37899
ENSMUSG00000107433.1	134.118	-1.26905	0.169051	-7.50692	6.05325e-14	5.28574e-11	Gm43882
ENSMUSG00000109321.1	898.32	-0.677643	0.0911085	-7.43775	1.02415e-13	8.58522e-11	A330076H08Rik
ENSMUSG00000071337.11	5453.22	-0.312748	0.0421456	-7.42065	1.1655e-13	9.39436e-11	Tia1
ENSMUSG00000112142.1	166.517	-1.02967	0.141203	-7.29215	3.05052e-13	2.36777e-10	Gm47022
ENSMUSG00000041697.8	6151.25	0.344458	0.0477724	7.2104	5.57881e-13	4.17554e-10	Cox6a1
ENSMUSG00000109121.1	215.167	-0.734535	0.102183	-7.18842	6.55475e-13	4.73682e-10	Gm44644
ENSMUSG00000102729.1	248.381	-0.890555	0.124673	-7.1431	9.12467e-13	6.37419e-10	Gm32444
ENSMUSG00000108008.1	131.731	-1.07997	0.152968	-7.06014	1.66335e-12	1.12448e-09	Gm43869
ENSMUSG00000108819.1	413.569	-0.965653	0.137028	-7.04711	1.82673e-12	1.19634e-09	Gm45177
ENSMUSG00000107454.1	109.488	-1.04349	0.149209	-6.99348	2.68149e-12	1.70291e-09	Gm43875
ENSMUSG00000109554.1	332.852	-0.596055	0.0853822	-6.98102	2.93048e-12	1.8063e-09	NA
ENSMUSG00000086370.8	2571.72	-0.54527	0.0791664	-6.88764	5.6724e-12	3.31794e-09	Ftx
ENSMUSG00000109744.1	362.851	-0.714097	0.103688	-6.88696	5.69957e-12	3.31794e-09	Gm45461
ENSMUSG00000073274.4	490.077	-0.73095	0.106413	-6.86898	6.46643e-12	3.66262e-09	Gm14636
ENSMUSG00000022354.3	4117.89	0.253064	0.0370145	6.83689	8.09294e-12	4.39655e-09	Ndufb9
ENSMUSG00000005161.15	5664.35	0.203223	0.0297437	6.83247	8.3463e-12	4.39655e-09	Prdx2
ENSMUSG00000030002.15	4692.25	-0.273117	0.0399779	-6.8317	8.39156e-12	4.39655e-09	Dusp11
ENSMUSG00000110342.1	304.761	-0.689949	0.101412	-6.80345	1.02146e-11	5.10427e-09	Gm45263
ENSMUSG00000103657.1	325.036	-0.712197	0.104685	-6.80324	1.02295e-11	5.10427e-09	Gm37204
ENSMUSG00000109125.1	3002.77	-0.87937	0.129412	-6.79513	1.08215e-11	5.2741e-09	Gm45159
ENSMUSG00000109562.1	507.704	-1.04181	0.153548	-6.78489	1.16179e-11	5.53354e-09	Gm45178
ENSMUSG00000044894.14	2751.52	0.230934	0.0340765	6.77691	1.22775e-11	5.71776e-09	Uqcrq
ENSMUSG00000041571.9	15371.9	0.258574	0.038475	6.72057	1.81021e-11	8.24706e-09	Selenow
ENSMUSG00000106665.1	263.58	-0.64659	0.0964109	-6.70661	1.99203e-11	8.88234e-09	Gm43389
ENSMUSG00000105791.1	111.228	-1.19644	0.179564	-6.66301	2.68273e-11	1.15588e-08	Gm43341
ENSMUSG00000107729.1	154.325	-1.04783	0.157286	-6.66193	2.70259e-11	1.15588e-08	B230112I24Rik
ENSMUSG00000035649.17	3493.36	-0.354142	0.0532932	-6.64515	3.02908e-11	1.26961e-08	Zcchc7
ENSMUSG00000104033.1	188.228	-0.822634	0.123866	-6.64133	3.10871e-11	1.27744e-08	Gm37773
ENSMUSG00000102465.1	463.145	-0.773324	0.117234	-6.59639	4.21297e-11	1.69791e-08	Gm38198
ENSMUSG00000024843.15	3962.82	-0.209771	0.0319214	-6.57148	4.98179e-11	1.96987e-08	Chka
ENSMUSG00000022974.12	3117.53	-0.290778	0.0443688	-6.55365	5.61464e-11	2.179e-08	Paxbp1
ENSMUSG00000030655.15	16383.6	-0.152632	0.0233184	-6.54556	5.92724e-11	2.25849e-08	Smg1
ENSMUSG00000109387.1	583.581	-0.966556	0.148194	-6.52221	6.92771e-11	2.59257e-08	Gm45182
ENSMUSG00000106826.1	1404.65	-0.949647	0.145728	-6.51655	7.19417e-11	2.64506e-08	Gm42583
ENSMUSG00000054387.13	6520.8	-0.193952	0.0298086	-6.5066	7.68733e-11	2.77764e-08	Mdm4
ENSMUSG00000106404.1	77.2989	-1.01722	0.15645	-6.50189	7.93187e-11	2.81743e-08	Gm42919
ENSMUSG00000026349.14	5585.84	-0.199077	0.030642	-6.49687	8.20086e-11	2.86442e-08	Ccnt2
ENSMUSG00000109539.1	353.026	-0.607373	0.0935356	-6.49349	8.38703e-11	2.88143e-08	Gm44667
ENSMUSG00000109239.1	857.335	-0.943371	0.146436	-6.44219	1.17761e-10	3.98053e-08	Gm45176
ENSMUSG00000056763.16	2654.54	-0.339546	0.0530594	-6.39935	1.56038e-10	5.19062e-08	Cspp1
ENSMUSG00000031818.12	13965.9	0.226899	0.0355442	6.38359	1.72985e-10	5.66445e-08	Cox4i1
ENSMUSG00000005501.14	1862.69	-0.257819	0.0404071	-6.38053	1.76474e-10	5.68979e-08	Usp40
ENSMUSG00000109370.1	347.881	-0.92492	0.145096	-6.37452	1.83537e-10	5.82785e-08	Gm44675
ENSMUSG00000104100.1	363.055	-0.733933	0.115486	-6.35514	2.08238e-10	6.51349e-08	Gm37880
ENSMUSG00000108993.1	717.389	-0.737768	0.116525	-6.33142	2.42919e-10	7.48654e-08	Gm44846
ENSMUSG00000090093.8	743.202	-0.389468	0.0615521	-6.32745	2.49247e-10	7.5654e-08	Gm14399
ENSMUSG00000108956.1	494.068	-0.955846	0.151114	-6.32533	2.52697e-10	7.5654e-08	Gm45179
ENSMUSG00000104132.1	552.808	-0.761445	0.12064	-6.31172	2.75951e-10	8.1452e-08	Gm36952
ENSMUSG00000109044.1	160.838	-1.10613	0.175828	-6.29097	3.15481e-10	9.18268e-08	Gm44680
ENSMUSG00000102533.1	407.554	-0.478059	0.0760718	-6.28431	3.2931e-10	9.4539e-08	Gm37226
ENSMUSG00000021431.15	1603	-0.233005	0.037156	-6.27098	3.58777e-10	1.00478e-07	Snrnp48
ENSMUSG00000064452.1	282.874	-0.496061	0.0791086	-6.27063	3.59588e-10	1.00478e-07	Gm24564
ENSMUSG00000044628.4	3134.9	0.25127	0.0401065	6.26507	3.72647e-10	1.01533e-07	Rnf208
ENSMUSG00000103924.1	570.802	-0.807446	0.128884	-6.2649	3.73053e-10	1.01533e-07	Gm37895
ENSMUSG00000103220.1	324.781	-0.625787	0.0999742	-6.25948	3.86259e-10	1.0378e-07	Gm37728
ENSMUSG00000090135.1	157.316	-0.922808	0.147754	-6.24555	4.22303e-10	1.12028e-07	Gm15809
ENSMUSG00000106414.1	171.309	-0.992224	0.159121	-6.23565	4.49903e-10	1.17858e-07	Gm43320
ENSMUSG00000054452.10	10922.6	0.211297	0.0340511	6.2053	5.45915e-10	1.41244e-07	Tle5
ENSMUSG00000109429.1	412.529	-0.554846	0.0894734	-6.20124	5.60193e-10	1.4317e-07	Gm45223
ENSMUSG00000022956.10	4757.39	0.223933	0.036178	6.18975	6.02594e-10	1.52151e-07	Atp5o
ENSMUSG00000098061.1	688.606	-0.631193	0.10228	-6.1712	6.77735e-10	1.69087e-07	NA
ENSMUSG00000029817.11	4589.85	-0.303742	0.0492895	-6.16241	7.16471e-10	1.76648e-07	Tra2a
ENSMUSG00000057177.12	8072.49	0.198989	0.0325058	6.12164	9.26148e-10	2.25689e-07	Gsk3a
ENSMUSG00000065509.3	72.6936	-0.889535	0.145467	-6.11502	9.65468e-10	2.32567e-07	Mir421
ENSMUSG00000105449.1	449.265	-0.44893	0.0740658	-6.06123	1.35087e-09	3.21706e-07	Gm43379
ENSMUSG00000110308.1	342.508	-0.745586	0.123348	-6.04456	1.49817e-09	3.52777e-07	Gm45516
ENSMUSG00000102721.1	132.758	-0.723693	0.119855	-6.03808	1.55963e-09	3.63167e-07	A630081D01Rik
ENSMUSG00000061518.10	5971.46	0.215758	0.0357596	6.03358	1.60369e-09	3.69325e-07	Cox5b
ENSMUSG00000097385.1	366.635	-0.735903	0.122221	-6.02108	1.73254e-09	3.94661e-07	Gm26814
ENSMUSG00000107414.1	106.195	-1.22506	0.20365	-6.01552	1.79306e-09	4.03243e-07	6330419E04Rik
ENSMUSG00000105983.1	420.129	-1.08294	0.180067	-6.01412	1.8087e-09	4.03243e-07	Gm42770
ENSMUSG00000021268.17	190524	-0.4633	0.0773316	-5.99109	2.08444e-09	4.59826e-07	Meg3
ENSMUSG00000028416.12	3351.39	0.269702	0.0450977	5.98039	2.22607e-09	4.85955e-07	Bag1
ENSMUSG00000050545.10	590.934	-0.468693	0.0784743	-5.97257	2.33548e-09	5.04584e-07	Fam228b
ENSMUSG00000103651.1	589.16	-0.443333	0.0743015	-5.96668	2.42129e-09	5.17786e-07	Gm37206
ENSMUSG00000104399.1	347.336	-0.476487	0.0800153	-5.95495	2.60146e-09	5.50695e-07	Gm37963
ENSMUSG00000031672.8	9237.33	0.225247	0.0378672	5.94834	2.70878e-09	5.67679e-07	Got2
ENSMUSG00000109575.1	263.2	-0.862061	0.145181	-5.93783	2.88816e-09	5.99279e-07	Gm44831
ENSMUSG00000111443.1	287.058	-0.770061	0.129902	-5.92802	3.0661e-09	6.26464e-07	Gm46123
ENSMUSG00000112637.1	248.432	-0.733635	0.123772	-5.92733	3.07896e-09	6.26464e-07	Gm48225
ENSMUSG00000109217.1	216.586	-0.866954	0.146511	-5.91733	3.27213e-09	6.5466e-07	Gm44676
ENSMUSG00000036751.7	5832.33	0.226634	0.0383027	5.91693	3.28002e-09	6.5466e-07	Cox6b1
ENSMUSG00000097464.1	129.373	-0.833633	0.141304	-5.89957	3.64453e-09	7.2055e-07	Gm26736
ENSMUSG00000041205.7	2233.29	0.232409	0.0394278	5.89455	3.75696e-09	7.35838e-07	Map6d1
ENSMUSG00000109461.1	96.4635	-0.836649	0.142411	-5.87489	4.23125e-09	8.21058e-07	Gm44848
ENSMUSG00000109927.1	264.576	-0.73638	0.125474	-5.8688	4.3896e-09	8.43972e-07	Gm45264
ENSMUSG00000007564.14	19504.7	0.212413	0.0363204	5.84832	4.96552e-09	9.4581e-07	Ppp2r1a
ENSMUSG00000028820.13	12001.5	-0.222082	0.0379832	-5.84685	5.00954e-09	9.4581e-07	Sfpq
ENSMUSG00000103857.1	241.261	-0.488023	0.0836091	-5.83696	5.31605e-09	9.94719e-07	Gm37249
ENSMUSG00000104138.1	145.968	-0.745385	0.127809	-5.83203	5.4757e-09	1.01552e-06	Gm36949
ENSMUSG00000104525.1	548.279	-0.547572	0.0940805	-5.82025	5.87595e-09	1.08019e-06	Gm37334
ENSMUSG00000059734.6	2450.78	0.193599	0.0333265	5.80916	6.27854e-09	1.13495e-06	Ndufs8
ENSMUSG00000110246.1	703.774	-0.818567	0.140912	-5.80907	6.28211e-09	1.13495e-06	C130073E24Rik
ENSMUSG00000106211.1	220.772	-0.721032	0.124204	-5.80521	6.42866e-09	1.14249e-06	Gm42842
ENSMUSG00000108341.1	185.02	-0.693267	0.119424	-5.8051	6.43287e-09	1.14249e-06	Gm44746
ENSMUSG00000103214.1	324.243	-0.701269	0.120872	-5.80177	6.56198e-09	1.15562e-06	Gm38286
ENSMUSG00000071711.11	556.368	0.36288	0.0626491	5.79227	6.94429e-09	1.21276e-06	Mpst
ENSMUSG00000103748.1	242.65	-0.903499	0.156037	-5.79031	7.02586e-09	1.21687e-06	Gm38243
ENSMUSG00000068267.5	5701.05	0.245859	0.0425941	5.77214	7.82712e-09	1.33082e-06	Cenpb
ENSMUSG00000003346.14	2827.71	0.310175	0.0537381	5.77197	7.83506e-09	1.33082e-06	Abhd17a
ENSMUSG00000097797.6	150.168	-0.608259	0.105397	-5.77113	7.87432e-09	1.33082e-06	Gm26901
ENSMUSG00000028248.15	10563.8	-0.220037	0.0381702	-5.76463	8.18395e-09	1.35883e-06	Pnisr
ENSMUSG00000075706.10	4292.25	0.227152	0.0394082	5.76408	8.21053e-09	1.35883e-06	Gpx4
ENSMUSG00000040390.13	8201.82	0.260993	0.0452832	5.76358	8.23458e-09	1.35883e-06	Map3k10
ENSMUSG00000090071.4	10792.8	0.461112	0.0801139	5.7557	8.62814e-09	1.40295e-06	Cdk5r2
ENSMUSG00000104661.1	280.925	-0.940482	0.163404	-5.75555	8.63581e-09	1.40295e-06	Gm42768
ENSMUSG00000113196.1	228.012	-0.519089	0.090302	-5.74836	9.01121e-09	1.44344e-06	D230049E03Rik
ENSMUSG00000074733.14	3663.81	-0.470713	0.0818896	-5.74814	9.02282e-09	1.44344e-06	Zfp950
ENSMUSG00000108532.1	172.897	-1.12716	0.196285	-5.74245	9.33158e-09	1.48153e-06	Gm32647
ENSMUSG00000105304.1	226.653	-0.637451	0.111255	-5.72963	1.00652e-08	1.58598e-06	Gm43696
ENSMUSG00000107782.1	64.7389	-0.902173	0.157504	-5.72794	1.0166e-08	1.58992e-06	Gm43888
ENSMUSG00000102250.1	275.147	-0.838698	0.146924	-5.70839	1.14047e-08	1.77044e-06	Gm38260
ENSMUSG00000108035.1	209.769	-0.77749	0.136335	-5.70278	1.17866e-08	1.81626e-06	Gm44021
ENSMUSG00000104257.1	84.1143	-0.957223	0.168204	-5.69086	1.26405e-08	1.93362e-06	Gm20172
ENSMUSG00000097497.1	164.215	-0.683081	0.120082	-5.68847	1.28183e-08	1.94661e-06	Gm26652
ENSMUSG00000112015.1	244.675	-0.795226	0.139879	-5.6851	1.30736e-08	1.96823e-06	Gm47592
ENSMUSG00000112358.1	446.991	-0.56611	0.099595	-5.68412	1.31485e-08	1.96823e-06	Gm33869
ENSMUSG00000113328.1	531.13	-0.374843	0.0659725	-5.68181	1.33277e-08	1.97817e-06	Gm47260
ENSMUSG00000103967.1	203.069	-0.489138	0.086107	-5.68059	1.34235e-08	1.97817e-06	Gm38214
ENSMUSG00000008307.11	408.978	-0.390376	0.0687326	-5.67964	1.34981e-08	1.97817e-06	1700109H08Rik
ENSMUSG00000104154.1	113.557	-0.730657	0.128894	-5.66864	1.43932e-08	2.0947e-06	Gm38104
ENSMUSG00000036898.16	1781	-0.226385	0.0400623	-5.65081	1.59689e-08	2.308e-06	Zfp157
ENSMUSG00000047658.6	1997.87	0.270898	0.0479923	5.6446	1.65564e-08	2.37652e-06	Gal3st3
ENSMUSG00000105556.1	332.715	-0.52	0.0923358	-5.63161	1.7853e-08	2.54521e-06	Gm43080
ENSMUSG00000034160.13	22879.3	-0.17854	0.0318711	-5.60193	2.1198e-08	3.00166e-06	Ogt
ENSMUSG00000028849.17	11737.3	0.180702	0.0322756	5.59872	2.15939e-08	3.03537e-06	Map7d1
ENSMUSG00000108920.1	199.541	-0.924544	0.165166	-5.59767	2.17257e-08	3.03537e-06	Gm44678
ENSMUSG00000018293.4	3524.11	0.216147	0.0386383	5.59412	2.21737e-08	3.06419e-06	Pfn1
ENSMUSG00000020521.7	860.976	-0.337017	0.0602634	-5.5924	2.23956e-08	3.06419e-06	Rnft1
ENSMUSG00000047379.6	3824.84	0.197386	0.0352993	5.59178	2.24753e-08	3.06419e-06	B4gat1
ENSMUSG00000039801.6	6785.87	-0.227196	0.0406327	-5.59146	2.25169e-08	3.06419e-06	Cplane1
ENSMUSG00000106408.1	169.539	-0.893656	0.159857	-5.59034	2.26632e-08	3.06421e-06	Gm43321
ENSMUSG00000055633.6	647.327	0.291255	0.052136	5.58644	2.3177e-08	3.108e-06	Zfp580
ENSMUSG00000104562.1	112.747	-0.910309	0.162973	-5.58564	2.32837e-08	3.108e-06	Gm42767
ENSMUSG00000102573.1	487.084	-0.453258	0.0811767	-5.58359	2.35599e-08	3.12001e-06	Gm7265
ENSMUSG00000033272.12	1610.55	0.205535	0.036816	5.58277	2.36714e-08	3.12001e-06	Slc35a4
ENSMUSG00000103563.1	236.122	-0.912343	0.163557	-5.57814	2.43098e-08	3.18412e-06	8030445P17Rik
ENSMUSG00000113905.1	155.025	-0.622332	0.111609	-5.576	2.46112e-08	3.20348e-06	Gm48872
ENSMUSG00000080406.1	357.931	-0.458143	0.0821892	-5.57425	2.48598e-08	3.20348e-06	Mir1188
ENSMUSG00000018567.14	4009.43	0.17405	0.0312261	5.57386	2.49161e-08	3.20348e-06	Gabarap
ENSMUSG00000103889.1	102.473	-0.82567	0.148194	-5.57156	2.52474e-08	3.22628e-06	Gm37011
ENSMUSG00000102225.1	130.03	-0.647069	0.116237	-5.56682	2.5943e-08	3.29508e-06	Gm37983
ENSMUSG00000105643.1	271.802	-0.469497	0.0843763	-5.56432	2.6318e-08	3.30917e-06	Gm42611
ENSMUSG00000107226.1	128.981	-0.918886	0.165149	-5.56397	2.63698e-08	3.30917e-06	Gm43594
ENSMUSG00000032294.17	37962.3	0.158112	0.0284497	5.55759	2.73521e-08	3.39532e-06	Pkm
ENSMUSG00000029655.17	4772.96	-0.233047	0.0419387	-5.55685	2.7469e-08	3.39532e-06	N4bp2l2
ENSMUSG00000032688.8	649.203	-0.324551	0.0584104	-5.55638	2.75423e-08	3.39532e-06	Malt1
ENSMUSG00000039347.7	9924	0.246395	0.0444547	5.54262	2.97981e-08	3.65192e-06	Atp6v0e2
ENSMUSG00000109353.1	155.912	-1.08044	0.19508	-5.53845	3.05152e-08	3.71196e-06	Gm45183
ENSMUSG00000030731.13	1881.36	0.213016	0.0384663	5.53773	3.06423e-08	3.71196e-06	Syt3
ENSMUSG00000048920.8	1851.15	0.192954	0.0348627	5.53467	3.11822e-08	3.75567e-06	Fkrp
ENSMUSG00000032959.12	7840.73	0.2093	0.0378793	5.52545	3.2864e-08	3.93561e-06	Pebp1
ENSMUSG00000112254.1	152.473	-0.524237	0.094986	-5.5191	3.40749e-08	4.04867e-06	Gm47690
ENSMUSG00000070101.1	380.457	-0.498814	0.0903897	-5.51848	3.41945e-08	4.04867e-06	Mir341
ENSMUSG00000032253.13	8017.87	-0.222252	0.0403136	-5.51308	3.52601e-08	4.15138e-06	Phip
ENSMUSG00000031508.14	2915.59	-0.244148	0.0443957	-5.49937	3.81153e-08	4.46248e-06	Ankrd10
ENSMUSG00000013033.16	41255.9	0.17498	0.0318544	5.49311	3.94916e-08	4.59053e-06	Adgrl1
ENSMUSG00000105771.1	356.302	-0.861329	0.156822	-5.49242	3.96472e-08	4.59053e-06	2900064K03Rik
ENSMUSG00000108217.1	74.0739	-0.979842	0.178601	-5.48621	4.10638e-08	4.72843e-06	Gm43883
ENSMUSG00000045813.7	1408.57	-0.391565	0.0714222	-5.48241	4.19582e-08	4.78326e-06	Gm9801
ENSMUSG00000106579.1	340.564	-0.841867	0.153562	-5.48224	4.19965e-08	4.78326e-06	Gm42771
ENSMUSG00000044712.15	589.468	-0.378813	0.0691247	-5.48014	4.24979e-08	4.81421e-06	Slc38a6
ENSMUSG00000109574.1	708.405	-0.651108	0.118838	-5.47897	4.27819e-08	4.82033e-06	B230206I08Rik
ENSMUSG00000107606.1	102.604	-0.833715	0.152224	-5.47688	4.32882e-08	4.85129e-06	Gm43873
ENSMUSG00000036748.15	2539.08	0.207438	0.0378888	5.47491	4.37735e-08	4.87959e-06	Cuedc2
ENSMUSG00000112103.1	39.3167	-1.2338	0.225461	-5.47235	4.44107e-08	4.92442e-06	Gm47018
ENSMUSG00000020163.12	3623.68	0.233652	0.0427113	5.47051	4.48754e-08	4.94976e-06	Uqcr11
ENSMUSG00000079427.10	606.179	-0.383289	0.07009	-5.46853	4.53796e-08	4.95882e-06	Mthfsl
ENSMUSG00000097151.1	139.892	-0.634089	0.115957	-5.46833	4.54308e-08	4.95882e-06	NA
ENSMUSG00000029120.10	29945.6	0.191017	0.0349874	5.45959	4.77222e-08	5.17663e-06	Ppp2r2c
ENSMUSG00000032525.15	10241.3	-0.270047	0.0494695	-5.45886	4.79203e-08	5.17663e-06	Nktr
ENSMUSG00000032582.14	4811.2	-0.19395	0.0356939	-5.4337	5.51965e-08	5.89683e-06	Rbm6
ENSMUSG00000112295.1	161.724	-0.898896	0.165436	-5.43348	5.5265e-08	5.89683e-06	Gm47017
ENSMUSG00000035885.4	7290.67	0.279727	0.0514872	5.43295	5.54314e-08	5.89683e-06	Cox8a
ENSMUSG00000059834.12	1223.23	-0.314892	0.0580464	-5.42482	5.80121e-08	6.1402e-06	Sclt1
ENSMUSG00000105740.1	94.526	-0.687706	0.126805	-5.42334	5.84945e-08	6.16015e-06	Gm42685
ENSMUSG00000003072.15	5130.19	0.261262	0.0482295	5.41705	6.0592e-08	6.34302e-06	Atp5d
ENSMUSG00000059534.8	2473.03	0.232691	0.042961	5.41633	6.08363e-08	6.34302e-06	Uqcr10
ENSMUSG00000025393.12	39011.9	0.212024	0.0391567	5.41476	6.13721e-08	6.3672e-06	Atp5b
ENSMUSG00000083421.1	94.8293	-1.00552	0.186046	-5.40469	6.49221e-08	6.70233e-06	Gm14776
ENSMUSG00000104027.1	257.879	-0.775389	0.143541	-5.40188	6.59469e-08	6.77475e-06	Gm37211
ENSMUSG00000035126.19	1306.97	-0.299581	0.055961	-5.35339	8.63215e-08	8.82458e-06	Dnai4
ENSMUSG00000112153.1	702.144	-0.64618	0.12074	-5.35183	8.7069e-08	8.85779e-06	Gm47591
ENSMUSG00000104344.1	674.176	-0.455242	0.0851438	-5.34675	8.95497e-08	9.06615e-06	Gm38077
ENSMUSG00000108394.1	434.669	-0.414465	0.0776045	-5.34073	9.25741e-08	9.32729e-06	Gm45477
ENSMUSG00000105974.1	197.274	-0.855135	0.160344	-5.33312	9.65381e-08	9.6573e-06	Gm43318
ENSMUSG00000102747.1	298.898	-0.909918	0.17063	-5.33268	9.67711e-08	9.6573e-06	Gm37602
ENSMUSG00000104655.1	274.412	-0.953116	0.178829	-5.32978	9.83345e-08	9.76681e-06	Gm43317
ENSMUSG00000097451.10	36931.8	-0.309611	0.0581358	-5.32566	1.00589e-07	9.91599e-06	Rian
ENSMUSG00000107706.1	454.506	-0.664962	0.124868	-5.32531	1.00783e-07	9.91599e-06	Gm44022
ENSMUSG00000038615.17	16621.9	0.163561	0.0307595	5.31741	1.05254e-07	1.028e-05	Nfe2l1
ENSMUSG00000102316.1	36.8289	-1.03805	0.195231	-5.31705	1.05463e-07	1.028e-05	Gm37629
ENSMUSG00000108246.1	72.3476	-1.00893	0.190012	-5.30983	1.0973e-07	1.06463e-05	Gm43896
ENSMUSG00000023089.12	2575.88	0.192173	0.0362036	5.30812	1.10762e-07	1.06478e-05	Ndufa5
ENSMUSG00000108597.1	149.07	-0.880534	0.165908	-5.30738	1.11213e-07	1.06478e-05	Gm44708
ENSMUSG00000105804.1	247.977	-0.423775	0.0798478	-5.30729	1.1127e-07	1.06478e-05	Gm43654
ENSMUSG00000108123.1	49.9794	-1.11195	0.209562	-5.30605	1.12028e-07	1.06717e-05	Gm43884
ENSMUSG00000110540.1	228.11	-0.45981	0.0867	-5.30346	1.13629e-07	1.07753e-05	Gm45743
ENSMUSG00000090841.2	6637	0.17944	0.0338597	5.29952	1.16109e-07	1.09608e-05	Myl6
ENSMUSG00000003534.17	3993.09	0.27351	0.0516286	5.29764	1.1731e-07	1.10245e-05	Ddr1
ENSMUSG00000093629.1	263.45	-0.371438	0.0702412	-5.28803	1.23639e-07	1.15674e-05	Prox2os
ENSMUSG00000106469.1	68.9868	-1.05839	0.200241	-5.28557	1.25312e-07	1.16718e-05	C030015E24Rik
ENSMUSG00000029089.8	759.181	-0.271408	0.0514172	-5.27856	1.30205e-07	1.20739e-05	5730480H06Rik
ENSMUSG00000073643.11	1151.39	-0.256858	0.0487531	-5.26855	1.37507e-07	1.26949e-05	Wdfy1
ENSMUSG00000073700.3	791.946	0.299247	0.0569783	5.25194	1.50502e-07	1.38336e-05	Klhl21
ENSMUSG00000112340.1	88.6222	-1.20294	0.229183	-5.24883	1.53066e-07	1.40079e-05	Gm47016
ENSMUSG00000029267.17	2950.1	-0.254922	0.0486136	-5.24384	1.57265e-07	1.43296e-05	Mtf2
ENSMUSG00000078902.3	513.851	-0.551744	0.105256	-5.24194	1.58901e-07	1.4416e-05	Gm14443
ENSMUSG00000108954.1	193.607	-0.537386	0.102537	-5.24092	1.59779e-07	1.44332e-05	Gm44901
ENSMUSG00000037373.12	7462.38	0.177118	0.0338689	5.22952	1.69955e-07	1.52865e-05	Ctbp1
ENSMUSG00000043410.16	271.383	-0.561473	0.10746	-5.22493	1.74224e-07	1.56034e-05	Hfm1
ENSMUSG00000103209.1	223.11	-0.860349	0.164781	-5.22118	1.77789e-07	1.5855e-05	Gm37331
ENSMUSG00000029020.13	11044.7	0.156167	0.0299498	5.21429	1.84526e-07	1.63861e-05	Mfn2
ENSMUSG00000035390.16	14025.8	0.274541	0.0526721	5.21227	1.86541e-07	1.64363e-05	Brsk1
ENSMUSG00000109481.1	244.387	-0.739298	0.141857	-5.21156	1.87263e-07	1.64363e-05	Gm45130
ENSMUSG00000106048.1	214.292	-0.558912	0.107248	-5.21138	1.87444e-07	1.64363e-05	Gm42444
ENSMUSG00000029581.14	9667.99	0.273083	0.0524379	5.20774	1.91151e-07	1.66915e-05	Fscn1
ENSMUSG00000031996.17	24053.5	0.168497	0.0323618	5.20667	1.92264e-07	1.6719e-05	Aplp2
ENSMUSG00000103983.1	436.809	-0.37426	0.0719057	-5.20487	1.94135e-07	1.6812e-05	Gm20045
ENSMUSG00000105700.1	245.051	-0.933485	0.179442	-5.20216	1.96981e-07	1.69498e-05	Gm42772
ENSMUSG00000104398.1	296.169	-0.624396	0.120034	-5.20182	1.97345e-07	1.69498e-05	Gm37964
ENSMUSG00000109505.1	289.276	-0.868001	0.166941	-5.19944	1.99889e-07	1.70982e-05	Gm44677
ENSMUSG00000111935.1	155.059	-0.753677	0.145321	-5.18628	2.14541e-07	1.82769e-05	Gm47023
ENSMUSG00000109708.1	249.308	-0.585644	0.112999	-5.18272	2.18677e-07	1.85172e-05	Gm45809
ENSMUSG00000108893.1	102.265	-0.753406	0.14538	-5.18233	2.19128e-07	1.85172e-05	Gm44927
ENSMUSG00000060445.11	148.02	-0.532238	0.102744	-5.18023	2.21617e-07	1.86523e-05	Sycp2
ENSMUSG00000057666.18	48625.3	0.200344	0.0387178	5.17445	2.28581e-07	1.91615e-05	Gapdh
ENSMUSG00000103544.2	314.077	-0.881275	0.170403	-5.17172	2.31948e-07	1.93166e-05	Gm10048
ENSMUSG00000104929.1	132.397	-0.987046	0.190864	-5.17146	2.32275e-07	1.93166e-05	Gm42766
ENSMUSG00000106855.1	89.3141	-0.981855	0.19021	-5.16194	2.44404e-07	2.0245e-05	5330437M03Rik
ENSMUSG00000113456.1	66.1888	-0.87129	0.16888	-5.15921	2.47988e-07	2.0461e-05	Gm30738
ENSMUSG00000103867.1	435.793	-0.54453	0.105665	-5.15335	2.5587e-07	2.10285e-05	9630010A21Rik
ENSMUSG00000021013.16	1340.21	-0.275457	0.0535262	-5.14621	2.65806e-07	2.17598e-05	Ttc8
ENSMUSG00000025428.15	31656.8	0.158575	0.0308332	5.143	2.70382e-07	2.20482e-05	Atp5a1
ENSMUSG00000102555.1	583.768	-0.433598	0.084321	-5.14223	2.71504e-07	2.20539e-05	6430511E19Rik
ENSMUSG00000109320.1	258.225	-1.00902	0.196383	-5.13803	2.77639e-07	2.24652e-05	Gm44679
ENSMUSG00000037818.16	991.081	-0.237404	0.0462136	-5.1371	2.79011e-07	2.24893e-05	Abhd18
ENSMUSG00000103146.1	242.099	-0.530599	0.103463	-5.12838	2.92252e-07	2.34663e-05	Gm37745
ENSMUSG00000102267.1	53.2968	-0.972003	0.189571	-5.12738	2.93796e-07	2.35003e-05	9530003O04Rik
ENSMUSG00000031059.9	2276.48	0.178306	0.0348103	5.12222	3.01961e-07	2.40616e-05	Ndufb11
ENSMUSG00000094832.1	231.825	-0.733622	0.143273	-5.12045	3.04815e-07	2.4197e-05	Gm21846
ENSMUSG00000104034.1	180.871	-0.835826	0.163353	-5.11669	3.10945e-07	2.45905e-05	2900092N22Rik
ENSMUSG00000104469.1	90.3441	-0.714865	0.139827	-5.1125	3.17919e-07	2.50475e-05	Gm37663
ENSMUSG00000050379.15	2033	0.408599	0.0799623	5.1099	3.22333e-07	2.53001e-05	Septin6
ENSMUSG00000090119.1	121.919	-0.815233	0.159823	-5.10086	3.3812e-07	2.64402e-05	Gm8185
ENSMUSG00000051790.15	16447	0.173553	0.0340419	5.09821	3.42878e-07	2.67002e-05	Nlgn2
ENSMUSG00000034254.17	6094.35	0.158688	0.0311299	5.0976	3.43993e-07	2.67002e-05	Agpat1
ENSMUSG00000058254.12	38187.3	0.1573	0.0309099	5.08897	3.60007e-07	2.77422e-05	Tspan7
ENSMUSG00000039640.7	1378	0.225855	0.0443815	5.08894	3.60064e-07	2.77422e-05	Mrpl12
ENSMUSG00000109191.1	119.145	-0.817478	0.160817	-5.08329	3.70961e-07	2.8477e-05	Gm45131
ENSMUSG00000074415.12	4163.2	-0.350603	0.0689989	-5.08128	3.74899e-07	2.86743e-05	Mir100hg
ENSMUSG00000020331.9	6212.95	0.266229	0.0524119	5.07954	3.7834e-07	2.88323e-05	Hcn2
ENSMUSG00000102508.1	175.566	-0.53285	0.104973	-5.07605	3.85371e-07	2.92617e-05	Gm37367
ENSMUSG00000095123.1	1123.33	-0.408334	0.0805066	-5.07205	3.93546e-07	2.97745e-05	Gm21781
ENSMUSG00000102976.5	562.233	-0.323941	0.0640136	-5.0605	4.18151e-07	3.15223e-05	Zc3h11a
ENSMUSG00000029998.14	4825.18	0.138434	0.0273747	5.05702	4.25854e-07	3.19879e-05	Pcyox1
ENSMUSG00000026811.18	3799.38	0.176282	0.0348772	5.05436	4.31841e-07	3.23218e-05	St6galnac6
ENSMUSG00000096146.2	2072.29	0.289737	0.0574037	5.04736	4.47948e-07	3.3408e-05	Kcnj11
ENSMUSG00000107118.1	234.551	-0.51151	0.101406	-5.04418	4.55481e-07	3.38251e-05	Gm42986
ENSMUSG00000084029.1	84.5653	-0.840909	0.166727	-5.04364	4.56769e-07	3.38251e-05	Gm8855
ENSMUSG00000018565.17	1701.59	0.204615	0.040584	5.04177	4.61245e-07	3.40363e-05	Elp5
ENSMUSG00000030036.8	1045.19	0.222348	0.0441359	5.03782	4.70874e-07	3.4625e-05	Mogs
ENSMUSG00000009863.14	3976.09	0.142729	0.0283421	5.03594	4.75498e-07	3.48427e-05	Sdhb
ENSMUSG00000113650.1	376.596	-0.504915	0.100451	-5.02648	4.99571e-07	3.64792e-05	Gm47826
ENSMUSG00000103642.1	101.827	-0.80727	0.160729	-5.02255	5.09906e-07	3.71045e-05	Gm37769
ENSMUSG00000070136.1	105.913	-0.689364	0.137279	-5.02161	5.12399e-07	3.71569e-05	Mir496a
ENSMUSG00000107000.1	781.192	-0.368063	0.0733158	-5.02024	5.16082e-07	3.7295e-05	Gm43481
ENSMUSG00000112074.1	23.6095	-1.4018	0.279326	-5.01849	5.20783e-07	3.75053e-05	Gm48278
ENSMUSG00000001227.11	6121.74	0.219769	0.0438156	5.01577	5.28202e-07	3.78962e-05	Sema6b
ENSMUSG00000027533.10	2128.51	0.254541	0.0507541	5.01518	5.29827e-07	3.78962e-05	Fabp5
ENSMUSG00000030376.8	14384.6	0.264059	0.0526589	5.01453	5.31636e-07	3.78963e-05	Slc8a2
ENSMUSG00000010054.4	2160.79	0.273204	0.0545412	5.00913	5.46769e-07	3.88428e-05	Tusc2
ENSMUSG00000020496.9	11419.9	0.181506	0.0362458	5.00764	5.51013e-07	3.90121e-05	Rnf187
ENSMUSG00000042564.12	816.502	-0.338364	0.0676502	-5.00167	5.68359e-07	4.01047e-05	Fam227a
ENSMUSG00000021939.8	16217.5	0.194304	0.0388553	5.00071	5.71186e-07	4.01091e-05	Ctsb
ENSMUSG00000031748.16	40201.9	0.204354	0.0408679	5.00035	5.7225e-07	4.01091e-05	Gnao1
ENSMUSG00000104178.1	386.086	-0.682126	0.13659	-4.99396	5.91542e-07	4.11991e-05	Gm9916
ENSMUSG00000006651.8	45543.9	0.157811	0.0316007	4.9939	5.91733e-07	4.11991e-05	Aplp1
ENSMUSG00000049600.8	1092.94	0.221243	0.044311	4.99295	5.94634e-07	4.1264e-05	Zbtb45
ENSMUSG00000060279.14	12155.9	0.216995	0.0434863	4.98996	6.03916e-07	4.16143e-05	Ap2a1
ENSMUSG00000102397.1	105.477	-1.0401	0.208438	-4.98995	6.03945e-07	4.16143e-05	Gm37573
ENSMUSG00000024335.19	8681.45	0.166167	0.033304	4.98941	6.05638e-07	4.16143e-05	Brd2
ENSMUSG00000109390.1	265.22	-0.465458	0.0933471	-4.98632	6.15408e-07	4.21474e-05	Gm45718
ENSMUSG00000027394.13	4092.11	0.281051	0.0564498	4.97878	6.39856e-07	4.3679e-05	Ttl
ENSMUSG00000049097.9	2499.83	0.229213	0.0460462	4.97788	6.42848e-07	4.37408e-05	Ankrd34a
ENSMUSG00000105293.1	268.485	-0.615877	0.123774	-4.97582	6.49709e-07	4.40646e-05	Gm42843
ENSMUSG00000032621.8	5259.84	-0.230016	0.0462467	-4.97368	6.56943e-07	4.44114e-05	Srek1
ENSMUSG00000025228.4	7788.58	0.182148	0.0366307	4.97254	6.60799e-07	4.45285e-05	Actr1a
ENSMUSG00000038535.17	3646.47	-0.26234	0.0527679	-4.97158	6.64078e-07	4.46061e-05	Zfp280d
ENSMUSG00000101970.6	1069.67	-0.339536	0.068315	-4.97015	6.69007e-07	4.47936e-05	Chaserr
ENSMUSG00000034761.15	3433.57	-0.128707	0.0259114	-4.9672	6.79251e-07	4.53346e-05	Map4k5
ENSMUSG00000056201.7	21370.2	0.271865	0.0547537	4.96523	6.86182e-07	4.56518e-05	Cfl1
ENSMUSG00000022892.10	64213.7	0.162772	0.0327867	4.96458	6.88515e-07	4.5662e-05	App
ENSMUSG00000102672.1	120.756	-0.56219	0.113419	-4.95675	7.16836e-07	4.73903e-05	Gm37105
ENSMUSG00000107937.1	226.76	-0.386898	0.078112	-4.95312	7.30325e-07	4.81303e-05	Gm44200
ENSMUSG00000021413.9	5776.42	-0.131089	0.0265045	-4.9459	7.57936e-07	4.97933e-05	Prpf4b
ENSMUSG00000103552.1	226.095	-0.660878	0.133879	-4.93636	7.95923e-07	5.21255e-05	Gm38217
ENSMUSG00000030695.15	50034.8	0.262661	0.0532349	4.934	8.05644e-07	5.25978e-05	Aldoa
ENSMUSG00000113941.1	450.864	-0.662018	0.134279	-4.93017	8.21589e-07	5.34722e-05	Gm35755
ENSMUSG00000034566.10	5841.41	0.175308	0.0356206	4.92154	8.58659e-07	5.55656e-05	Atp5h
ENSMUSG00000104271.1	146.584	-0.556592	0.113095	-4.92145	8.59056e-07	5.55656e-05	Gm37891
ENSMUSG00000028670.14	1720.7	0.246892	0.0501943	4.91873	8.71086e-07	5.61703e-05	Lypla2
ENSMUSG00000015092.9	2995.18	0.206486	0.0419883	4.91771	8.75624e-07	5.62897e-05	Edf1
ENSMUSG00000037353.8	1969.81	0.160448	0.0326698	4.9112	9.0522e-07	5.80143e-05	Letmd1
ENSMUSG00000034994.10	44678.1	0.165408	0.0336867	4.9102	9.09815e-07	5.81311e-05	Eef2
ENSMUSG00000079477.9	10247.5	0.191314	0.0389867	4.90716	9.2403e-07	5.88598e-05	Rab7
ENSMUSG00000112601.1	689.942	-0.644551	0.131383	-4.90588	9.30107e-07	5.90675e-05	Gm47590
ENSMUSG00000102602.1	864.388	-0.383335	0.0781593	-4.90454	9.36452e-07	5.92907e-05	A930004J17Rik
ENSMUSG00000107813.1	95.375	-0.599885	0.122374	-4.90206	9.48361e-07	5.98639e-05	Gm44434
ENSMUSG00000027957.13	1014.93	-0.282512	0.0576499	-4.90047	9.56052e-07	6.01681e-05	Slc35a3
ENSMUSG00000030766.15	1227.2	-0.266438	0.0543844	-4.89917	9.62428e-07	6.0388e-05	Arhgap17
ENSMUSG00000102647.1	54.037	-0.794455	0.16267	-4.88385	1.04033e-06	6.5081e-05	Gm38024
ENSMUSG00000105998.1	120.509	-0.544386	0.111505	-4.88216	1.04931e-06	6.54475e-05	NA
ENSMUSG00000019734.16	457.5	-0.415292	0.0851564	-4.87682	1.07811e-06	6.70441e-05	Tmc4
ENSMUSG00000112905.1	276.756	-0.76164	0.156234	-4.875	1.08806e-06	6.73382e-05	Gm47477
ENSMUSG00000105922.1	163.295	-0.895366	0.183673	-4.87479	1.08926e-06	6.73382e-05	Gm42769
ENSMUSG00000027620.16	11632	-0.217222	0.0445765	-4.87302	1.09903e-06	6.77422e-05	Rbm39
ENSMUSG00000102317.1	491.987	-0.791101	0.162392	-4.87156	1.10723e-06	6.80216e-05	Gm37628
ENSMUSG00000038462.3	3458.68	0.171082	0.0351222	4.87105	1.11005e-06	6.80216e-05	Uqcrfs1
ENSMUSG00000105051.1	24.887	-1.14251	0.234798	-4.86591	1.1393e-06	6.96102e-05	Gm4248
ENSMUSG00000087396.7	340.865	-0.35352	0.0726783	-4.86417	1.14937e-06	6.98343e-05	4933407K13Rik
ENSMUSG00000108953.1	119.449	-0.654913	0.134641	-4.86413	1.14963e-06	6.98343e-05	Gm45129
ENSMUSG00000024038.16	2127.99	0.180807	0.0371858	4.86227	1.16045e-06	7.02879e-05	Ndufv3
ENSMUSG00000104221.1	105.893	-0.789452	0.162384	-4.86164	1.16416e-06	7.0309e-05	Gm37051
ENSMUSG00000048807.2	754.296	0.241503	0.0497538	4.85395	1.21024e-06	7.28819e-05	Slc35e4
ENSMUSG00000104391.1	96.4148	-0.713101	0.147252	-4.84273	1.28069e-06	7.68502e-05	Gm37960
ENSMUSG00000108983.1	118.563	-0.868903	0.17944	-4.8423	1.28346e-06	7.68502e-05	Gm44926
ENSMUSG00000034875.5	1905.31	0.210864	0.0435655	4.84015	1.29742e-06	7.74642e-05	Nudt19
ENSMUSG00000102157.1	91.4672	-0.770714	0.1593	-4.83813	1.31064e-06	7.77115e-05	Gm37470
ENSMUSG00000109879.1	91.6957	-0.630542	0.130329	-4.83808	1.31102e-06	7.77115e-05	Gm10997
ENSMUSG00000023909.3	2059.85	0.272459	0.0563279	4.83702	1.318e-06	7.77115e-05	Paqr4
ENSMUSG00000024006.16	2297.3	-0.199814	0.041316	-4.83622	1.32331e-06	7.77115e-05	Stk38
ENSMUSG00000105861.1	114.697	-0.760376	0.157227	-4.83618	1.32359e-06	7.77115e-05	Gm43508
ENSMUSG00000104064.1	60.1443	-0.85776	0.177364	-4.83615	1.32381e-06	7.77115e-05	Gm37956
ENSMUSG00000027676.11	1210.07	-0.278906	0.0577399	-4.83039	1.36267e-06	7.96377e-05	Ccdc39
ENSMUSG00000028034.15	6632.7	-0.229544	0.047523	-4.83016	1.36422e-06	7.96377e-05	Fubp1
ENSMUSG00000113922.1	140.276	-0.731553	0.151474	-4.82956	1.36836e-06	7.96574e-05	Gm48887
ENSMUSG00000002227.15	920.198	-0.296729	0.0614525	-4.82859	1.37502e-06	7.98237e-05	Mov10
ENSMUSG00000041132.11	1804.75	-0.211459	0.0438053	-4.82724	1.3844e-06	8.01367e-05	N4bp2l1
ENSMUSG00000102664.1	218.817	-0.599067	0.124115	-4.82671	1.38806e-06	8.01367e-05	Gm38380
ENSMUSG00000028692.14	7562.24	0.190004	0.0393769	4.82526	1.39821e-06	8.05007e-05	Akr1a1
ENSMUSG00000024790.7	345.55	0.319872	0.0663231	4.82293	1.41466e-06	8.12246e-05	Sac3d1
ENSMUSG00000114253.1	162.824	-0.474357	0.0984027	-4.82057	1.43148e-06	8.19659e-05	Gm47798
ENSMUSG00000002844.8	2429.39	0.18964	0.0393505	4.81927	1.44088e-06	8.22793e-05	Adprh
ENSMUSG00000110068.1	165.722	-0.597271	0.124041	-4.81509	1.47133e-06	8.3583e-05	Gm45294
ENSMUSG00000005575.16	4615.59	0.211231	0.043869	4.81504	1.47169e-06	8.3583e-05	Ube2m
ENSMUSG00000022551.7	3834.91	0.228526	0.0474742	4.81369	1.48172e-06	8.38996e-05	Cyc1
ENSMUSG00000000532.10	5899.84	0.157681	0.0327601	4.81321	1.48527e-06	8.38996e-05	Acvr1b
ENSMUSG00000104030.1	580.053	-0.559512	0.116277	-4.81191	1.49496e-06	8.41076e-05	5330406M23Rik
ENSMUSG00000104273.1	225.421	-0.547913	0.113873	-4.81164	1.49698e-06	8.41076e-05	A530064N14Rik
ENSMUSG00000004207.14	52208.8	0.17938	0.0373007	4.80902	1.51671e-06	8.49884e-05	Psap
ENSMUSG00000033161.10	31881.7	0.200478	0.0416996	4.80768	1.52693e-06	8.53328e-05	Atp1a1
ENSMUSG00000025868.6	1716.45	0.219817	0.0457783	4.80177	1.57267e-06	8.74942e-05	Higd2a
ENSMUSG00000001924.15	17283	0.193008	0.0402006	4.80112	1.57784e-06	8.74942e-05	Uba1
ENSMUSG00000039278.10	9652.17	0.264166	0.0550223	4.80108	1.57813e-06	8.74942e-05	Pcsk1n
ENSMUSG00000086228.2	173.057	-0.68171	0.142088	-4.7978	1.6042e-06	8.87048e-05	Ubap1l
ENSMUSG00000031834.15	4678.03	0.230873	0.0481577	4.7941	1.63403e-06	8.99425e-05	Pik3r2
ENSMUSG00000112483.1	161.948	-0.775951	0.16186	-4.79397	1.63516e-06	8.99425e-05	Gm48542
ENSMUSG00000110263.1	95.6519	-0.927563	0.193559	-4.79215	1.65001e-06	9.03062e-05	Gm45652
ENSMUSG00000028458.12	3630.5	0.198582	0.0414395	4.79211	1.65039e-06	9.03062e-05	Tesk1
ENSMUSG00000105332.1	153.986	-1.01447	0.211836	-4.78893	1.67677e-06	9.14953e-05	Gm43316
ENSMUSG00000104293.1	430.398	-0.54676	0.114183	-4.78844	1.68086e-06	9.14953e-05	Gm38043
ENSMUSG00000106166.1	95.3571	-0.644361	0.134629	-4.7862	1.69973e-06	9.225e-05	Gm43484
ENSMUSG00000075227.6	532.849	0.276071	0.0576862	4.78575	1.70352e-06	9.225e-05	Znhit2
ENSMUSG00000104136.1	112.074	-0.63438	0.132593	-4.78443	1.71474e-06	9.26182e-05	Gm36955
ENSMUSG00000038344.14	1660.23	-0.354232	0.0740604	-4.78302	1.72678e-06	9.30284e-05	Txlng
ENSMUSG00000001323.17	5734.49	0.137134	0.0286916	4.77958	1.75661e-06	9.43929e-05	Srr
ENSMUSG00000000308.14	6072.72	0.178894	0.0374355	4.77873	1.76409e-06	9.4435e-05	Ckmt1
ENSMUSG00000097391.8	4403.44	-0.378568	0.0792239	-4.77846	1.7664e-06	9.4435e-05	Mirg
ENSMUSG00000086095.2	377.736	-0.638651	0.133676	-4.7776	1.77401e-06	9.46006e-05	Gm15328
ENSMUSG00000113183.1	243.879	-0.635836	0.133271	-4.77102	1.83296e-06	9.74956e-05	Gm47664
ENSMUSG00000049676.14	87.9511	-0.754216	0.158175	-4.76823	1.85853e-06	9.86058e-05	Catsperg1
ENSMUSG00000107363.1	62.7311	-0.858254	0.180042	-4.76696	1.87029e-06	9.87649e-05	Gm43373
ENSMUSG00000054737.11	715.211	-0.286861	0.0601819	-4.76656	1.87395e-06	9.87649e-05	Zfp182
ENSMUSG00000028256.16	895.792	-0.301521	0.06326	-4.76638	1.87567e-06	9.87649e-05	Odf2l
ENSMUSG00000058239.13	2639.59	0.165102	0.0346572	4.76386	1.89923e-06	9.97548e-05	Usf2
ENSMUSG00000109942.1	65.6418	-0.94759	0.198943	-4.76312	1.90626e-06	9.98738e-05	Gm45262
ENSMUSG00000030122.12	13835.8	0.234688	0.0493183	4.75864	1.94898e-06	0.000101857	Ptms
ENSMUSG00000109725.1	162.13	-0.778522	0.163786	-4.75329	2.00131e-06	0.000104332	Gm45265
ENSMUSG00000001910.4	5467.42	0.189421	0.0398723	4.7507	2.02716e-06	0.000105418	Nacc1
ENSMUSG00000030682.4	3591.6	0.282839	0.059548	4.74977	2.0365e-06	0.000105641	Cdipt
ENSMUSG00000095098.1	1420.35	0.262215	0.0552248	4.74814	2.05297e-06	0.000106232	Ccdc85b
ENSMUSG00000010376.14	1966.81	0.194908	0.0410769	4.74495	2.08562e-06	0.000107656	Nedd8
ENSMUSG00000068099.4	2343.05	0.164427	0.034666	4.74318	2.10391e-06	0.000108333	1500009C09Rik
ENSMUSG00000112307.1	95.2389	-1.10721	0.233637	-4.73902	2.14759e-06	0.000110311	Gm48751
ENSMUSG00000027502.11	2433.83	0.201428	0.0425258	4.73662	2.17314e-06	0.000111351	Rtf2
ENSMUSG00000105530.1	136.589	-0.924745	0.195266	-4.73581	2.18178e-06	0.000111521	Gm43829
ENSMUSG00000097563.1	143.835	-0.683888	0.144651	-4.72785	2.26907e-06	0.000115701	Gm26638
ENSMUSG00000021606.8	1429.36	0.198252	0.0419434	4.72665	2.28254e-06	0.000116105	Ndufs6
ENSMUSG00000041164.15	10798.3	0.241381	0.0510816	4.72541	2.29651e-06	0.000116436	Zmiz2
ENSMUSG00000114193.1	148.467	-0.524464	0.111003	-4.72476	2.30392e-06	0.000116436	Gm48139
ENSMUSG00000108752.1	915.943	-0.570615	0.120775	-4.7246	2.30571e-06	0.000116436	Gm45191
ENSMUSG00000109279.1	142.954	-0.548678	0.116188	-4.72233	2.33159e-06	0.00011746	Gm45220
ENSMUSG00000049422.7	4867.61	0.270416	0.0573477	4.71537	2.41273e-06	0.000121122	Chchd10
ENSMUSG00000103747.1	83.3231	-0.703808	0.149267	-4.71511	2.41585e-06	0.000121122	Gm38236
ENSMUSG00000069727.5	569.899	-0.38223	0.0811391	-4.7108	2.46751e-06	0.000123417	Zfp975
ENSMUSG00000082765.3	79.3218	-0.592321	0.125764	-4.70979	2.47975e-06	0.000123734	Gm14411
ENSMUSG00000002379.6	2157.78	0.206051	0.0437872	4.70574	2.52941e-06	0.000125912	Ndufa11
ENSMUSG00000107358.1	20.1402	-1.29547	0.275516	-4.70197	2.57658e-06	0.000127956	Gm43168
ENSMUSG00000027546.15	16932	0.161239	0.0343377	4.6957	2.65693e-06	0.000131634	Atp9a
ENSMUSG00000037965.14	2558.01	-0.197559	0.0420802	-4.69482	2.66836e-06	0.000131889	Zc3h7a
ENSMUSG00000033020.6	850.406	0.201355	0.0428932	4.69433	2.67478e-06	0.000131895	Polr2f
ENSMUSG00000110159.1	254.252	-0.486174	0.103632	-4.69136	2.71401e-06	0.000133481	Gm45501
ENSMUSG00000104696.1	452.388	-0.662471	0.141224	-4.69093	2.71969e-06	0.000133481	Gm42946
ENSMUSG00000097585.2	261.054	-0.345233	0.0737192	-4.68307	2.82606e-06	0.000138378	E230029C05Rik
ENSMUSG00000041679.9	380.057	-0.289448	0.0618138	-4.68258	2.83282e-06	0.000138386	Lrrc29
ENSMUSG00000108005.1	328.931	-0.699349	0.149478	-4.67861	2.88833e-06	0.000140769	Gm44435
ENSMUSG00000003380.11	2351.13	0.217343	0.0464833	4.67572	2.92923e-06	0.000142207	Rabac1
ENSMUSG00000105601.1	263.683	-0.403741	0.0863513	-4.67557	2.9314e-06	0.000142207	Gm42725
ENSMUSG00000024767.11	7171.49	0.145279	0.0311368	4.66583	3.07369e-06	0.000148765	Otub1
ENSMUSG00000108443.1	457.687	-0.352623	0.0756157	-4.66335	3.11103e-06	0.000150225	Gm44510
ENSMUSG00000034216.12	2745.56	0.189004	0.0405406	4.66208	3.13025e-06	0.000150806	Vps18
ENSMUSG00000024962.13	1646.72	0.227536	0.0488113	4.66154	3.13852e-06	0.000150858	Vegfb
ENSMUSG00000106385.1	229.268	-0.742991	0.159469	-4.65917	3.17494e-06	0.000152259	Gm42943
ENSMUSG00000037916.13	5194.43	0.175016	0.03758	4.65717	3.20589e-06	0.000153392	Ndufv1
ENSMUSG00000021361.7	1176.45	0.207664	0.0446066	4.65545	3.23273e-06	0.000154002	Tmem14c
ENSMUSG00000109456.1	178.254	-0.780124	0.167581	-4.6552	3.23667e-06	0.000154002	Gm44584
ENSMUSG00000024841.7	870.309	0.213237	0.0458087	4.65494	3.24069e-06	0.000154002	Eif1ad
ENSMUSG00000105824.1	116.898	-0.549482	0.118111	-4.65226	3.28312e-06	0.000155666	Gm43466
ENSMUSG00000028677.19	5407.91	0.176632	0.0379822	4.65038	3.31326e-06	0.00015674	Rnf220
ENSMUSG00000016252.7	2241.65	0.219725	0.0472555	4.64973	3.32374e-06	0.000156882	Atp5e
ENSMUSG00000111951.1	27.1972	-1.41377	0.304132	-4.64853	3.34302e-06	0.000157438	Gm48755
ENSMUSG00000041740.16	10081	0.140845	0.030313	4.64635	3.37859e-06	0.00015851	Rnf10
ENSMUSG00000022463.7	11563.5	0.225734	0.0485846	4.64621	3.38091e-06	0.00015851	Srebf2
ENSMUSG00000105571.1	158.988	-0.714678	0.153893	-4.644	3.4173e-06	0.000159858	Gm43662
ENSMUSG00000105981.1	104.283	-0.579782	0.124868	-4.64317	3.43108e-06	0.000160145	2810428J06Rik
ENSMUSG00000102243.1	63.3618	-0.727257	0.156679	-4.64169	3.45578e-06	0.000160939	Gm37718
ENSMUSG00000109122.1	779.854	-0.629129	0.135617	-4.639	3.50094e-06	0.000162681	A230103L15Rik
ENSMUSG00000041115.16	9567.73	0.169543	0.0365593	4.63748	3.52684e-06	0.000163522	Iqsec2
ENSMUSG00000077450.12	6103.16	0.129703	0.0279781	4.63587	3.55441e-06	0.000164437	Rab11b
ENSMUSG00000044471.11	1145.62	-0.436852	0.0942913	-4.63301	3.60394e-06	0.000166361	Lncpint
ENSMUSG00000103085.1	369.695	-0.491557	0.106266	-4.62571	3.73315e-06	0.000171646	Gm38120
ENSMUSG00000106099.1	512.844	-0.60996	0.131866	-4.62562	3.73482e-06	0.000171646	Gm42664
ENSMUSG00000109082.1	91.6445	-0.737347	0.159462	-4.62396	3.76487e-06	0.000172649	Gm44586
ENSMUSG00000104041.1	88.8436	-0.730758	0.158094	-4.62231	3.79497e-06	0.000173612	Gm37562
ENSMUSG00000030302.16	67245.8	0.217132	0.0469819	4.62162	3.80761e-06	0.000173612	Atp2b2
ENSMUSG00000113984.1	150.795	-0.749065	0.162104	-4.62089	3.82099e-06	0.000173612	Gm48890
ENSMUSG00000097583.2	363.004	-0.322487	0.0697914	-4.62073	3.82394e-06	0.000173612	6430590A07Rik
ENSMUSG00000024855.9	4565.18	0.158624	0.0343301	4.62055	3.8273e-06	0.000173612	Pacs1
ENSMUSG00000020153.14	2345.37	0.190126	0.041155	4.61977	3.84164e-06	0.000173886	Ndufs7
ENSMUSG00000085782.2	507.341	-0.337697	0.0732128	-4.61253	3.97789e-06	0.000179665	Gm15624
ENSMUSG00000063882.12	4321.32	0.202783	0.0439719	4.61166	3.99468e-06	0.000179694	Uqcrh
ENSMUSG00000103192.1	97.482	-0.62146	0.13476	-4.61161	3.99567e-06	0.000179694	Gm37645
ENSMUSG00000024740.9	12458.5	0.134246	0.0291137	4.61108	4.00589e-06	0.000179768	Ddb1
ENSMUSG00000015291.10	23473.5	0.132046	0.0286431	4.61004	4.02584e-06	0.000180127	Gdi1
ENSMUSG00000034312.14	18073.2	0.22311	0.0483994	4.60976	4.03132e-06	0.000180127	Iqsec1
ENSMUSG00000103696.1	220.875	-0.537007	0.116504	-4.60933	4.03969e-06	0.000180127	Gm37531
ENSMUSG00000018585.9	635.465	0.25704	0.0557712	4.60883	4.0495e-06	0.000180181	Atox1
ENSMUSG00000046329.14	16002.9	0.180989	0.039285	4.60709	4.08351e-06	0.000181309	Slc25a23
ENSMUSG00000054428.12	4127.12	0.215509	0.0467898	4.6059	4.10677e-06	0.000181957	Atpif1
ENSMUSG00000027188.8	444.859	1.08619	0.235856	4.60534	4.11802e-06	0.00018207	Pamr1
ENSMUSG00000105803.1	160.087	-0.719154	0.156189	-4.60437	4.13708e-06	0.000182528	Gm43526
ENSMUSG00000073755.4	3109.8	0.170083	0.0369545	4.60248	4.17487e-06	0.000183808	5730409E04Rik
ENSMUSG00000031149.7	1173.27	0.201968	0.0439258	4.59794	4.26685e-06	0.000187464	Praf2
ENSMUSG00000031200.16	332.773	-0.373186	0.0812282	-4.5943	4.34214e-06	0.000190373	Mtcp1
ENSMUSG00000094936.7	501.987	-0.386307	0.0841091	-4.59293	4.37064e-06	0.000191222	Rbm4
ENSMUSG00000100555.1	154.085	-0.635936	0.138496	-4.59171	4.39626e-06	0.000191942	Gm8173
ENSMUSG00000028964.14	2837.16	0.183411	0.0399627	4.58956	4.44178e-06	0.000193527	Park7
ENSMUSG00000027419.9	17652.7	0.259464	0.0565654	4.58698	4.49704e-06	0.000195528	Pcsk2
ENSMUSG00000027751.13	2220.86	-0.189236	0.0412749	-4.58478	4.54462e-06	0.000197187	Supt20
ENSMUSG00000034973.16	5312.58	-0.134865	0.0294205	-4.58406	4.56044e-06	0.000197465	Dop1a
ENSMUSG00000024121.13	2202.67	0.323868	0.0706576	4.58362	4.56992e-06	0.000197468	Atp6v0c
ENSMUSG00000113195.1	111.259	-0.761147	0.166123	-4.58182	4.60951e-06	0.00019839	Gm48586
ENSMUSG00000111918.1	301.335	-0.623244	0.136034	-4.58153	4.61593e-06	0.00019839	Gm47624
ENSMUSG00000059995.12	7717.03	0.335192	0.0731644	4.58136	4.61966e-06	0.00019839	Atxn7l3
ENSMUSG00000027201.16	4608.76	-0.161363	0.035227	-4.58067	4.63492e-06	0.000198638	Myef2
ENSMUSG00000025651.14	7367.84	0.195577	0.0427016	4.58007	4.6481e-06	0.000198796	Uqcrc1
ENSMUSG00000024870.5	3971.64	0.189191	0.0413156	4.57917	4.66815e-06	0.000199247	Rab1b
ENSMUSG00000108500.1	62.4034	-0.744117	0.16258	-4.57694	4.71837e-06	0.000200633	Gm45033
ENSMUSG00000103505.1	116.491	-0.614544	0.134278	-4.57666	4.72468e-06	0.000200633	Gm38374
ENSMUSG00000040462.13	4941.26	0.206918	0.0452168	4.57613	4.73662e-06	0.000200633	Os9
ENSMUSG00000107688.1	76.3919	-0.623823	0.136324	-4.57603	4.73892e-06	0.000200633	Gm44091
ENSMUSG00000023175.15	12969	0.180202	0.0394008	4.57355	4.79519e-06	0.000202607	Bsg
ENSMUSG00000104044.1	106.448	-0.618811	0.135381	-4.57089	4.85665e-06	0.00020479	Gm37566
ENSMUSG00000028455.15	1359.22	0.228427	0.0499818	4.5702	4.87266e-06	0.000204819	Stoml2
ENSMUSG00000029229.8	1103.34	-0.222168	0.0486144	-4.57002	4.87687e-06	0.000204819	Chic2
ENSMUSG00000002778.14	2003.06	0.165383	0.0362065	4.56777	4.92937e-06	0.000206419	Kdelr1
ENSMUSG00000030411.16	11890.2	0.148044	0.0324121	4.56755	4.93468e-06	0.000206419	Nova2
ENSMUSG00000047547.14	5640.52	0.154576	0.0338536	4.56601	4.97093e-06	0.0002073	Cltb
ENSMUSG00000107917.1	289.455	-0.765371	0.167631	-4.56582	4.97552e-06	0.0002073	Gm44235
ENSMUSG00000105326.1	110.581	-0.529695	0.116075	-4.56339	5.03349e-06	0.000209299	6030400A10Rik
ENSMUSG00000074579.13	354.234	-0.327784	0.0718547	-4.56176	5.07265e-06	0.00021051	Lekr1
ENSMUSG00000000881.12	10352.2	0.174933	0.0383714	4.55895	5.14098e-06	0.000212924	Dlg3
ENSMUSG00000001773.14	385.344	-0.335036	0.0735061	-4.55793	5.16593e-06	0.000213535	Folh1
ENSMUSG00000060166.5	3801.22	0.314495	0.069104	4.55104	5.33818e-06	0.000220221	Zdhhc8
ENSMUSG00000076396.1	101.262	-0.645566	0.141956	-4.54765	5.4248e-06	0.000223355	Mir667
ENSMUSG00000108880.1	473.737	-0.845138	0.185897	-4.54628	5.46023e-06	0.000224373	Gm44560
ENSMUSG00000000399.10	3997.28	0.162497	0.0357826	4.54122	5.59289e-06	0.000229374	Ndufa9
ENSMUSG00000112367.1	297.528	-0.783947	0.172698	-4.53941	5.64125e-06	0.000230905	A230081H15Rik
ENSMUSG00000025909.16	2010.69	-0.209985	0.0462706	-4.5382	5.67376e-06	0.000231784	Sntg1
ENSMUSG00000089271.1	51.8334	-0.880883	0.194145	-4.53723	5.69972e-06	0.000231958	Gm24552
ENSMUSG00000102415.1	236.479	-0.450029	0.0991862	-4.53722	5.70016e-06	0.000231958	A430110C17Rik
ENSMUSG00000062963.10	1935.01	0.152659	0.0336545	4.53607	5.73125e-06	0.000232771	Ufc1
ENSMUSG00000022044.14	4462.84	0.325032	0.0716753	4.53479	5.76615e-06	0.000233735	Stmn4
ENSMUSG00000021178.9	4837.69	0.170107	0.0375266	4.53298	5.81585e-06	0.000235295	Psmc1
ENSMUSG00000030603.16	2934.35	0.150241	0.0331575	4.53113	5.86694e-06	0.000236112	Psmc4
ENSMUSG00000102411.1	579.207	-0.395227	0.0872252	-4.53111	5.86752e-06	0.000236112	Gm36936
ENSMUSG00000002341.8	21072.3	0.169367	0.0373793	4.53102	5.86985e-06	0.000236112	Ncan
ENSMUSG00000015478.13	1737.67	0.154613	0.0341285	4.53032	5.88932e-06	0.00023635	Rnf5
ENSMUSG00000107094.1	52.0089	-0.700208	0.154571	-4.53	5.89831e-06	0.00023635	Gm43294
ENSMUSG00000035151.12	1193.65	-0.194	0.042852	-4.5272	5.97702e-06	0.000239047	Elmod2
ENSMUSG00000034341.17	9639.78	0.178265	0.0393812	4.52666	5.99239e-06	0.000239082	Wbp2
ENSMUSG00000010608.15	7937.87	-0.16687	0.0368663	-4.52636	6.00072e-06	0.000239082	Rbm25
ENSMUSG00000105374.1	116.773	-0.59228	0.130899	-4.52472	6.0476e-06	0.000240493	Gm42551
ENSMUSG00000032330.7	4119.47	0.241834	0.0534569	4.5239	6.07103e-06	0.000240967	Cox7a2
ENSMUSG00000027981.14	1551.31	-0.492854	0.108972	-4.52275	6.10404e-06	0.000241819	Rnpc3
ENSMUSG00000101964.1	64.6369	-0.716032	0.158378	-4.52103	6.15392e-06	0.000243335	Gm28693
ENSMUSG00000107312.1	80.6667	-0.781828	0.173256	-4.51256	6.40507e-06	0.000252789	Gm43229
ENSMUSG00000028745.18	6243.94	0.172188	0.0381695	4.51114	6.44791e-06	0.000254001	Capzb
ENSMUSG00000102659.1	379.742	-0.773405	0.171462	-4.51065	6.46281e-06	0.000254111	Gm37077
ENSMUSG00000104037.1	116.664	-0.643774	0.142756	-4.5096	6.49495e-06	0.000254501	Gm37776
ENSMUSG00000029106.14	19423.7	0.164316	0.0364374	4.50953	6.49702e-06	0.000254501	Add1
ENSMUSG00000027829.15	2247.96	-0.216294	0.0479898	-4.50709	6.5723e-06	0.00025697	Ccnl1
ENSMUSG00000044117.12	6897.79	0.227437	0.0505056	4.50321	6.69341e-06	0.000261217	Bmerb1
ENSMUSG00000106859.1	174.696	-0.55138	0.122472	-4.5021	6.72854e-06	0.0002621	Gm42737
ENSMUSG00000111837.1	480.722	-0.300743	0.0668424	-4.49928	6.81841e-06	0.000265109	Gm47135
ENSMUSG00000113020.1	213.773	-0.561332	0.124813	-4.49738	6.87948e-06	0.000266988	Gm48063
ENSMUSG00000103130.1	99.6386	-0.69241	0.153982	-4.4967	6.90178e-06	0.000267246	F830212C03Rik
ENSMUSG00000082315.2	209.54	-0.607726	0.135159	-4.49639	6.91163e-06	0.000267246	Gm16523
ENSMUSG00000105947.1	272.063	-0.587121	0.130624	-4.49473	6.96569e-06	0.00026884	Gm43789
ENSMUSG00000085982.1	103.502	-0.555373	0.123609	-4.49298	7.02346e-06	0.000270571	9530051G07Rik
ENSMUSG00000113076.1	228.85	-0.519892	0.115728	-4.49238	7.04314e-06	0.000270831	Gm47088
ENSMUSG00000055053.18	4430.32	0.353113	0.0786338	4.4906	7.10213e-06	0.000272599	Nfic
ENSMUSG00000106528.1	139.196	-0.723518	0.161291	-4.4858	7.2641e-06	0.000278307	Gm42841
ENSMUSG00000102875.1	204.759	-0.488301	0.108896	-4.4841	7.32215e-06	0.000279864	Gm37139
ENSMUSG00000027365.14	3906.58	-0.199889	0.0445801	-4.48383	7.33146e-06	0.000279864	Trpm7
ENSMUSG00000056612.6	480.305	0.407437	0.0909042	4.48204	7.39316e-06	0.000281706	Ppp1r14b
ENSMUSG00000030374.15	8490.63	0.182673	0.04079	4.47837	7.52152e-06	0.000286077	Strn4
ENSMUSG00000085811.1	68.988	-0.760215	0.169875	-4.47514	7.63622e-06	0.000289913	Cep112it
ENSMUSG00000030591.17	3158.45	0.131513	0.0293952	4.47397	7.67793e-06	0.00029097	Psmd8
ENSMUSG00000008036.11	2774.42	0.287692	0.064344	4.47115	7.77995e-06	0.000294304	Ap2s1
ENSMUSG00000032997.16	2801.73	0.170604	0.038187	4.46758	7.91086e-06	0.000298717	Chpf
ENSMUSG00000037049.9	3717.27	0.266138	0.0596156	4.46424	8.03523e-06	0.000302868	Smpd1
ENSMUSG00000062825.15	13848.7	0.193342	0.04334	4.46104	8.15613e-06	0.000306736	Actg1
ENSMUSG00000078919.10	881.131	-0.256706	0.0575477	-4.46076	8.16712e-06	0.000306736	Dpm1
ENSMUSG00000105063.1	61.4201	-0.638777	0.143225	-4.45996	8.1974e-06	0.000307322	Gm43488
ENSMUSG00000032118.16	8645.34	0.130881	0.0293733	4.45578	8.35871e-06	0.000312589	Fez1
ENSMUSG00000054364.5	9610.83	0.151344	0.0339674	4.45555	8.36773e-06	0.000312589	Rhob
ENSMUSG00000015149.14	5898.55	0.198064	0.0444622	4.45466	8.40271e-06	0.000312821	Sirt2
ENSMUSG00000102662.1	155	-0.474295	0.106472	-4.45463	8.4038e-06	0.000312821	Gm38377
ENSMUSG00000029364.15	7728	0.185493	0.0416518	4.45342	8.45148e-06	0.000314038	Wsb2
ENSMUSG00000075316.11	876.968	-0.590959	0.132733	-4.45224	8.49794e-06	0.000315206	Scn9a
ENSMUSG00000001552.14	3579.36	0.235168	0.0528675	4.44825	8.65721e-06	0.000320546	Jup
ENSMUSG00000001100.10	2889.5	0.192056	0.0431904	4.44673	8.71872e-06	0.000322254	Poldip2
ENSMUSG00000037710.8	2110.03	0.162378	0.03652	4.44629	8.73651e-06	0.000322343	Cisd1
ENSMUSG00000112914.1	93.6074	-0.843619	0.189855	-4.4435	8.85062e-06	0.00032598	Gm47702
ENSMUSG00000104239.1	112.623	-0.621598	0.140014	-4.43955	9.01486e-06	0.000331447	Gm37588
ENSMUSG00000042572.12	3201.12	0.130944	0.0295081	4.43758	9.09778e-06	0.000333837	Ube2q1
ENSMUSG00000022358.6	2356.4	0.31524	0.0710441	4.43725	9.11174e-06	0.000333837	Fbxo32
ENSMUSG00000028811.11	3660.59	0.161747	0.0364587	4.43645	9.14541e-06	0.000334486	Yars
ENSMUSG00000097207.7	306.56	-0.433928	0.0978376	-4.43519	9.19932e-06	0.000335249	6030443J06Rik
ENSMUSG00000032657.15	1852.81	0.189972	0.0428355	4.43492	9.21082e-06	0.000335249	Fam189b
ENSMUSG00000105985.1	735.334	-0.648575	0.146246	-4.43484	9.21428e-06	0.000335249	Gm42993
ENSMUSG00000104170.1	108.13	-0.657337	0.148345	-4.43114	9.37382e-06	0.000340463	Gm37702
ENSMUSG00000106815.1	207.056	-0.547638	0.123614	-4.43022	9.41383e-06	0.000341325	Gm43658
ENSMUSG00000021486.7	3216.47	0.213704	0.0482425	4.42978	9.43275e-06	0.00034142	Prelid1
ENSMUSG00000105011.1	82.3697	-0.668933	0.151197	-4.42425	9.6779e-06	0.000349689	Gm43210
ENSMUSG00000020123.6	30.6297	-1.68083	0.38024	-4.42045	9.84958e-06	0.00035528	Avpr1a
ENSMUSG00000078812.10	8171.9	0.163413	0.0370052	4.41594	1.00571e-05	0.000362142	Eif5a
ENSMUSG00000113775.1	215.819	-0.500405	0.113357	-4.4144	1.01293e-05	0.000364115	Gm48027
ENSMUSG00000110105.1	227.098	-0.408415	0.0925772	-4.41162	1.02599e-05	0.000368181	Gm45844
ENSMUSG00000109606.1	187.156	-0.620236	0.140624	-4.4106	1.03084e-05	0.000369286	Gm45537
ENSMUSG00000103611.1	135.854	-0.579725	0.131504	-4.40841	1.04133e-05	0.00037241	Gm37195
ENSMUSG00000019471.10	3978.36	0.190499	0.0432207	4.40758	1.04531e-05	0.000373022	Cdc37
ENSMUSG00000019494.14	2939.8	0.154307	0.0350115	4.40731	1.0466e-05	0.000373022	Cops6
ENSMUSG00000024429.9	6342.6	0.157427	0.0357341	4.40552	1.05529e-05	0.00037542	Gnl1
ENSMUSG00000103202.1	108.736	-0.96005	0.217936	-4.40519	1.05691e-05	0.00037542	Gm37326
ENSMUSG00000034926.3	4124.7	0.390736	0.0887443	4.40295	1.0679e-05	0.000378678	Dhcr24
ENSMUSG00000103004.1	134.709	-0.560522	0.127377	-4.40049	1.08009e-05	0.000382355	2900002M20Rik
ENSMUSG00000019158.9	485.709	0.442785	0.100709	4.39668	1.0992e-05	0.000388464	Tmem160
ENSMUSG00000020477.10	769.591	0.240184	0.05465	4.39494	1.10802e-05	0.00039092	Mrps24
ENSMUSG00000038740.9	6421.99	0.142745	0.0324914	4.39332	1.11634e-05	0.000393197	Mvb12b
ENSMUSG00000029068.16	4139.19	-0.156513	0.0356345	-4.39218	1.12221e-05	0.0003946	Ccnl2
ENSMUSG00000024953.16	4202.97	0.217992	0.0496414	4.39133	1.12658e-05	0.000395472	Prdx5
ENSMUSG00000025743.14	9458.14	0.209272	0.0476726	4.38978	1.13467e-05	0.000397645	Sdc3
ENSMUSG00000106244.1	303.447	-0.872606	0.198821	-4.38891	1.1392e-05	0.000398259	Gm43046
ENSMUSG00000095516.1	33.9069	-1.27641	0.290839	-4.38872	1.14022e-05	0.000398259	NA
ENSMUSG00000030738.11	8552.51	0.136657	0.0311484	4.38727	1.1478e-05	0.000399721	Eif3c
ENSMUSG00000039349.5	800.352	0.638052	0.145435	4.3872	1.14822e-05	0.000399721	C130074G19Rik
ENSMUSG00000096401.2	401.113	-0.349615	0.0797012	-4.38657	1.1515e-05	0.00039995	Gm21811
ENSMUSG00000019370.10	39600.7	0.279982	0.0638303	4.38635	1.15269e-05	0.00039995	Calm3
ENSMUSG00000028809.16	8160.84	-0.191698	0.0437137	-4.38531	1.1582e-05	0.000401196	Srrm1
ENSMUSG00000008140.17	5353.67	0.171686	0.0392029	4.37942	1.18996e-05	0.000411518	Emc10
ENSMUSG00000102417.1	76.1834	-1.0226	0.233567	-4.37818	1.19675e-05	0.000413184	Gm36939
ENSMUSG00000007721.6	1543.96	0.304825	0.0696435	4.37693	1.20362e-05	0.000414284	Ccdc124
ENSMUSG00000045665.4	937.967	0.255931	0.0584764	4.37665	1.20517e-05	0.000414284	Mfsd5
ENSMUSG00000103569.1	197.499	-0.399665	0.0913201	-4.37652	1.20587e-05	0.000414284	Gm38067
ENSMUSG00000066607.5	7786.98	0.278365	0.0636946	4.37032	1.24066e-05	0.00042554	Insyn1
ENSMUSG00000051652.4	645.535	0.294272	0.0673435	4.36972	1.24408e-05	0.000426015	Lrrc3
ENSMUSG00000075538.2	574.146	-0.561746	0.128599	-4.36822	1.25265e-05	0.00042825	Gm10855
ENSMUSG00000029723.16	2723.4	0.183882	0.0421071	4.367	1.25962e-05	0.000429934	Tsc22d4
ENSMUSG00000105572.1	176.688	-0.71941	0.164801	-4.36533	1.26932e-05	0.00043254	Gm43300
ENSMUSG00000109416.1	125.557	-0.687258	0.157455	-4.36478	1.27249e-05	0.000432911	Gm44863
ENSMUSG00000109622.1	55.1398	-0.768068	0.175984	-4.36443	1.27454e-05	0.000432911	Gm45517
ENSMUSG00000024817.13	3276.3	-0.124923	0.0286317	-4.3631	1.28233e-05	0.000434344	Uhrf2
ENSMUSG00000111626.1	49.6941	-0.700444	0.160542	-4.363	1.28291e-05	0.000434344	Gm48738
ENSMUSG00000102496.1	153.679	-0.72682	0.166626	-4.362	1.2888e-05	0.000435634	Gm36989
ENSMUSG00000105574.1	56.985	-1.05158	0.241251	-4.35886	1.3074e-05	0.000440655	Gm43648
ENSMUSG00000041133.11	4620	0.155582	0.0356939	4.35879	1.30786e-05	0.000440655	Smc1a
ENSMUSG00000051444.9	373.991	-0.290513	0.0666682	-4.35759	1.31504e-05	0.000442364	Bbs12
ENSMUSG00000112391.1	119.647	-0.666198	0.152938	-4.35599	1.32464e-05	0.000444879	Gm48230
ENSMUSG00000021519.11	1179.72	-0.270534	0.0621239	-4.35474	1.33224e-05	0.000446714	Mterf3
ENSMUSG00000044349.15	60505.3	-0.303924	0.0698251	-4.35264	1.34506e-05	0.000450295	Snhg11
ENSMUSG00000108317.1	154.3	-0.629025	0.144535	-4.35208	1.34854e-05	0.000450738	Gm44663
ENSMUSG00000026944.18	20640.5	0.153229	0.0352325	4.34909	1.36705e-05	0.000456197	Abca2
ENSMUSG00000097536.2	516.969	-0.365531	0.0841184	-4.34543	1.39003e-05	0.000463131	2610037D02Rik
ENSMUSG00000108353.1	117.968	-0.537988	0.123852	-4.3438	1.40036e-05	0.000465831	Gm45205
ENSMUSG00000051343.11	3561.78	0.191986	0.0442079	4.34279	1.40683e-05	0.000467242	Rab11fip5
ENSMUSG00000087620.7	1534	-0.487246	0.112257	-4.34047	1.42179e-05	0.000471462	5330434G04Rik
ENSMUSG00000020307.15	1330.66	0.221598	0.051065	4.33952	1.42793e-05	0.000472751	Cdc34
ENSMUSG00000104315.1	190.351	-0.402171	0.0927139	-4.33776	1.43941e-05	0.0004758	Gm37906
ENSMUSG00000114267.1	95.6867	-0.75764	0.174697	-4.33689	1.4451e-05	0.000476927	Gm48600
ENSMUSG00000038555.7	4275.15	0.175888	0.0405714	4.33526	1.45587e-05	0.000479728	Reep2
ENSMUSG00000021217.7	777.376	0.672014	0.15507	4.33362	1.4668e-05	0.00048257	Tshz3
ENSMUSG00000028803.18	7370	0.239842	0.0553565	4.33268	1.47308e-05	0.000483404	Nipal3
ENSMUSG00000034850.15	5861.14	0.145466	0.0335751	4.33255	1.47395e-05	0.000483404	Tmem127
ENSMUSG00000110086.1	225.641	0.714639	0.165087	4.32885	1.49889e-05	0.000490816	Gm45623
ENSMUSG00000111017.1	312.431	-0.586605	0.135524	-4.32841	1.5019e-05	0.000491036	Gm48314
ENSMUSG00000102670.1	115.296	-0.551978	0.127538	-4.32796	1.50498e-05	0.000491274	Gm37436
ENSMUSG00000027602.9	3241.43	0.347222	0.0802741	4.32546	1.52213e-05	0.000496101	Map1lc3a
ENSMUSG00000004285.12	2291.81	0.157448	0.0364046	4.32494	1.52577e-05	0.000496514	Atp6v1f
ENSMUSG00000017188.3	1655.99	0.202667	0.0469199	4.31942	1.56437e-05	0.000508285	Coa3
ENSMUSG00000025766.14	719.616	-0.258129	0.0597708	-4.31865	1.56985e-05	0.000509278	D3Ertd751e
ENSMUSG00000073982.11	899.265	0.25287	0.058579	4.31673	1.58358e-05	0.000512676	Rhog
ENSMUSG00000105470.1	215.621	-0.619399	0.143496	-4.3165	1.58522e-05	0.000512676	Gm42589
ENSMUSG00000033287.15	4399.48	0.28177	0.0652901	4.31566	1.59126e-05	0.000513145	Kctd17
ENSMUSG00000105290.1	127.36	-0.821326	0.190315	-4.31562	1.59157e-05	0.000513145	Gm43528
ENSMUSG00000083889.4	71.7392	-0.673329	0.156047	-4.3149	1.59673e-05	0.000514018	E530001F21Rik
ENSMUSG00000040387.16	903.2	-0.241168	0.055919	-4.31281	1.61192e-05	0.000518115	Klhl32
ENSMUSG00000026701.15	6963	0.143715	0.0333494	4.30936	1.63726e-05	0.000525452	Prdx6
ENSMUSG00000032409.15	1615.52	-0.244451	0.0567371	-4.30848	1.64377e-05	0.000526735	Atr
ENSMUSG00000071649.5	2585.63	0.301265	0.0699456	4.30713	1.65386e-05	0.000529159	B3gat3
ENSMUSG00000076269.1	77.4183	-0.563323	0.130974	-4.30102	1.70012e-05	0.000543133	Mir374b
ENSMUSG00000024045.5	4189.14	-0.166413	0.0387185	-4.29802	1.7233e-05	0.000549699	Akap8
ENSMUSG00000016200.14	3020.06	-0.206685	0.0481181	-4.29537	1.74404e-05	0.00055547	Syt14
ENSMUSG00000110997.1	118.771	-0.545157	0.12693	-4.29494	1.74744e-05	0.000555706	2610028D06Rik
ENSMUSG00000039531.8	1041.41	-0.282641	0.0658133	-4.29458	1.75023e-05	0.00055575	Zup1
ENSMUSG00000001105.15	1171.36	0.172782	0.0402476	4.29298	1.76287e-05	0.000558919	Ift20
ENSMUSG00000104709.1	81.9129	-0.929717	0.21664	-4.29153	1.77444e-05	0.000561532	Gm42484
ENSMUSG00000076052.1	111.037	-0.571371	0.133147	-4.29128	1.77648e-05	0.000561532	Mir541
ENSMUSG00000035203.16	10734.5	0.26814	0.0624999	4.29025	1.78473e-05	0.000563292	Epn1
ENSMUSG00000005699.16	537.23	0.26278	0.0612556	4.28989	1.78762e-05	0.000563356	Pard6a
ENSMUSG00000103976.1	715.516	-0.477455	0.111311	-4.28938	1.79177e-05	0.000563814	Gm37677
ENSMUSG00000080555.2	32.6119	-0.900095	0.209867	-4.28888	1.79575e-05	0.000564222	NA
ENSMUSG00000027406.12	7494.01	0.152306	0.0355186	4.28808	1.80228e-05	0.000564303	Idh3b
ENSMUSG00000003872.9	1336.03	0.209537	0.048867	4.28791	1.80365e-05	0.000564303	Lin7b
ENSMUSG00000017421.18	7228.22	-0.211448	0.0493134	-4.28785	1.80409e-05	0.000564303	Zfp207
ENSMUSG00000112468.1	17.3224	-1.71365	0.399809	-4.28616	1.81789e-05	0.000567772	Gm47720
ENSMUSG00000058006.12	9916.93	-0.204938	0.0478381	-4.284	1.83562e-05	0.00057217	Mdn1
ENSMUSG00000016349.10	35311.9	0.249645	0.0582811	4.28346	1.84009e-05	0.00057217	Eef1a2
ENSMUSG00000074158.9	370.3	-0.518866	0.121137	-4.28331	1.84131e-05	0.00057217	Zfp976
ENSMUSG00000107362.1	306.184	-0.44371	0.103596	-4.28308	1.84328e-05	0.00057217	Gm40309
ENSMUSG00000046753.10	1367.7	-0.174447	0.0407351	-4.28248	1.84824e-05	0.00057217	Ccdc66
ENSMUSG00000073147.3	1337.87	-0.221254	0.0516651	-4.28246	1.84835e-05	0.00057217	5031425E22Rik
ENSMUSG00000052479.5	263.249	-0.433391	0.101221	-4.28164	1.8552e-05	0.000573444	A330008L17Rik
ENSMUSG00000008348.9	3170.08	0.173565	0.0405433	4.28098	1.86074e-05	0.000574287	Ubc
ENSMUSG00000110127.1	97.2262	-0.601077	0.140417	-4.28066	1.86341e-05	0.000574287	6430710M23Rik
ENSMUSG00000026618.11	2584.97	0.129687	0.0302985	4.28031	1.86636e-05	0.000574351	Iars2
ENSMUSG00000041556.8	1499.73	0.315608	0.0737522	4.2793	1.87479e-05	0.000576099	Fbxo2
ENSMUSG00000053702.16	5787.26	-0.267557	0.0625642	-4.27651	1.89843e-05	0.00058251	Nebl
ENSMUSG00000024213.13	11220	0.199596	0.0466806	4.27577	1.9048e-05	0.00058361	Nudt3
ENSMUSG00000030595.15	633.045	0.260584	0.0609531	4.27516	1.91003e-05	0.00058418	Nfkbib
ENSMUSG00000103621.1	194.062	-0.376766	0.0881344	-4.2749	1.91224e-05	0.00058418	Gm38366
ENSMUSG00000054770.16	920.61	-0.225064	0.0526757	-4.27264	1.93173e-05	0.000589275	Kctd18
ENSMUSG00000062198.5	563.033	-0.328362	0.0768656	-4.27189	1.9382e-05	0.000589779	2700097O09Rik
ENSMUSG00000040648.14	2489.84	-0.180471	0.0422491	-4.2716	1.94075e-05	0.000589779	Ppip5k2
ENSMUSG00000112955.1	140.661	-0.77548	0.181554	-4.27134	1.94301e-05	0.000589779	Gm48889
ENSMUSG00000089798.9	57.719	-0.673437	0.157673	-4.2711	1.94509e-05	0.000589779	1700028K03Rik
ENSMUSG00000062319.2	350.283	-0.583015	0.136511	-4.27083	1.94745e-05	0.000589779	Gm10115
ENSMUSG00000007659.18	4076.77	0.147808	0.0346138	4.2702	1.95296e-05	0.000590311	Bcl2l1
ENSMUSG00000026443.3	5986.36	0.169079	0.039597	4.26999	1.95484e-05	0.000590311	Lrrn2
ENSMUSG00000036634.15	8613.17	0.279123	0.065396	4.2682	1.97053e-05	0.000593235	Mag
ENSMUSG00000001998.15	1148.43	-0.204927	0.048013	-4.26815	1.97102e-05	0.000593235	Ap4e1
ENSMUSG00000003363.15	16867	0.318673	0.074667	4.26792	1.97301e-05	0.000593235	Pld3
ENSMUSG00000019210.10	8619.06	0.223316	0.0523291	4.26753	1.97647e-05	0.000593421	Atp6v1e1
ENSMUSG00000022474.14	3285.29	0.188797	0.044247	4.26689	1.98213e-05	0.000594272	Pmm1
ENSMUSG00000026632.17	813.901	-0.293044	0.0687401	-4.26306	2.01642e-05	0.000603689	Tatdn3
ENSMUSG00000104379.1	113.571	-0.487137	0.114293	-4.26219	2.0243e-05	0.000605182	Gm37509
ENSMUSG00000089774.2	5151.67	-0.312605	0.0734176	-4.2579	2.06354e-05	0.000616034	Slc5a3
ENSMUSG00000103614.1	179.038	-0.540313	0.126974	-4.25529	2.08777e-05	0.00062238	Gm37949
ENSMUSG00000047459.14	4313.15	0.194819	0.0457898	4.25464	2.09382e-05	0.000623299	Dynlrb1
ENSMUSG00000019179.10	8221.55	0.137405	0.0323115	4.25252	2.1138e-05	0.000628353	Mdh2
ENSMUSG00000085084.7	726.332	-0.488341	0.114959	-4.24795	2.15733e-05	0.000639905	4930570G19Rik
ENSMUSG00000004530.12	4969.26	0.131347	0.030923	4.24756	2.16114e-05	0.000639905	Coro1c
ENSMUSG00000107375.1	37.8547	-0.860001	0.202473	-4.24749	2.16182e-05	0.000639905	Gm43084
ENSMUSG00000086012.2	49.5605	-0.811436	0.191073	-4.24673	2.16908e-05	0.00064115	Gm15902
ENSMUSG00000113055.1	293.582	-0.690192	0.162624	-4.24411	2.19464e-05	0.000647393	Gm48700
ENSMUSG00000030397.10	3697.4	0.272021	0.0640964	4.24393	2.19639e-05	0.000647393	Mark4
ENSMUSG00000104871.1	73.6227	-0.972562	0.22924	-4.24254	2.21e-05	0.000649234	Gm42639
ENSMUSG00000107148.1	257.225	-0.69397	0.163576	-4.2425	2.21043e-05	0.000649234	Gm42888
ENSMUSG00000074102.4	3911.52	0.17016	0.0401098	4.24235	2.21192e-05	0.000649234	Rbm15b
ENSMUSG00000037822.12	5493.92	-0.100071	0.023596	-4.24102	2.22505e-05	0.000650946	Smim14
ENSMUSG00000084306.1	47.2869	-0.724135	0.170746	-4.24101	2.22513e-05	0.000650946	Gm11743
ENSMUSG00000022848.8	2933.91	0.161294	0.0380338	4.24082	2.22707e-05	0.000650946	Slc49a4
ENSMUSG00000049086.8	1312.05	0.159827	0.0377142	4.23786	2.25664e-05	0.000658667	Bmyc
ENSMUSG00000107512.1	445.417	-0.632121	0.149232	-4.23582	2.2772e-05	0.000663745	Gm44433
ENSMUSG00000098066.2	148.507	-0.426863	0.100798	-4.23482	2.28733e-05	0.000665764	Gm26944
ENSMUSG00000105322.1	285.52	-0.483428	0.114164	-4.23451	2.29048e-05	0.000665764	Gm43751
ENSMUSG00000044927.6	1203.43	0.294609	0.0696081	4.2324	2.3121e-05	0.000671119	H1f10
ENSMUSG00000071866.12	13593.4	0.259982	0.0614834	4.22848	2.35274e-05	0.000681968	Ppia
ENSMUSG00000072214.6	16846	0.354218	0.0837873	4.22758	2.36216e-05	0.000683755	Septin5
ENSMUSG00000003813.15	2111.81	0.15642	0.037022	4.22507	2.38864e-05	0.000690466	Rad23a
ENSMUSG00000107002.1	953.226	0.232902	0.055204	4.21893	2.4546e-05	0.000707877	0610012G03Rik
ENSMUSG00000037278.9	301.435	0.363265	0.0861054	4.21884	2.45563e-05	0.000707877	Tmem97
ENSMUSG00000007038.5	1591.3	0.197862	0.0469456	4.21471	2.50098e-05	0.000719626	Neu1
ENSMUSG00000022037.15	21559.1	0.22305	0.0529261	4.21437	2.50477e-05	0.000719626	Clu
ENSMUSG00000056665.2	1626.05	0.264819	0.0628398	4.2142	2.50669e-05	0.000719626	Them6
ENSMUSG00000025199.16	2363.22	-0.22153	0.0525766	-4.21348	2.51469e-05	0.000720338	Chuk
ENSMUSG00000003458.12	2950.8	0.177773	0.0421928	4.21336	2.51604e-05	0.000720338	Ncstn
ENSMUSG00000027646.15	5027.01	0.13607	0.0323047	4.2121	2.53009e-05	0.000721672	Src
ENSMUSG00000103233.1	134.177	-0.665649	0.158035	-4.21202	2.53093e-05	0.000721672	Gm37159
ENSMUSG00000105942.1	362.73	-0.71983	0.170899	-4.21201	2.53103e-05	0.000721672	Gm43175
ENSMUSG00000020737.12	1910.66	0.213637	0.0507383	4.21056	2.5474e-05	0.000725351	Jpt1
ENSMUSG00000036299.4	2509.39	0.14858	0.0352985	4.20924	2.56229e-05	0.000728602	BC031181
ENSMUSG00000034685.4	3547.7	0.213288	0.0506778	4.20871	2.56833e-05	0.000729329	Fam171a2
ENSMUSG00000055436.18	5832.79	-0.203976	0.0484816	-4.20729	2.58452e-05	0.000731976	Srsf11
ENSMUSG00000031749.12	5933.58	0.154792	0.0367944	4.20695	2.58842e-05	0.000731976	St3gal2
ENSMUSG00000030342.8	1240.77	0.2376	0.0564801	4.2068	2.59014e-05	0.000731976	Cd9
ENSMUSG00000017344.4	1848.86	0.185321	0.0440541	4.20667	2.59162e-05	0.000731976	Vtn
ENSMUSG00000106106.2	1062.18	0.46406	0.110326	4.20625	2.59639e-05	0.000732337	NA
ENSMUSG00000040712.16	9536.57	0.254932	0.0606159	4.2057	2.60275e-05	0.000733144	Camta2
ENSMUSG00000038538.17	8738.96	-0.175976	0.0418495	-4.20497	2.61114e-05	0.00073452	Ubn2
ENSMUSG00000000560.9	4647.4	-0.304836	0.0725154	-4.20374	2.62544e-05	0.000737551	Gabra2
ENSMUSG00000072974.4	166.691	-0.447879	0.106616	-4.20084	2.65927e-05	0.000746056	Gm4787
ENSMUSG00000028245.15	2736.65	-0.233795	0.0556619	-4.20027	2.66596e-05	0.000746374	Nsmaf
ENSMUSG00000025178.8	3120.92	0.159904	0.0380712	4.20014	2.66753e-05	0.000746374	Pi4k2a
ENSMUSG00000031374.13	428.864	-0.440928	0.105001	-4.19927	2.67771e-05	0.000748224	Zfp92
ENSMUSG00000055720.10	2060.44	0.201187	0.0479151	4.19883	2.68297e-05	0.000748695	Ubl7
ENSMUSG00000113140.1	183.33	-0.475246	0.113196	-4.19843	2.68767e-05	0.000749009	Gm48624
ENSMUSG00000017167.6	12842.2	0.373369	0.0889767	4.19626	2.71364e-05	0.000755244	Cntnap1
ENSMUSG00000020359.13	403.152	-0.317117	0.0755831	-4.19561	2.72137e-05	0.000756388	Phykpl
ENSMUSG00000026260.12	4779.53	0.167396	0.0399109	4.19425	2.73781e-05	0.000759952	Ndufa10
ENSMUSG00000055839.5	3359.29	0.1567	0.0373649	4.19377	2.74358e-05	0.000760545	Elob
ENSMUSG00000109741.1	12.7025	-1.56902	0.374179	-4.19325	2.74986e-05	0.00076128	Gm45455
ENSMUSG00000030127.15	3464.58	0.170482	0.0406625	4.1926	2.7577e-05	0.000762441	Cops7a
ENSMUSG00000023020.2	1273.75	0.175216	0.0418046	4.1913	2.77363e-05	0.000764983	Cox14
ENSMUSG00000039953.13	46133.4	0.303647	0.0724479	4.19125	2.77419e-05	0.000764983	Clstn1
ENSMUSG00000036565.7	12307.4	0.190868	0.0455455	4.19071	2.78084e-05	0.000765809	Ttyh3
ENSMUSG00000035198.9	1201.58	0.22913	0.0547222	4.18715	2.82481e-05	0.000776897	Tubg1
ENSMUSG00000007891.16	4265.64	0.249004	0.0594778	4.1865	2.83286e-05	0.000778089	Ctsd
ENSMUSG00000102623.1	232.875	-0.783677	0.187269	-4.18477	2.85461e-05	0.000783038	Gm37673
ENSMUSG00000017677.11	3553.62	-0.254776	0.0608897	-4.18423	2.86138e-05	0.000783869	Wsb1
ENSMUSG00000084786.9	2493.07	0.144736	0.0346107	4.18183	2.89168e-05	0.000791134	Ubl5
ENSMUSG00000025815.13	467.118	-0.282683	0.0676162	-4.1807	2.90618e-05	0.000793902	Dhtkd1
ENSMUSG00000070072.1	245.764	-0.51446	0.123063	-4.18045	2.90937e-05	0.000793902	Mir433
ENSMUSG00000107690.1	66.327	-0.668264	0.159923	-4.17866	2.93235e-05	0.000798919	Gm44044
ENSMUSG00000026895.7	2691.35	0.152924	0.0366005	4.17819	2.93838e-05	0.000798919	Ndufa8
ENSMUSG00000079177.4	291.175	-0.418198	0.100092	-4.17813	2.93919e-05	0.000798919	Fam228a
ENSMUSG00000032718.4	283.999	0.669169	0.160183	4.17753	2.94695e-05	0.000799341	Mansc1
ENSMUSG00000020393.16	1107.59	0.370012	0.0885742	4.17742	2.94837e-05	0.000799341	Kremen1
ENSMUSG00000073678.4	4711.37	-0.392808	0.0940738	-4.17553	2.97298e-05	0.00080497	Pgap1
ENSMUSG00000106688.1	153.063	-0.597499	0.143181	-4.17302	3.00594e-05	0.000812845	Gm42851
ENSMUSG00000035597.19	2563.7	-0.333342	0.0799004	-4.17197	3.01977e-05	0.000815532	Prpf39
ENSMUSG00000024742.15	426.979	0.286081	0.0685969	4.17046	3.0399e-05	0.000819912	Fen1
ENSMUSG00000105958.1	153.064	-0.829438	0.199037	-4.16725	3.08299e-05	0.000830465	Gm43319
ENSMUSG00000002332.15	1796.23	0.191118	0.0458732	4.16621	3.09706e-05	0.000832406	Dhrs1
ENSMUSG00000094626.1	4054.77	0.286778	0.0688356	4.16613	3.09814e-05	0.000832406	Tmem121b
ENSMUSG00000104116.1	146.862	-0.436849	0.104869	-4.16567	3.10443e-05	0.000833029	Gm37296
ENSMUSG00000050144.13	4379.85	0.161215	0.0387068	4.16504	3.11304e-05	0.00083395	Slc25a44
ENSMUSG00000023235.14	955.902	-0.268373	0.064438	-4.16483	3.11582e-05	0.00083395	Ccl25
ENSMUSG00000006024.13	6594.77	0.173265	0.0416087	4.16416	3.12497e-05	0.000834777	Napa
ENSMUSG00000061981.14	3228.09	0.265348	0.063724	4.16402	3.12688e-05	0.000834777	Flot2
ENSMUSG00000102649.1	56.3422	-0.684561	0.164771	-4.15462	3.25823e-05	0.000868736	Gm38021
ENSMUSG00000023904.10	1565.95	0.237512	0.0571917	4.1529	3.28282e-05	0.000874182	Hcfc1r1
ENSMUSG00000103000.1	71.5417	-0.760365	0.183115	-4.15239	3.29018e-05	0.000875028	Gm37900
ENSMUSG00000050423.11	189.7	0.489522	0.117924	4.15118	3.30771e-05	0.000878575	Ppp1r3g
ENSMUSG00000108478.1	150.365	-0.837276	0.201715	-4.15079	3.31324e-05	0.000878932	Gm19514
ENSMUSG00000104262.1	67.6345	-0.828883	0.199749	-4.14961	3.33041e-05	0.000882368	Gm37747
ENSMUSG00000042508.16	4013.12	-0.178898	0.0431162	-4.1492	3.33644e-05	0.000882671	Dmtf1
ENSMUSG00000109715.1	416.161	0.477595	0.115112	4.14895	3.33997e-05	0.000882671	Gm45606
ENSMUSG00000040813.16	1806.7	0.197643	0.0476427	4.14845	3.34735e-05	0.000883507	Tex264
ENSMUSG00000021428.9	1257.68	-0.172551	0.041608	-4.14707	3.36752e-05	0.000887712	Riok1
ENSMUSG00000109131.1	100.695	-0.63604	0.153411	-4.14599	3.38347e-05	0.000890797	Gm44862
ENSMUSG00000102143.1	183.484	-0.489265	0.118062	-4.14412	3.41121e-05	0.000896974	Gm38057
ENSMUSG00000092072.3	40.5438	-1.09796	0.265182	-4.14041	3.46689e-05	0.000910472	Gm4540
ENSMUSG00000039810.11	680.659	0.200072	0.0483293	4.13977	3.47654e-05	0.000911864	Zc3h10
ENSMUSG00000061665.6	1982.82	-0.184407	0.0445596	-4.13844	3.4968e-05	0.000915268	Cd2ap
ENSMUSG00000107402.1	173.91	-0.422297	0.102045	-4.13834	3.49826e-05	0.000915268	4732416N19Rik
ENSMUSG00000084477.1	88.2614	-0.635303	0.153679	-4.13396	3.56559e-05	0.000931513	NA
ENSMUSG00000001802.16	3021.49	0.17827	0.0431282	4.13349	3.57301e-05	0.000931513	Lrp3
ENSMUSG00000010663.4	9485.45	0.175004	0.0423395	4.13334	3.57524e-05	0.000931513	Fads1
ENSMUSG00000022096.14	1292.99	0.653726	0.158166	4.13316	3.57812e-05	0.000931513	Hr
ENSMUSG00000024873.6	7409.8	0.188406	0.0455874	4.13286	3.58281e-05	0.000931575	Cnih2
ENSMUSG00000107097.1	78.3997	-0.792707	0.19183	-4.13234	3.59085e-05	0.000932509	Gm42584
ENSMUSG00000031708.16	10037.5	0.231245	0.0559767	4.1311	3.61029e-05	0.000936395	Tecr
ENSMUSG00000020803.3	625.55	0.224848	0.0544383	4.13032	3.62256e-05	0.000938418	Txndc17
ENSMUSG00000028121.8	598.795	0.35737	0.0865696	4.12812	3.65737e-05	0.000946041	Bcar3
ENSMUSG00000065990.12	1555.28	0.17899	0.0433612	4.12789	3.66102e-05	0.000946041	Aurkaip1
ENSMUSG00000022452.14	2100.65	0.170326	0.0412665	4.12747	3.66783e-05	0.000946635	Smdt1
ENSMUSG00000008604.11	5638.89	0.231329	0.0560505	4.12715	3.67282e-05	0.000946756	Ubqln4
ENSMUSG00000109498.1	347.449	-0.449135	0.108908	-4.12397	3.72401e-05	0.000958771	Gm45222
ENSMUSG00000065979.12	2094.78	0.136222	0.0330678	4.11947	3.79737e-05	0.000974583	Cpped1
ENSMUSG00000106491.1	265.837	-0.682547	0.165688	-4.11946	3.79762e-05	0.000974583	Gm42446
ENSMUSG00000101609.1	11620	-0.446128	0.1083	-4.11935	3.79937e-05	0.000974583	Kcnq1ot1
ENSMUSG00000042428.6	7736.78	0.175896	0.0427079	4.11859	3.81197e-05	0.00097662	Mgat3
ENSMUSG00000022553.15	2084.63	0.153067	0.0371978	4.11496	3.8724e-05	0.000990891	Maf1
ENSMUSG00000039219.18	4859.16	-0.150182	0.0365001	-4.11456	3.87923e-05	0.000991426	Arid4b
ENSMUSG00000104990.1	77.4178	-0.65413	0.159123	-4.11084	3.94217e-05	0.00100629	Gm43504
ENSMUSG00000026426.10	6113.49	0.228727	0.055654	4.1098	3.95997e-05	0.0010096	Arl8a
ENSMUSG00000037795.14	2003.75	-0.551197	0.134142	-4.10906	3.97278e-05	0.00101163	N4bp2
ENSMUSG00000001157.13	2203.36	-0.174305	0.0424407	-4.10703	4.00781e-05	0.00101818	Gmcl1
ENSMUSG00000021275.16	5080.52	0.116119	0.0282734	4.10701	4.00819e-05	0.00101818	Tecpr2
ENSMUSG00000050079.10	1965.81	-0.157391	0.0383535	-4.10368	4.06626e-05	0.00103168	Rspry1
ENSMUSG00000007039.12	298.59	0.45926	0.111925	4.1033	4.07299e-05	0.00103214	Ddah2
ENSMUSG00000107712.1	46.0807	-0.797713	0.19446	-4.10219	4.09251e-05	0.00103583	Gm43870
ENSMUSG00000106682.1	105.19	-0.636581	0.155254	-4.10027	4.12677e-05	0.00104324	Gm42648
ENSMUSG00000102437.1	181.012	-0.596892	0.1456	-4.09952	4.14013e-05	0.00104536	NA
ENSMUSG00000026740.12	2181.53	-0.181101	0.0442111	-4.09627	4.19853e-05	0.00105883	Dnajc1
ENSMUSG00000062591.5	19186.2	0.464228	0.113348	4.09559	4.21097e-05	0.0010597	Tubb4a
ENSMUSG00000098900.2	129.316	-0.4297	0.104925	-4.0953	4.21616e-05	0.0010597	Gm18190
ENSMUSG00000022119.15	4659.56	-0.16198	0.0395561	-4.09494	4.22281e-05	0.0010597	Rbm26
ENSMUSG00000025781.14	7046.21	0.127431	0.0311206	4.09474	4.22638e-05	0.0010597	Atp5c1
ENSMUSG00000103928.1	263.099	-0.374654	0.0914992	-4.09462	4.22864e-05	0.0010597	Gm37893
ENSMUSG00000037110.19	3687.54	-0.210823	0.0514975	-4.09385	4.24276e-05	0.0010597	Ralgapa2
ENSMUSG00000106411.1	114.221	-0.64273	0.157	-4.09381	4.24341e-05	0.0010597	Gm42445
ENSMUSG00000032046.15	9767.22	0.211251	0.0516029	4.09378	4.24405e-05	0.0010597	Abhd12
ENSMUSG00000090625.1	128.786	0.823648	0.201204	4.09359	4.2475e-05	0.0010597	Gm20721
ENSMUSG00000105472.1	67.9165	-0.560857	0.137049	-4.09237	4.26981e-05	0.001064	Gm43024
ENSMUSG00000039838.11	1710.33	0.214502	0.0524391	4.09051	4.30433e-05	0.00107103	Slc45a1
ENSMUSG00000113808.1	32.3205	-0.855163	0.209071	-4.09029	4.30826e-05	0.00107103	Gm47988
ENSMUSG00000114310.1	240.822	-0.706427	0.172724	-4.08992	4.31516e-05	0.00107148	Gm48602
ENSMUSG00000051177.16	20889.6	0.195231	0.0477483	4.08876	4.33679e-05	0.00107512	Plcb1
ENSMUSG00000104641.1	130.982	-0.51948	0.127056	-4.08859	4.3401e-05	0.00107512	Gm43290
ENSMUSG00000059474.13	2459.38	-0.198079	0.0485016	-4.08398	4.42707e-05	0.00109537	Mbtd1
ENSMUSG00000113621.1	317.123	-0.320321	0.0784462	-4.08332	4.4396e-05	0.00109718	2900060N12Rik
ENSMUSG00000063663.11	2005.64	-0.21809	0.0534281	-4.08193	4.46637e-05	0.00110142	Brwd3
ENSMUSG00000030401.16	2995.74	0.228782	0.0560481	4.08188	4.46729e-05	0.00110142	Rtn2
ENSMUSG00000029580.14	84254.4	0.134992	0.0330858	4.08007	4.50229e-05	0.00110875	Actb
ENSMUSG00000063524.13	19720.9	0.219631	0.0538407	4.07927	4.51776e-05	0.00111125	Eno1
ENSMUSG00000105431.1	61.596	-0.871761	0.21397	-4.07422	4.61697e-05	0.00113432	Gm42640
ENSMUSG00000042380.8	802.067	0.197384	0.0484772	4.07169	4.66724e-05	0.00114442	Smim12
ENSMUSG00000034201.13	2883.21	0.18327	0.0450146	4.07135	4.67405e-05	0.00114442	Gas2l1
ENSMUSG00000087618.1	9.85197	-1.73569	0.42632	-4.07134	4.67443e-05	0.00114442	Gm14114
ENSMUSG00000028439.14	8518.79	0.192304	0.0472399	4.07079	4.68537e-05	0.00114576	Fam219a
ENSMUSG00000052934.14	5158.66	0.148485	0.0364858	4.06965	4.7084e-05	0.00115005	Fbxo31
ENSMUSG00000104313.1	71.1669	-0.749394	0.184161	-4.06922	4.71701e-05	0.00115081	Gm37911
ENSMUSG00000014294.4	1618.68	0.185017	0.0454814	4.06796	4.74256e-05	0.00115399	Ndufa2
ENSMUSG00000028772.19	1892.3	0.140795	0.0346123	4.06777	4.74653e-05	0.00115399	Zcchc17
ENSMUSG00000073073.4	233.438	-0.502355	0.123497	-4.06777	4.74657e-05	0.00115399	Gm8098
ENSMUSG00000108102.1	206.101	-0.454747	0.11182	-4.06678	4.76671e-05	0.00115754	Gm44437
ENSMUSG00000029413.14	1147.58	0.220384	0.0542078	4.06555	4.79194e-05	0.00116134	Naaa
ENSMUSG00000112820.1	34.6151	-0.9286	0.228411	-4.06548	4.79341e-05	0.00116134	Gm48298
ENSMUSG00000032086.12	6022.06	0.197641	0.0486219	4.06485	4.80631e-05	0.00116165	Bace1
ENSMUSG00000027312.14	16255.8	0.113415	0.0279039	4.0645	4.8136e-05	0.00116165	Atrn
ENSMUSG00000109037.1	45.688	-0.877549	0.215913	-4.06437	4.8162e-05	0.00116165	C030038I04Rik
ENSMUSG00000039016.5	2122.4	0.141285	0.034762	4.06434	4.81687e-05	0.00116165	Timm8b
ENSMUSG00000104973.1	155.566	-0.519205	0.127799	-4.06268	4.85135e-05	0.00116862	A530041M06Rik
ENSMUSG00000109031.1	264.341	-0.464981	0.114492	-4.06124	4.88129e-05	0.00117448	Gm45201
ENSMUSG00000024359.8	9409.91	0.100243	0.0247094	4.05687	4.97358e-05	0.00119531	Hspa9
ENSMUSG00000032235.15	695.135	-0.238136	0.0587096	-4.05617	4.98835e-05	0.00119664	Ice2
ENSMUSG00000032564.16	2334.13	0.61939	0.152707	4.05607	4.99051e-05	0.00119664	Cpne4
ENSMUSG00000038967.13	2947.95	0.21851	0.0538928	4.05453	5.02356e-05	0.00120319	Pdk2
ENSMUSG00000025226.11	569.689	0.292404	0.0721285	4.05393	5.03651e-05	0.00120491	Fbxl15
ENSMUSG00000078671.11	6911.13	-0.138233	0.0341182	-4.0516	5.08692e-05	0.00121558	Chd2
ENSMUSG00000102780.1	149.494	-0.535312	0.132198	-4.04932	5.13658e-05	0.00122605	Gm38253
ENSMUSG00000101599.1	1311.35	-0.320783	0.079255	-4.04749	5.17706e-05	0.00123431	Gm20342
ENSMUSG00000056596.8	3279.12	0.342765	0.084711	4.04629	5.20362e-05	0.00123923	Trnp1
ENSMUSG00000074629.2	126.801	-0.429328	0.106146	-4.04468	5.23942e-05	0.00124634	4930518I15Rik
ENSMUSG00000025153.9	20956	0.164384	0.0406473	4.04416	5.25105e-05	0.00124769	Fasn
ENSMUSG00000069814.6	1918.2	0.18591	0.0459733	4.04386	5.25787e-05	0.0012479	Ccdc92b
ENSMUSG00000072941.5	405.881	0.261995	0.0648064	4.04273	5.28323e-05	0.0012512	Sod3
ENSMUSG00000036611.5	880.013	0.269779	0.0667322	4.04271	5.28372e-05	0.0012512	Eepd1
ENSMUSG00000056023.3	395.437	-0.687467	0.170176	-4.03975	5.35089e-05	0.00126301	Gm9989
ENSMUSG00000052949.14	12915.7	0.262995	0.0651038	4.03962	5.35379e-05	0.00126301	Rnf157
ENSMUSG00000036560.14	1245.64	0.251565	0.0622766	4.03947	5.35713e-05	0.00126301	Lgi4
ENSMUSG00000035735.10	5104.57	0.231731	0.057367	4.03945	5.35772e-05	0.00126301	Dagla
ENSMUSG00000110087.1	82.1954	-0.502059	0.1243	-4.03909	5.3659e-05	0.00126352	Gm45309
ENSMUSG00000052917.14	3599.87	-0.212108	0.0525719	-4.03463	5.46891e-05	0.00128633	Senp7
ENSMUSG00000019433.9	1634.28	0.274519	0.0680589	4.03355	5.49398e-05	0.00129059	Gipc1
ENSMUSG00000109013.1	12.9353	-1.56368	0.38769	-4.03332	5.49934e-05	0.00129059	Gm44723
ENSMUSG00000109045.1	104.111	-0.46408	0.115079	-4.03269	5.51411e-05	0.00129254	Gm45084
ENSMUSG00000006998.15	9197.23	0.131633	0.0326434	4.03244	5.51999e-05	0.00129254	Psmd2
ENSMUSG00000035790.15	2393.15	0.191934	0.0476055	4.03177	5.5359e-05	0.00129476	Cep19
ENSMUSG00000108824.1	39.3492	-0.862041	0.213826	-4.03152	5.54181e-05	0.00129476	NA
ENSMUSG00000025289.15	323.495	0.326193	0.080954	4.02936	5.59284e-05	0.00130522	Prdx4
ENSMUSG00000037979.13	3098.23	0.188648	0.0468666	4.02522	5.69217e-05	0.00132693	Ccdc92
ENSMUSG00000003423.15	620.912	0.305306	0.0758852	4.02326	5.7398e-05	0.00133531	Pih1d1
ENSMUSG00000087885.1	209.675	-0.553701	0.137626	-4.02322	5.74089e-05	0.00133531	NA
ENSMUSG00000048832.8	954.873	0.214758	0.0533958	4.022	5.7707e-05	0.00134031	Vps37c
ENSMUSG00000005354.15	2758.68	0.17001	0.042272	4.02181	5.77517e-05	0.00134031	Txn2
ENSMUSG00000105095.1	132.618	-0.4033	0.100287	-4.02145	5.78408e-05	0.00134039	8430422M14Rik
ENSMUSG00000111425.1	72.4095	-0.738028	0.183531	-4.02128	5.78828e-05	0.00134039	Gm47324
ENSMUSG00000105457.1	36.3676	-0.810875	0.201676	-4.02067	5.80323e-05	0.00134117	Gm43200
ENSMUSG00000108168.1	269.713	-0.580682	0.144426	-4.02062	5.80447e-05	0.00134117	Gm43864
ENSMUSG00000021477.9	2404.44	0.249786	0.062133	4.02018	5.81536e-05	0.00134221	Ctsl
ENSMUSG00000081424.1	42.6906	-0.809686	0.20146	-4.0191	5.84208e-05	0.00134689	Gm14774
ENSMUSG00000090674.1	36.5043	-0.768676	0.191283	-4.01853	5.85636e-05	0.0013487	Gm17082
ENSMUSG00000103825.1	136.896	-0.624185	0.155379	-4.01718	5.88976e-05	0.00135407	Gm38178
ENSMUSG00000103839.1	257.674	-0.397335	0.0989117	-4.01707	5.89262e-05	0.00135407	Gm37607
ENSMUSG00000025403.5	794.519	0.229545	0.0571668	4.01535	5.93564e-05	0.00136247	Shmt2
ENSMUSG00000113154.1	149.351	-0.767136	0.191155	-4.01317	5.99085e-05	0.00137363	Gm48713
ENSMUSG00000052707.8	6785.75	-0.195316	0.048695	-4.01102	6.04577e-05	0.00138471	Tnrc6a
ENSMUSG00000042675.15	3248.05	0.265201	0.0661352	4.00998	6.07248e-05	0.00138931	Ypel3
ENSMUSG00000053329.7	1692.66	0.164547	0.0410388	4.00954	6.08362e-05	0.00139034	Gatd3a
ENSMUSG00000090027.1	67.6936	-0.64911	0.161923	-4.00876	6.10374e-05	0.00139342	Gm15740
ENSMUSG00000031812.16	5840.28	0.232953	0.0581265	4.0077	6.13136e-05	0.0013982	Map1lc3b
ENSMUSG00000103094.1	191.583	-0.422055	0.105357	-4.00594	6.17713e-05	0.00140711	Gm37558
ENSMUSG00000023826.15	754.219	-0.44043	0.109957	-4.00549	6.18888e-05	0.00140826	Prkn
ENSMUSG00000065499.1	36.6542	-1.06756	0.266546	-4.00517	6.19737e-05	0.00140866	Mir384
ENSMUSG00000021901.10	5836.61	0.152402	0.0380661	4.00361	6.23839e-05	0.00141518	Bap1
ENSMUSG00000095730.3	43.6586	-0.927385	0.231649	-4.0034	6.24392e-05	0.00141518	Vmn2r29
ENSMUSG00000028648.13	1650.85	0.201571	0.050351	4.00331	6.24632e-05	0.00141518	Ndufs5
ENSMUSG00000108741.1	176.586	-0.477495	0.119337	-4.00123	6.3014e-05	0.00142612	Gm44553
ENSMUSG00000023018.4	9948.22	0.195328	0.0488269	4.00041	6.3232e-05	0.00142951	Smarcd1
ENSMUSG00000068747.14	24014	0.295652	0.0739316	3.999	6.36119e-05	0.00143654	Sort1
ENSMUSG00000002580.7	1371.86	0.211282	0.052839	3.9986	6.3718e-05	0.00143739	Mien1
ENSMUSG00000104503.1	232.33	-0.479779	0.120002	-3.99811	6.38515e-05	0.00143817	Gm37738
ENSMUSG00000110959.1	97.937	-0.780268	0.195166	-3.99796	6.38899e-05	0.00143817	Gm47198
ENSMUSG00000009035.13	3449.61	0.224716	0.0562293	3.99643	6.43051e-05	0.00144597	Tmem184b
ENSMUSG00000034063.8	157.861	-0.368307	0.0922139	-3.99404	6.49556e-05	0.00145853	4930590J08Rik
ENSMUSG00000089922.2	606.63	-0.365167	0.0914318	-3.99387	6.5003e-05	0.00145853	Gm43517
ENSMUSG00000032737.13	2095.18	0.201932	0.0505685	3.99323	6.51795e-05	0.00146093	Inppl1
ENSMUSG00000030286.6	2669.67	0.171197	0.0428839	3.99209	6.54922e-05	0.00146637	Emc3
ENSMUSG00000104571.1	65.7514	-0.771959	0.193475	-3.98997	6.60827e-05	0.00147801	Gm43010
ENSMUSG00000033808.16	2488.71	-0.145225	0.0364032	-3.98934	6.62587e-05	0.00148037	Tmem87a
ENSMUSG00000105946.1	248.772	-0.762479	0.191198	-3.98791	6.66592e-05	0.00148773	Gm43776
ENSMUSG00000022564.6	13259.5	0.164776	0.041336	3.98625	6.71246e-05	0.00149652	Grina
ENSMUSG00000028756.12	9035.84	0.172854	0.0433795	3.98469	6.75689e-05	0.00150483	Pink1
ENSMUSG00000093858.1	130.173	-0.522412	0.131123	-3.98413	6.7729e-05	0.00150679	Gm19967
ENSMUSG00000015882.17	1715.99	-0.320062	0.080404	-3.98067	6.87204e-05	0.00152722	Lcorl
ENSMUSG00000076006.2	103.882	-0.500346	0.125754	-3.97876	6.92757e-05	0.00153793	Mir376c
ENSMUSG00000029247.17	3390.1	0.157293	0.0395596	3.9761	7.00536e-05	0.00155356	Paics
ENSMUSG00000038690.15	3599.05	0.147107	0.0370107	3.97473	7.04605e-05	0.00156093	Atp5j2
ENSMUSG00000018931.3	692.606	0.207395	0.0521903	3.97382	7.07277e-05	0.0015652	Natd1
ENSMUSG00000104369.1	371.857	-0.456646	0.114958	-3.9723	7.11834e-05	0.00157362	Gm38082
ENSMUSG00000000088.7	3577.55	0.216267	0.054453	3.97163	7.13836e-05	0.00157638	Cox5a
ENSMUSG00000022193.6	1199.24	0.247554	0.0623468	3.97059	7.16945e-05	0.00158158	Psmb5
ENSMUSG00000006731.10	5010.51	0.200074	0.0504108	3.96888	7.22121e-05	0.00159132	B4galnt1
ENSMUSG00000105561.1	268.653	-0.523101	0.131817	-3.9684	7.23571e-05	0.00159284	Gm43462
ENSMUSG00000090086.7	1915.96	-0.244032	0.0615512	-3.96471	7.3486e-05	0.00161578	AI480526
ENSMUSG00000103432.1	115.049	-0.569847	0.143738	-3.96449	7.35531e-05	0.00161578	6720464F23Rik
ENSMUSG00000018677.9	1662.44	0.192041	0.0484571	3.96312	7.39755e-05	0.00162336	Slc25a39
ENSMUSG00000043822.18	318.517	0.357737	0.090282	3.96244	7.41874e-05	0.0016263	Adamtsl5
ENSMUSG00000097571.8	505.122	-0.352304	0.0889361	-3.96131	7.45394e-05	0.00163231	Jpx
ENSMUSG00000022841.14	12755.6	0.277498	0.0700897	3.95919	7.52055e-05	0.00164518	Ap2m1
ENSMUSG00000003411.10	2510.69	0.605584	0.152992	3.95827	7.54959e-05	0.00164981	Rab3b
ENSMUSG00000049488.14	895.561	-0.24616	0.0622198	-3.9563	7.61182e-05	0.00166168	Tmem67
ENSMUSG00000021327.19	2351.05	-0.18616	0.0470573	-3.95604	7.62039e-05	0.00166182	Zkscan3
ENSMUSG00000036578.7	740.161	0.791007	0.199969	3.95564	7.63293e-05	0.00166282	Fxyd7
ENSMUSG00000107534.1	130.862	-0.578846	0.146372	-3.95462	7.66566e-05	0.00166822	Gm43920
ENSMUSG00000061451.13	6109.76	0.429719	0.108691	3.95358	7.69908e-05	0.00167375	Tmem151a
ENSMUSG00000042216.13	8266.61	-0.224314	0.0567619	-3.95183	7.75548e-05	0.00168427	Sgsm1
ENSMUSG00000037570.15	2234.6	0.19975	0.0505638	3.95045	7.8006e-05	0.00169231	Mcrs1
ENSMUSG00000083282.2	1816.14	0.146503	0.0370926	3.94966	7.82611e-05	0.00169494	Ctsf
ENSMUSG00000113698.1	197.372	-0.808945	0.204818	-3.94958	7.82888e-05	0.00169494	Gm47987
ENSMUSG00000106047.1	157.082	-0.778197	0.19706	-3.94903	7.84701e-05	0.00169711	Gm42942
ENSMUSG00000031820.9	2264.27	0.132395	0.0335365	3.94779	7.88747e-05	0.00170246	Babam1
ENSMUSG00000103546.1	57.5555	-0.711819	0.180309	-3.94778	7.88798e-05	0.00170246	Gm37666
ENSMUSG00000024097.10	3529.15	-0.25146	0.0637365	-3.94531	7.96959e-05	0.0017183	Srsf7
ENSMUSG00000020402.11	18668.7	0.141502	0.0358774	3.94404	8.01209e-05	0.00172569	Vdac1
ENSMUSG00000029577.13	5209.25	0.234444	0.0594524	3.94339	8.03364e-05	0.00172855	Ube3b
ENSMUSG00000097859.1	264.353	-0.600908	0.152404	-3.94285	8.05186e-05	0.00173036	NA
ENSMUSG00000114153.1	401.469	-0.693235	0.175844	-3.94232	8.06961e-05	0.00173036	Gm48692
ENSMUSG00000006517.5	487.568	0.319569	0.081063	3.94223	8.0726e-05	0.00173036	Mvd
ENSMUSG00000035067.9	2060.74	-0.461585	0.117089	-3.94216	8.07507e-05	0.00173036	Xkr6
ENSMUSG00000037855.15	23983.1	0.23797	0.0603762	3.94145	8.09908e-05	0.00173373	Zfp365
ENSMUSG00000074001.3	55.4968	1.20123	0.304793	3.94114	8.10943e-05	0.00173418	Klhl40
ENSMUSG00000025354.5	2569.62	0.129127	0.0327711	3.94029	8.13837e-05	0.00173859	Dnajc14
ENSMUSG00000103885.1	238.99	-0.658491	0.167138	-3.9398	8.15504e-05	0.00173998	Gm37006
ENSMUSG00000020069.16	2487.51	-0.188347	0.0478086	-3.93961	8.16149e-05	0.00173998	Hnrnph3
ENSMUSG00000030846.15	6408.33	-0.220723	0.0560329	-3.93917	8.17654e-05	0.00174142	Tial1
ENSMUSG00000102562.1	125.038	-0.498895	0.126675	-3.93839	8.2029e-05	0.00174526	Gm37694
ENSMUSG00000024660.8	686.599	0.347205	0.0882592	3.93392	8.35724e-05	0.0017763	Incenp
ENSMUSG00000106045.1	132.277	-0.66034	0.167902	-3.93289	8.39298e-05	0.00178123	Gm42996
ENSMUSG00000078794.4	5018.59	0.314224	0.079899	3.93276	8.39746e-05	0.00178123	Dact3
ENSMUSG00000103373.1	276.342	-0.411974	0.104763	-3.93244	8.40878e-05	0.00178183	Gm37238
ENSMUSG00000105178.1	103.937	-0.536122	0.13636	-3.93166	8.43625e-05	0.00178436	Mir376a
ENSMUSG00000006273.14	24513	0.19956	0.0507578	3.93161	8.43776e-05	0.00178436	Atp6v1b2
ENSMUSG00000084904.1	341.665	-0.421893	0.107336	-3.93057	8.47436e-05	0.00179029	Gm14827
ENSMUSG00000106717.1	154.661	-0.378475	0.0963047	-3.92997	8.49554e-05	0.00179296	Gm42798
ENSMUSG00000025241.16	4447.72	-0.261659	0.0666101	-3.92822	8.55783e-05	0.00180368	Fyco1
ENSMUSG00000016493.13	337.822	-0.421883	0.107403	-3.92806	8.56354e-05	0.00180368	Cd46
ENSMUSG00000103761.1	258.187	-0.459866	0.117093	-3.92736	8.58831e-05	0.00180708	Gm37859
ENSMUSG00000096954.1	462.194	-0.261542	0.0666	-3.92706	8.59895e-05	0.00180751	NA
ENSMUSG00000046516.10	376.683	-0.292953	0.0746068	-3.92662	8.61478e-05	0.00180902	Cox17
ENSMUSG00000077025.2	99.169	-0.548492	0.139722	-3.92561	8.65112e-05	0.00181483	Mir493
ENSMUSG00000032913.13	3086.39	-0.13301	0.0338944	-3.92426	8.69978e-05	0.00182211	Lrig2
ENSMUSG00000024181.8	950.81	0.221826	0.0565283	3.92416	8.70319e-05	0.00182211	Mrpl28
ENSMUSG00000108152.1	143.566	-0.594474	0.151518	-3.92345	8.72886e-05	0.00182441	Gm44152
ENSMUSG00000102296.1	60.5938	-0.792639	0.20203	-3.92338	8.73161e-05	0.00182441	Gm37543
ENSMUSG00000036099.16	5441.9	-0.178841	0.0456036	-3.92164	8.79494e-05	0.00183581	Vezt
ENSMUSG00000047423.9	1278.52	0.227038	0.0579009	3.92115	8.81287e-05	0.00183714	AI837181
ENSMUSG00000029860.16	1062.27	0.522458	0.133247	3.92098	8.81883e-05	0.00183714	Zyx
ENSMUSG00000028822.11	3062.49	0.180863	0.0461331	3.92046	8.8379e-05	0.00183857	Tmem50a
ENSMUSG00000017670.16	6806.44	0.180802	0.0461191	3.92032	8.84327e-05	0.00183857	Elmo2
ENSMUSG00000029862.15	201.666	-0.340815	0.0870063	-3.91713	8.96089e-05	0.001861	Clcn1
ENSMUSG00000043448.13	750.348	0.367445	0.0938098	3.91692	8.96888e-05	0.001861	Gjc2
ENSMUSG00000029823.16	10755.4	-0.238902	0.0610148	-3.91547	9.02271e-05	0.00187032	Luc7l2
ENSMUSG00000019087.13	11388	0.225806	0.0576778	3.91496	9.04185e-05	0.00187217	Atp6ap1
ENSMUSG00000037022.3	1322.02	-0.149393	0.0381616	-3.91476	9.04953e-05	0.00187217	Mmaa
ENSMUSG00000097290.8	859.512	-0.256354	0.0654968	-3.91398	9.07858e-05	0.00187633	1300002E11Rik
ENSMUSG00000001383.8	4683.96	0.183186	0.0468061	3.91372	9.08836e-05	0.0018765	Zmat2
ENSMUSG00000040420.14	1230.17	0.369105	0.0943279	3.913	9.11563e-05	0.00188028	Cdh18
ENSMUSG00000105711.1	9.77803	-1.47598	0.377301	-3.91194	9.15578e-05	0.0018867	Gm42598
ENSMUSG00000102319.1	136.983	-0.71463	0.182747	-3.91048	9.21137e-05	0.00189512	Gm37626
ENSMUSG00000038569.13	383.158	-0.426801	0.109145	-3.91039	9.21472e-05	0.00189512	Rad9b
ENSMUSG00000105340.4	423.224	-0.319024	0.0815903	-3.91007	9.22694e-05	0.00189577	Gm42878
ENSMUSG00000030068.4	462.862	-0.469345	0.120057	-3.90935	9.2545e-05	0.00189776	Gm20696
ENSMUSG00000099384.6	114.845	-0.496467	0.126995	-3.90934	9.25474e-05	0.00189776	1700110C19Rik
ENSMUSG00000102386.1	105.394	-0.651585	0.166735	-3.9079	9.31012e-05	0.00190725	2900022M07Rik
ENSMUSG00000031775.5	1942.85	0.304157	0.0778638	3.90627	9.37315e-05	0.00191636	Pllp
ENSMUSG00000037509.19	7315.31	0.160557	0.0411034	3.90618	9.37671e-05	0.00191636	Arhgef4
ENSMUSG00000044562.12	313.637	0.256496	0.0656683	3.90593	9.38619e-05	0.00191636	Rasip1
ENSMUSG00000038406.17	8245.64	0.140861	0.0360645	3.90581	9.39115e-05	0.00191636	Scaf1
ENSMUSG00000103133.1	174.103	-0.52943	0.135576	-3.90506	9.42032e-05	0.00192044	Gm37303
ENSMUSG00000108943.1	172.637	-0.884158	0.226429	-3.90479	9.43072e-05	0.0019207	Gm44559
ENSMUSG00000113126.1	98.5214	-0.452536	0.115906	-3.90434	9.44839e-05	0.00192243	Gm47588
ENSMUSG00000113065.1	373.964	-0.608158	0.15582	-3.90296	9.50251e-05	0.00193017	Gm48870
ENSMUSG00000022312.10	3611.26	0.115916	0.0296999	3.9029	9.50489e-05	0.00193017	Eif3h
ENSMUSG00000107947.1	354.682	-0.624227	0.160004	-3.90133	9.56664e-05	0.00194083	Gm44438
ENSMUSG00000102427.1	90.9182	-0.561192	0.143873	-3.90061	9.59514e-05	0.0019426	Gm37463
ENSMUSG00000061046.9	2308.35	0.199107	0.0510466	3.9005	9.59924e-05	0.0019426	Haghl
ENSMUSG00000111605.1	246.701	-0.345232	0.0885118	-3.90041	9.60314e-05	0.0019426	4632418H02Rik
ENSMUSG00000026185.8	6465.53	0.475155	0.121857	3.89927	9.64823e-05	0.00194823	Igfbp5
ENSMUSG00000006678.6	713.648	-0.250987	0.0643683	-3.89924	9.6496e-05	0.00194823	Pola1
ENSMUSG00000096169.3	292.394	-0.4036	0.103517	-3.89888	9.66396e-05	0.00194925	Olfr1564
ENSMUSG00000053310.11	15559.8	0.64275	0.164868	3.89857	9.67616e-05	0.00194984	Nrgn
ENSMUSG00000079460.11	13.8672	-1.81805	0.466409	-3.89798	9.70001e-05	0.00195277	4933403O08Rik
ENSMUSG00000113557.1	217.578	-0.581818	0.14932	-3.89645	9.76134e-05	0.00196178	Gm47657
ENSMUSG00000026939.12	250.554	0.490356	0.125848	3.8964	9.76348e-05	0.00196178	Tmem141
ENSMUSG00000024617.16	84751.5	0.198996	0.0510782	3.89591	9.78313e-05	0.00196384	Camk2a
ENSMUSG00000023456.14	14850	0.212991	0.0546877	3.89468	9.83288e-05	0.00197194	Tpi1
ENSMUSG00000005732.14	1672.44	0.158881	0.0408043	3.89374	9.87094e-05	0.00197508	Ranbp1
ENSMUSG00000044477.10	3022.58	0.145989	0.0374963	3.89343	9.88386e-05	0.00197508	Zfand3
ENSMUSG00000107498.1	192.739	-0.785834	0.201838	-3.8934	9.88509e-05	0.00197508	Gm44240
ENSMUSG00000005917.15	52.294	1.53827	0.395101	3.89337	9.88625e-05	0.00197508	Otx1
ENSMUSG00000027257.13	713.128	0.387435	0.0995462	3.89202	9.94147e-05	0.00198377	Pacsin3
ENSMUSG00000055923.16	1083.37	-0.231178	0.0594006	-3.89184	9.94869e-05	0.00198377	Aasdh
ENSMUSG00000028444.17	2638.6	0.221603	0.0569619	3.89037	0.00010009	0.00199389	Cntfr
ENSMUSG00000082377.1	29.7957	-1.01873	0.261909	-3.88963	0.000100396	0.0019981	Gm14415
ENSMUSG00000109256.1	63.2198	-0.755679	0.194377	-3.8877	0.0001012	0.00201218	Gm44681
ENSMUSG00000025132.13	9308.73	0.224314	0.0577188	3.88633	0.000101772	0.00202165	Arhgdia
ENSMUSG00000025739.13	542.187	0.449664	0.11572	3.88579	0.000101998	0.00202386	Gng13
ENSMUSG00000037972.6	7732.03	0.174466	0.0449006	3.8856	0.000102077	0.00202386	Snn
ENSMUSG00000025163.6	5.50694	3.38037	0.870013	3.88543	0.000102149	NA	Cd7
ENSMUSG00000108092.1	50.2553	-0.810578	0.208679	-3.88432	0.000102617	0.00203192	Gm44189
ENSMUSG00000019813.16	425.458	-0.246036	0.0633432	-3.88418	0.000102677	0.00203192	Cep57l1
ENSMUSG00000105485.1	140.106	-0.603759	0.155489	-3.88297	0.00010319	0.00204014	Gm42447
ENSMUSG00000104235.1	269.63	-0.660012	0.170033	-3.88166	0.000103745	0.00204917	Gm37589
ENSMUSG00000089759.7	174.796	-0.482702	0.124362	-3.88143	0.000103842	0.00204917	3632454L22Rik
ENSMUSG00000048385.8	5184.6	0.360129	0.0928079	3.88037	0.000104297	0.0020562	Scrt1
ENSMUSG00000040731.13	13720.5	0.114458	0.029499	3.88005	0.000104435	0.00205699	Eif4h
ENSMUSG00000102868.1	171.033	-0.581437	0.149885	-3.87923	0.000104789	0.00206202	Gm37633
ENSMUSG00000014602.15	73563.9	0.200897	0.0518024	3.87815	0.000105254	0.00206924	Kif1a
ENSMUSG00000020171.8	1012.91	0.195969	0.0505364	3.87778	0.000105415	0.00207046	Yeats4
ENSMUSG00000024387.13	2244.22	0.193909	0.050012	3.87725	0.000105645	0.00207304	Csnk2b
ENSMUSG00000109206.1	226.814	-0.392734	0.101315	-3.87635	0.000106036	0.00207877	Gm45137
ENSMUSG00000035105.5	192.675	1.03883	0.268366	3.87094	0.000108416	0.00212343	Egln3
ENSMUSG00000005299.6	4234.92	0.124654	0.0322127	3.86972	0.000108961	0.00213211	Letm1
ENSMUSG00000081811.1	36.9268	-0.784587	0.20284	-3.86801	0.000109726	0.00214509	Gm12713
ENSMUSG00000029461.17	17451.3	0.153559	0.0397041	3.86758	0.000109921	0.0021469	Fam168a
ENSMUSG00000109652.1	172.813	-0.43436	0.112344	-3.86632	0.000110488	0.00215595	Gm45555
ENSMUSG00000013160.7	7121.82	0.253248	0.0655225	3.86505	0.000111068	0.00216339	Atp6v0d1
ENSMUSG00000052310.9	1647.74	0.151605	0.0392247	3.86503	0.000111075	0.00216339	Slc39a1
ENSMUSG00000109154.1	82.7211	-0.590008	0.152673	-3.86451	0.000111313	0.002166	Gm44822
ENSMUSG00000021725.9	1403.75	-0.244319	0.063252	-3.86263	0.000112171	0.00217949	Parp8
ENSMUSG00000042492.12	3245.33	0.171006	0.044278	3.86209	0.000112423	0.00217949	Tbc1d10b
ENSMUSG00000022671.12	517.083	0.219853	0.0569279	3.86196	0.000112482	0.00217949	Mzt2
ENSMUSG00000026977.17	3163.22	-0.250561	0.0648794	-3.86195	0.000112484	0.00217949	Marchf7
ENSMUSG00000032807.5	20.0255	1.60964	0.416823	3.86167	0.000112613	0.00217949	Alox12b
ENSMUSG00000102344.1	75.5686	-0.530149	0.137286	-3.86164	0.00011263	0.00217949	9430053O09Rik
ENSMUSG00000108812.1	174.343	-0.495469	0.128317	-3.8613	0.000112784	0.00218045	C130083A15Rik
ENSMUSG00000112020.1	104.875	-0.619667	0.160496	-3.86095	0.000112948	0.00218162	Gm48532
ENSMUSG00000029093.14	5052.13	0.237227	0.0614744	3.85897	0.000113868	0.00219736	Sorcs2
ENSMUSG00000114014.1	53.3793	-0.650251	0.168519	-3.85861	0.000114033	0.00219751	Gm48350
ENSMUSG00000004937.6	3991.89	0.14783	0.0383142	3.85837	0.000114145	0.00219751	Sgta
ENSMUSG00000051703.14	1515.97	0.269488	0.0698469	3.85827	0.00011419	0.00219751	Tmem198
ENSMUSG00000097970.1	41.2223	-0.653202	0.169385	-3.85631	0.000115109	0.00221316	Gm27028
ENSMUSG00000097884.1	93.5365	-0.865231	0.224387	-3.85598	0.000115269	0.00221413	Gm26543
ENSMUSG00000006057.15	3884.02	0.238501	0.0618559	3.85576	0.000115371	0.00221413	Atp5g1
ENSMUSG00000036646.13	3338.14	0.14558	0.0377678	3.85462	0.000115911	0.00222246	Man1b1
ENSMUSG00000106596.1	428.149	-0.586238	0.152104	-3.85418	0.000116116	0.00222435	Gm42822
ENSMUSG00000007950.9	7269.97	0.170189	0.0441615	3.85379	0.000116304	0.00222592	Abhd8
ENSMUSG00000024687.10	5093.51	0.110599	0.0287087	3.85245	0.00011694	0.00223606	Osbp
ENSMUSG00000103354.1	65.9209	-0.719382	0.186786	-3.85136	0.000117462	0.00224398	Gm38083
ENSMUSG00000071074.9	1814.44	0.189138	0.0491372	3.84919	0.00011851	0.00226195	Yipf3
ENSMUSG00000024570.6	791.015	0.259395	0.067416	3.84768	0.000119244	0.00227388	Rbfa
ENSMUSG00000105828.1	85.5073	-0.729874	0.189747	-3.84655	0.00011979	0.0022807	Gm43048
ENSMUSG00000076617.9	487.09	0.7767	0.201924	3.8465	0.000119819	0.0022807	Ighm
ENSMUSG00000030432.12	5369.88	0.176708	0.045985	3.84273	0.000121671	0.00231384	Rpl28
ENSMUSG00000001211.15	11343.1	0.156883	0.0408482	3.84065	0.000122709	0.00233146	Agpat3
ENSMUSG00000003352.13	5828.94	0.387085	0.100953	3.83431	0.000125916	0.00239024	Cacnb3
ENSMUSG00000108616.1	1777.85	0.355857	0.0928198	3.83385	0.000126155	0.00239165	Gm35040
ENSMUSG00000076498.2	22.9812	3.06147	0.798563	3.83372	0.000126219	0.00239165	Trbc2
ENSMUSG00000105395.1	109.119	-0.547873	0.142938	-3.83294	0.000126622	0.00239712	Gm42672
ENSMUSG00000016940.18	1596.53	0.273355	0.0713236	3.8326	0.000126797	0.00239828	Kctd2
ENSMUSG00000108991.1	31.0623	-0.778465	0.203187	-3.83128	0.000127477	0.00240897	Gm45807
ENSMUSG00000102302.1	397.57	-0.361231	0.0943054	-3.83044	0.000127915	0.00241316	Gm38190
ENSMUSG00000108181.1	363.493	-0.259851	0.0678389	-3.83041	0.00012793	0.00241316	C030015A19Rik
ENSMUSG00000022335.16	898.978	-0.214728	0.0560654	-3.82996	0.000128164	0.00241541	Zfat
ENSMUSG00000103076.1	81.1667	-0.486698	0.127122	-3.82859	0.000128878	0.00242669	Gm37902
ENSMUSG00000109625.1	369.586	-0.591243	0.154448	-3.8281	0.000129138	0.00242939	3110080E11Rik
ENSMUSG00000030795.18	15399.8	-0.131258	0.0342941	-3.82742	0.000129493	0.00243389	Fus
ENSMUSG00000031065.14	8077.67	0.344504	0.0900313	3.8265	0.000129981	0.00244087	Cdk16
ENSMUSG00000097743.1	232.67	-0.32237	0.084272	-3.82535	0.000130586	0.00244704	Gm16973
ENSMUSG00000077194.1	11.0856	-1.38568	0.362239	-3.82532	0.0001306	0.00244704	Gm23431
ENSMUSG00000092341.2	719498	-0.230508	0.0602602	-3.82521	0.00013066	0.00244704	Malat1
ENSMUSG00000041598.7	1173.49	0.212087	0.0554499	3.82484	0.000130859	0.00244746	Cdc42ep4
ENSMUSG00000079645.2	180.93	-0.49399	0.129157	-3.82473	0.000130916	0.00244746	Gm17193
ENSMUSG00000065526.4	104.071	-0.550114	0.14387	-3.8237	0.000131465	0.00245553	Mir337
ENSMUSG00000042429.8	8417.88	0.428107	0.111996	3.82253	0.000132088	0.00246423	Adora1
ENSMUSG00000033917.15	5403.33	0.305651	0.0799634	3.82239	0.000132166	0.00246423	Gde1
ENSMUSG00000027223.15	16885.9	0.165549	0.0433316	3.82051	0.000133176	0.00248086	Mapk8ip1
ENSMUSG00000031723.8	630.881	0.228062	0.0597084	3.81959	0.000133673	0.0024879	Txnl4b
ENSMUSG00000104010.1	71.4086	-0.656059	0.17179	-3.81896	0.000134018	0.00249211	Gm37366
ENSMUSG00000109430.1	31.6776	-0.898693	0.235368	-3.81825	0.000134403	0.00249705	Gm44585
ENSMUSG00000000600.15	3688.52	-0.190045	0.0498012	-3.81607	0.000135594	0.00251696	Krit1
ENSMUSG00000096983.1	72.372	-0.503546	0.13197	-3.8156	0.000135851	0.00251949	NA
ENSMUSG00000084487.1	72.0825	-0.564033	0.147912	-3.81331	0.000137118	0.00253597	Gm23787
ENSMUSG00000080237.2	161.45	-0.430197	0.112817	-3.81322	0.000137169	0.00253597	Gm14239
ENSMUSG00000108088.1	107.151	-0.807365	0.211738	-3.81303	0.000137272	0.00253597	Gm44229
ENSMUSG00000036957.8	1307.65	0.193442	0.0507325	3.81297	0.000137304	0.00253597	Lrfn3
ENSMUSG00000104488.1	130.057	-0.626383	0.16428	-3.8129	0.000137344	0.00253597	Gm38062
ENSMUSG00000018126.15	81.7985	0.620924	0.162945	3.81063	0.000138612	0.00255713	Baiap2l2
ENSMUSG00000107205.1	196.402	-0.427055	0.112097	-3.8097	0.000139136	0.00256453	Gm42576
ENSMUSG00000062762.16	4004.14	0.108255	0.0284214	3.80891	0.000139579	0.00257044	Ei24
ENSMUSG00000022822.15	13515.6	-0.132161	0.0347358	-3.80474	0.000141954	0.00261188	Abcc5
ENSMUSG00000060257.2	1399.44	0.34516	0.0907345	3.80406	0.000142342	0.00261673	Scrt2
ENSMUSG00000087373.7	42.9619	-0.659952	0.173539	-3.80289	0.000143016	0.0026268	Gm15892
ENSMUSG00000104861.1	218.129	-0.435379	0.114497	-3.80252	0.000143229	0.00262842	3110039M20Rik
ENSMUSG00000020821.17	4375.98	0.103409	0.0272019	3.80152	0.00014381	0.00263676	Kif1c
ENSMUSG00000016541.9	8824.72	0.154431	0.0406268	3.80122	0.000143986	0.00263768	Atxn10
ENSMUSG00000024736.14	8628.79	0.304224	0.0800519	3.80033	0.000144502	0.0026437	Tmem132a
ENSMUSG00000020937.14	296.987	0.350096	0.092125	3.80022	0.000144566	0.0026437	Plcd3
ENSMUSG00000053838.14	6408.5	0.1057	0.027816	3.79998	0.000144709	0.00264399	Nudcd3
ENSMUSG00000029334.14	658.618	-0.423584	0.111494	-3.79916	0.000145189	0.00265046	Prkg2
ENSMUSG00000021470.18	1661.49	-0.239666	0.0630987	-3.79827	0.000145711	0.00265767	Ercc6l2
ENSMUSG00000041135.15	403.602	-0.257048	0.0676831	-3.79782	0.000145976	0.00266019	Ripk2
ENSMUSG00000026965.12	3597.91	0.150131	0.0395471	3.79625	0.0001469	0.00267254	Anapc2
ENSMUSG00000103672.1	131.431	-0.503734	0.132693	-3.79624	0.000146909	0.00267254	Gm37621
ENSMUSG00000008153.11	16805.8	0.185421	0.0488569	3.79519	0.000147529	0.00268149	Clstn3
ENSMUSG00000023944.14	63741.9	0.175012	0.0461311	3.7938	0.000148361	0.00269429	Hsp90ab1
ENSMUSG00000113917.1	182.544	-0.445874	0.117563	-3.79264	0.000149056	0.00270456	Gm48382
ENSMUSG00000002981.10	8507.18	0.167977	0.0443049	3.79139	0.000149808	0.00271489	Clptm1
ENSMUSG00000022914.15	9718.17	-0.139854	0.0368885	-3.79126	0.000149884	0.00271489	Brwd1
ENSMUSG00000003068.16	2649.15	0.166583	0.0439723	3.78837	0.00015164	0.00274432	Stk11
ENSMUSG00000003464.13	3126.09	0.142405	0.0376007	3.78731	0.00015229	0.0027537	Pex19
ENSMUSG00000029649.10	2640.72	0.16902	0.0446312	3.78704	0.00015245	0.00275422	Pomp
ENSMUSG00000066278.6	1193.82	0.318085	0.0840716	3.7835	0.000154641	0.0027914	Vps37b
ENSMUSG00000108940.1	98.1156	-0.473318	0.125121	-3.78289	0.000155019	0.00279582	Gm45719
ENSMUSG00000056367.14	3979.29	0.12183	0.0322122	3.78212	0.000155501	0.00280209	Actr3b
ENSMUSG00000112287.1	177.929	-0.70067	0.185442	-3.77838	0.000157851	0.00283988	Gm47024
ENSMUSG00000004032.10	3268.11	0.168363	0.04456	3.77835	0.000157869	0.00283988	Gstm5
ENSMUSG00000089857.9	736.15	-0.218068	0.0577243	-3.77776	0.000158247	0.00284424	Zfp882
ENSMUSG00000027613.15	995.218	0.192748	0.0510323	3.77699	0.000158737	0.0028506	Eif6
ENSMUSG00000103477.1	112.406	-0.575817	0.152499	-3.77588	0.000159445	0.00286086	5930409G06Rik
ENSMUSG00000106251.1	90.9592	-0.453079	0.12001	-3.77535	0.00015978	0.00286298	Gm42658
ENSMUSG00000031760.9	5740.38	0.231926	0.0614342	3.7752	0.000159882	0.00286298	Mt3
ENSMUSG00000068749.9	1796.03	0.142492	0.0377457	3.77505	0.000159973	0.00286298	Psma5
ENSMUSG00000041720.12	20287.3	0.13486	0.0357286	3.77456	0.00016029	0.00286622	Pi4ka
ENSMUSG00000106092.1	109.868	-0.420209	0.111359	-3.77346	0.000160998	0.00287642	Gm43072
ENSMUSG00000068923.14	35277.1	0.192272	0.0509625	3.77281	0.000161418	0.0028806	Syt11
ENSMUSG00000103846.1	39.4357	-0.761964	0.201978	-3.77252	0.00016161	0.0028806	Gm37809
ENSMUSG00000030683.11	12447.5	0.269373	0.0714083	3.7723	0.00016175	0.0028806	Sez6l2
ENSMUSG00000005469.10	8745.06	0.148698	0.0394199	3.77216	0.000161838	0.0028806	Prkaca
ENSMUSG00000069020.9	1115.12	0.191726	0.0508282	3.77204	0.000161919	0.0028806	Urm1
ENSMUSG00000029310.13	1425.12	0.137663	0.0364993	3.77166	0.000162165	0.00288253	Nudt9
ENSMUSG00000044709.6	486.483	0.265077	0.0702869	3.77135	0.000162366	0.00288365	Gemin7
ENSMUSG00000102940.1	137.676	-0.7823	0.207448	-3.77107	0.000162551	0.00288448	Gm37551
ENSMUSG00000028969.10	3093.15	0.116086	0.0307956	3.76958	0.000163524	0.0028993	Cdk5
ENSMUSG00000036966.15	5170.01	0.120611	0.0319997	3.76912	0.000163826	0.00290035	Spryd3
ENSMUSG00000000711.3	6057.94	0.11229	0.0297925	3.76907	0.00016386	0.00290035	Rab5b
ENSMUSG00000041073.10	2934.28	0.198979	0.052801	3.76848	0.000164247	0.00290475	Nacad
ENSMUSG00000112596.1	286.302	-0.501877	0.133208	-3.76762	0.000164808	0.00291203	Gm48804
ENSMUSG00000030246.11	15024.1	0.187786	0.0498447	3.76743	0.000164939	0.00291203	Ldhb
ENSMUSG00000070837.5	16.5815	-1.1204	0.297414	-3.76714	0.000165126	0.00291203	Aurkc
ENSMUSG00000030120.14	16248.7	0.176624	0.0468889	3.76687	0.00016531	0.00291203	Mlf2
ENSMUSG00000017778.14	4039.34	0.163146	0.0433116	3.7668	0.000165353	0.00291203	Cox7c
ENSMUSG00000100826.6	13712.9	-0.302772	0.0803967	-3.76597	0.000165901	0.00291713	Snhg14
ENSMUSG00000106093.1	192.405	-0.698542	0.185489	-3.76594	0.000165921	0.00291713	Gm42722
ENSMUSG00000020280.12	757.275	-0.201462	0.0535169	-3.76446	0.000166908	0.00293201	Pus10
ENSMUSG00000025371.12	657.661	0.248079	0.0659209	3.76328	0.000167696	0.00294339	Chmp6
ENSMUSG00000045216.7	2724.23	0.318691	0.0847074	3.76226	0.000168384	0.00295299	Hs6st1
ENSMUSG00000019173.11	4226.8	0.109574	0.0291328	3.76119	0.000169109	0.00296323	Rab5c
ENSMUSG00000104284.1	359.056	-0.63259	0.16821	-3.76072	0.000169426	0.00296631	Gm10862
ENSMUSG00000104546.1	265.117	-0.384562	0.102305	-3.75898	0.000170607	0.00298448	Gm43858
ENSMUSG00000033938.5	1836.76	0.140357	0.0373567	3.7572	0.000171824	0.00300327	Ndufb7
ENSMUSG00000034040.16	2403.37	0.220401	0.0586655	3.75691	0.000172026	0.00300429	Galnt17
ENSMUSG00000029130.12	768.382	-0.216398	0.0576114	-3.75616	0.000172537	0.00301012	Rnf32
ENSMUSG00000034902.17	12085.9	0.323905	0.0862375	3.75596	0.000172676	0.00301012	Pip5k1c
ENSMUSG00000057522.15	9666.49	0.104607	0.027852	3.7558	0.000172791	0.00301012	Spop
ENSMUSG00000031865.16	18539.9	0.112818	0.0300483	3.75455	0.000173655	0.00302266	Dctn1
ENSMUSG00000001525.10	17288.6	0.323101	0.0860688	3.75398	0.000174045	0.00302695	Tubb5
ENSMUSG00000103693.1	233.764	-0.479288	0.127697	-3.75332	0.000174506	0.00303244	Gm37529
ENSMUSG00000005338.13	18935.9	0.261152	0.0695885	3.75281	0.000174865	0.00303616	Cadm3
ENSMUSG00000038539.15	619.079	0.4074	0.108577	3.75216	0.000175319	0.00304152	Atf5
ENSMUSG00000020052.9	179.137	0.83524	0.222675	3.75093	0.000176178	0.00305389	Ascl1
ENSMUSG00000104214.1	141.519	-0.584645	0.155917	-3.74972	0.000177031	0.00306448	Gm36638
ENSMUSG00000026179.14	5364.97	0.172759	0.0460774	3.74932	0.000177317	0.00306448	Pnkd
ENSMUSG00000042408.13	2283.78	-0.192433	0.0513257	-3.74926	0.000177358	0.00306448	Zmym6
ENSMUSG00000110424.1	167.809	-0.363802	0.0970336	-3.74924	0.000177373	0.00306448	1700012D14Rik
ENSMUSG00000028133.17	307.493	-0.315227	0.0840946	-3.74849	0.000177905	0.00307114	Rwdd3
ENSMUSG00000103138.1	351.03	-0.358287	0.09567	-3.74503	0.000180371	0.00311115	Gm2238
ENSMUSG00000020385.16	2660.2	-0.196643	0.0525136	-3.74462	0.000180669	0.00311371	Clk4
ENSMUSG00000019558.14	4273.02	0.186083	0.049703	3.74389	0.000181194	0.00311981	Slc6a8
ENSMUSG00000002010.17	4096.03	0.10893	0.0290967	3.74371	0.000181321	0.00311981	Idh3g
ENSMUSG00000047030.15	2397.45	0.23383	0.0624717	3.74298	0.00018185	0.0031254	Spata2
ENSMUSG00000107707.1	137.788	-0.666736	0.178136	-3.74285	0.000181944	0.0031254	Gm44286
ENSMUSG00000031840.12	16523.9	0.301629	0.0806011	3.74225	0.000182382	0.0031299	Rab3a
ENSMUSG00000027350.8	9881.08	0.498305	0.133167	3.74197	0.000182587	0.0031299	Chgb
ENSMUSG00000083808.1	181.118	-0.620668	0.165871	-3.74187	0.000182653	0.0031299	Gm3828
ENSMUSG00000062949.13	1449.81	-0.334908	0.0895097	-3.74158	0.000182867	0.003131	Atp11c
ENSMUSG00000020456.17	16572.6	0.122846	0.0328351	3.7413	0.000183068	0.00313188	Ogdh
ENSMUSG00000078435.5	447.569	-0.317647	0.0849148	-3.74078	0.000183451	0.00313398	AU041133
ENSMUSG00000013593.12	6206.03	0.164516	0.0439798	3.74073	0.00018349	0.00313398	Ndufs2
ENSMUSG00000021969.8	3155.89	-0.238657	0.0638295	-3.73898	0.000184769	0.00315326	Zdhhc20
ENSMUSG00000044024.15	3428.81	0.267817	0.0716687	3.73687	0.000186326	0.00317589	Rell2
ENSMUSG00000102854.1	170.052	-0.604989	0.161902	-3.73677	0.000186398	0.00317589	C130023A14Rik
ENSMUSG00000027457.15	13968.8	0.18643	0.0499035	3.73581	0.000187113	0.00318549	Snph
ENSMUSG00000102776.1	91.5391	-0.579065	0.155069	-3.73423	0.000188292	0.00320295	Gm38162
ENSMUSG00000026167.14	55.7625	1.18534	0.3176	3.73219	0.000189824	0.00322638	Wnt10a
ENSMUSG00000056536.14	1591.63	-0.229501	0.061517	-3.7307	0.000190951	0.00324292	Pign
ENSMUSG00000084604.1	121.09	-0.414697	0.111167	-3.7304	0.000191177	0.00324393	Gm22205
ENSMUSG00000103734.1	73.8226	-0.491194	0.131681	-3.73018	0.000191341	0.00324393	Gm37651
ENSMUSG00000101930.1	49.6578	-0.729191	0.195502	-3.72985	0.000191597	0.00324393	Gm5441
ENSMUSG00000037032.16	11185.1	0.311189	0.083433	3.7298	0.00019163	0.00324393	Apbb1
ENSMUSG00000003863.18	6812.12	0.300663	0.0806166	3.72955	0.000191824	0.00324459	Ppfia3
ENSMUSG00000027134.4	3590.43	0.265839	0.0712881	3.72908	0.000192177	0.00324794	Lpcat4
ENSMUSG00000092813.1	10.8358	-1.51446	0.406273	-3.72769	0.000193243	0.00326083	Mir3086
ENSMUSG00000066442.17	220.554	-0.349361	0.0937209	-3.72768	0.000193251	0.00326083	Mthfs
ENSMUSG00000113792.1	55.2086	-0.679201	0.182244	-3.72688	0.000193867	0.00326861	Gm10933
ENSMUSG00000022948.14	690.514	-0.255398	0.0685503	-3.7257	0.000194776	0.00328128	Setd4
ENSMUSG00000071796.13	338.831	-0.317283	0.0852032	-3.72384	0.000196213	0.00330284	6820431F20Rik
ENSMUSG00000110137.1	41.9877	-0.841743	0.226057	-3.72358	0.000196419	0.00330365	Gm45577
ENSMUSG00000102136.1	346.046	-0.515705	0.138509	-3.72326	0.000196664	0.00330512	Gm37107
ENSMUSG00000073433.10	832.309	0.534593	0.143674	3.72088	0.000198527	0.00333138	Arhgdig
ENSMUSG00000070342.3	79.5843	-0.799854	0.214965	-3.72086	0.000198544	0.00333138	Gm10287
ENSMUSG00000103049.1	110.155	-0.639934	0.172003	-3.72048	0.000198848	0.0033332	Gm37311
ENSMUSG00000026277.13	8116.74	0.14979	0.0402626	3.72032	0.000198971	0.0033332	Stk25
ENSMUSG00000111077.1	43.8324	-1.00282	0.269751	-3.71759	0.000201131	0.00336669	Gm48743
ENSMUSG00000003345.16	5288.46	0.161782	0.0435232	3.71715	0.000201482	0.00336989	Csnk1g2
ENSMUSG00000024050.15	2891.7	0.152255	0.0409662	3.7166	0.000201924	0.00337232	Wiz
ENSMUSG00000107515.1	10.816	-1.33573	0.3594	-3.71657	0.00020195	0.00337232	Gm43886
ENSMUSG00000105469.1	299.388	-0.541153	0.145645	-3.71556	0.000202753	0.00338184	A930036I15Rik
ENSMUSG00000057738.13	65000	0.143511	0.0386254	3.71545	0.000202843	0.00338184	Sptan1
ENSMUSG00000050856.16	2175.14	0.193545	0.0521011	3.71481	0.00020336	0.00338776	Atp5k
ENSMUSG00000040356.16	3240.66	0.114838	0.0309306	3.71278	0.000204999	0.00341236	Skiv2l
ENSMUSG00000105940.1	113.219	-0.646284	0.174141	-3.71127	0.000206223	0.00342996	Gm42635
ENSMUSG00000098660.1	10.5484	-1.452	0.39127	-3.711	0.000206442	0.00342996	Mir6336
ENSMUSG00000045948.8	918.637	0.284345	0.0766249	3.71087	0.000206547	0.00342996	Mrps12
ENSMUSG00000066551.12	4176.15	0.257608	0.0694379	3.70991	0.000207336	0.00344033	Hmgb1
ENSMUSG00000103742.1	32.3735	-0.851768	0.229614	-3.70957	0.000207612	0.0034421	Gm38240
ENSMUSG00000020232.17	545.58	0.280078	0.0755055	3.70938	0.000207771	0.0034421	Hmg20b
ENSMUSG00000106073.1	125.187	-0.482371	0.130049	-3.70916	0.000207944	0.00344224	Gm42892
ENSMUSG00000068740.13	22537.3	0.259842	0.0700619	3.70875	0.000208289	0.00344337	Celsr2
ENSMUSG00000107234.1	21.4952	-1.14027	0.30746	-3.70868	0.000208341	0.00344337	Gm43371
ENSMUSG00000013858.14	3579.53	0.172021	0.0463963	3.70763	0.000209206	0.00345494	Tmem259
ENSMUSG00000026784.14	491.564	-0.301127	0.0812228	-3.70742	0.000209385	0.00345519	Pdss1
ENSMUSG00000096967.3	147.273	-0.432528	0.116731	-3.70535	0.000211103	0.00347899	Gm26621
ENSMUSG00000104107.1	71.7239	-0.571099	0.154131	-3.70528	0.00021116	0.00347899	Gm37879
ENSMUSG00000031231.4	4210.73	0.242518	0.0654689	3.70432	0.000211961	0.00348944	Cox7b
ENSMUSG00000004069.16	2867.42	0.103976	0.0280751	3.70347	0.000212667	0.00349833	Dnaja3
ENSMUSG00000113349.1	87.3633	-0.492186	0.132908	-3.70321	0.000212889	0.00349922	Gm48369
ENSMUSG00000104125.1	167.737	-0.442857	0.119603	-3.70273	0.00021329	0.00350308	Gm37488
ENSMUSG00000100967.1	403.929	-0.344011	0.0929407	-3.7014	0.000214414	0.00351877	Gm29666
ENSMUSG00000109032.1	96.6526	-0.464463	0.125522	-3.70025	0.000215386	0.00353196	Gm7972
ENSMUSG00000061111.8	1401.26	0.265099	0.0716491	3.69996	0.000215633	0.00353324	Mcrip1
ENSMUSG00000020435.17	4382.81	0.298263	0.0806512	3.69819	0.000217144	0.00355523	Osbp2
ENSMUSG00000050708.16	4435.8	0.166513	0.045029	3.6979	0.000217389	0.00355646	Ftl1
ENSMUSG00000052684.4	1915.51	0.424555	0.114827	3.69735	0.000217863	0.00356142	Jun
ENSMUSG00000067795.13	43.0698	-0.684739	0.185253	-3.69624	0.000218816	0.00357353	4930444P10Rik
ENSMUSG00000020219.7	1351.55	0.177099	0.0479153	3.69609	0.000218944	0.00357353	Timm13
ENSMUSG00000040935.12	9.72201	2.64151	0.714717	3.69588	0.000219123	0.00357366	Padi6
ENSMUSG00000060477.14	894.908	0.289547	0.0783586	3.69515	0.000219754	0.00358118	Irak2
ENSMUSG00000061186.15	428.57	-0.37769	0.102251	-3.69374	0.000220977	0.00359831	Sfmbt2
ENSMUSG00000100394.1	95.4901	-0.585247	0.158503	-3.69233	0.000222208	0.00361554	Gm28791
ENSMUSG00000056692.12	10125.1	0.22745	0.0616137	3.69155	0.000222891	0.00362384	Ilrun
ENSMUSG00000039194.15	403.601	0.722891	0.195882	3.69045	0.000223858	0.00363674	Rlbp1
ENSMUSG00000030089.15	109.385	0.481292	0.130459	3.68921	0.000224948	0.00365149	Slc41a3
ENSMUSG00000007850.16	10408.5	-0.119876	0.0324953	-3.68903	0.000225114	0.00365149	Hnrnph1
ENSMUSG00000021594.11	298.37	0.409641	0.111056	3.6886	0.000225494	0.00365482	Srd5a1
ENSMUSG00000049670.8	2056.65	0.153055	0.0415038	3.68773	0.000226262	0.00366442	Morn4
ENSMUSG00000020905.11	64.3179	1.16924	0.317112	3.68714	0.000226789	0.0036679	Usp43
ENSMUSG00000002396.8	1009.34	0.177526	0.048148	3.6871	0.000226826	0.0036679	Ocel1
ENSMUSG00000114617.1	133.15	-0.549026	0.148964	-3.68562	0.000228143	0.00368634	Gm48766
ENSMUSG00000113250.1	110.263	-0.479213	0.130109	-3.68317	0.000230352	0.00371917	Gm48585
ENSMUSG00000051390.9	1108.11	0.221891	0.0602728	3.68145	0.000231916	0.0037387	Zbtb22
ENSMUSG00000105454.1	50.9952	-0.863779	0.234631	-3.68144	0.000231918	0.0037387	Gm43830
ENSMUSG00000024968.13	446.461	0.605548	0.164519	3.68071	0.000232586	0.00374658	Rcor2
ENSMUSG00000089158.1	23.4874	-0.849649	0.230867	-3.68026	0.000232998	0.00375034	NA
ENSMUSG00000057751.14	445.048	-0.60112	0.163361	-3.67971	0.000233496	0.00375547	Megf6
ENSMUSG00000016344.14	1226.49	0.213665	0.0580911	3.6781	0.000234974	0.00377434	Ppdpf
ENSMUSG00000110996.1	22.9363	1.74956	0.475677	3.67804	0.000235029	0.00377434	Gm36251
ENSMUSG00000109873.1	268.693	-0.542212	0.147436	-3.6776	0.000235435	0.00377796	Gm45407
ENSMUSG00000021288.18	21234.2	0.284203	0.0772851	3.67733	0.000235686	0.00377909	Klc1
ENSMUSG00000107913.1	55.448	-0.658004	0.179012	-3.67574	0.000237158	0.00379859	Gm43871
ENSMUSG00000109608.1	67.8042	-0.734808	0.199914	-3.67563	0.000237264	0.00379859	Gm45597
ENSMUSG00000074934.3	74.0875	-0.673022	0.183184	-3.67402	0.000238768	0.00381665	Grem1
ENSMUSG00000029166.14	7690.48	0.123197	0.033533	3.67391	0.00023887	0.00381665	Mapre3
ENSMUSG00000029512.11	3672.71	0.185581	0.050516	3.67371	0.000239051	0.00381665	Ulk1
ENSMUSG00000110635.1	273.804	-0.398361	0.108438	-3.67364	0.000239121	0.00381665	Gm45853
ENSMUSG00000027709.9	1928.19	-0.273433	0.074463	-3.67206	0.000240604	0.0038374	Mccc1
ENSMUSG00000112736.1	37.9051	-0.886376	0.241411	-3.67165	0.000240993	0.00384067	Gm48718
ENSMUSG00000044254.6	299.963	0.655644	0.178588	3.67127	0.000241349	0.00384132	Pcsk9
ENSMUSG00000100768.1	75.4446	-0.482648	0.13147	-3.67116	0.000241456	0.00384132	Gm29055
ENSMUSG00000004070.15	2488.16	0.123682	0.0336922	3.67094	0.000241661	0.00384132	Hmox2
ENSMUSG00000028191.11	570.978	0.215274	0.0586458	3.67075	0.000241839	0.00384132	Bcl10
ENSMUSG00000020802.8	7836.22	0.101698	0.0277065	3.67057	0.000242013	0.00384132	Ube2o
ENSMUSG00000037852.8	59453.9	0.19302	0.0525878	3.67044	0.000242133	0.00384132	Cpe
ENSMUSG00000029123.8	167.794	-0.717571	0.195527	-3.66993	0.000242616	0.0038444	Stk32b
ENSMUSG00000033124.15	3320.99	0.143865	0.0392018	3.66985	0.000242694	0.0038444	Atg9a
ENSMUSG00000006315.9	1413.27	0.18615	0.0507673	3.66674	0.000245665	0.00388852	Tmem147
ENSMUSG00000109379.1	136.468	-0.463706	0.126498	-3.66571	0.000246649	0.00390115	Gm44550
ENSMUSG00000048458.8	5016.56	0.271833	0.0741659	3.66521	0.000247138	0.00390554	Inka2
ENSMUSG00000095742.1	297.239	0.304369	0.0830561	3.66462	0.000247706	0.00390554
ENSMUSG00000095147.1	135.522	-0.43833	0.119615	-3.66452	0.000247801	0.00390554	NA
ENSMUSG00000108189.1	56.1532	-0.785125	0.214251	-3.66451	0.000247812	0.00390554	Gm43887
ENSMUSG00000042078.14	7081.66	0.126298	0.0344668	3.66435	0.000247967	0.00390554	Svop
ENSMUSG00000025190.13	11037.2	0.250063	0.0682439	3.66425	0.000248067	0.00390554	Got1
ENSMUSG00000102937.1	50.7574	-0.695649	0.189856	-3.66408	0.000248231	0.00390554	Gm38116
ENSMUSG00000051107.4	803.835	0.296241	0.0808652	3.66339	0.000248899	0.00391312	NA
ENSMUSG00000099924.1	202.935	-0.487266	0.133021	-3.66309	0.000249194	0.00391481	Gm28320
ENSMUSG00000028057.14	947.71	0.287828	0.0785863	3.66257	0.000249696	0.00391976	Rit1
ENSMUSG00000033439.12	579.346	-0.263327	0.0719021	-3.66229	0.00024997	0.00392112	Trmt13
ENSMUSG00000021279.5	10053.1	0.117136	0.0320025	3.66022	0.000252001	0.00394735	Cdc42bpb
ENSMUSG00000080980.1	48.9801	-0.822072	0.224598	-3.6602	0.000252019	0.00394735	1700071K01Rik
ENSMUSG00000023973.13	1634.29	0.181602	0.0496226	3.65967	0.000252537	0.00395252	Cnpy3
ENSMUSG00000021451.15	3167.88	0.229662	0.0627806	3.65817	0.000254025	0.00397284	Sema4d
ENSMUSG00000031960.14	6543.55	0.24519	0.0670323	3.65778	0.000254405	0.00397436	Aars
ENSMUSG00000106603.1	78.8565	-0.6463	0.176696	-3.65769	0.000254501	0.00397436	Gm43509
ENSMUSG00000024816.12	982.527	0.269171	0.0736017	3.65713	0.000255053	0.00398001	Frmd8
ENSMUSG00000044600.14	2818.35	0.135139	0.0369622	3.65614	0.000256042	0.00399246	Smim7
ENSMUSG00000102521.1	45.8903	-0.763383	0.208814	-3.65581	0.000256374	0.00399467	Gm37781
ENSMUSG00000040532.14	630.667	0.176349	0.0482409	3.6556	0.000256585	0.00399499	Abhd11
ENSMUSG00000110993.1	193.538	-0.436387	0.119392	-3.65506	0.000257117	0.0039994	Gm47963
ENSMUSG00000039179.13	469.321	0.509697	0.139455	3.65493	0.00025725	0.0039994	Tekt5
ENSMUSG00000050043.16	4814.96	0.157661	0.0431523	3.65359	0.000258597	0.00401737	Tmx2
ENSMUSG00000112409.1	62.5072	-0.795991	0.217917	-3.65273	0.000259465	0.00402786	C030006N10Rik
ENSMUSG00000033065.13	14406.9	0.153504	0.042029	3.65233	0.00025987	0.00403115	Pfkm
ENSMUSG00000022742.5	1708.72	0.228393	0.0625416	3.65185	0.000260354	0.00403569	Cpox
ENSMUSG00000027347.18	35933.2	0.215621	0.0590545	3.65122	0.000261002	0.00404273	Rasgrp1
ENSMUSG00000000489.6	872.473	0.309475	0.0847707	3.65073	0.000261493	0.00404735	Pdgfb
ENSMUSG00000032572.9	474.974	-0.751887	0.205985	-3.6502	0.000262038	0.00405279	Col6a4
ENSMUSG00000105201.1	145.092	-0.359064	0.0983894	-3.64942	0.000262837	0.00406047	Gm43362
ENSMUSG00000103331.1	257.256	-0.628679	0.172272	-3.64933	0.000262922	0.00406047	Gm37995
ENSMUSG00000102407.1	217.303	-0.636811	0.174613	-3.64698	0.00026534	0.0040896	Gm37862
ENSMUSG00000106927.1	103.167	-0.51152	0.140259	-3.64696	0.000265358	0.0040896	Gm43598
ENSMUSG00000106847.1	14398.9	0.242425	0.0664736	3.64693	0.000265394	0.0040896	Peg13
ENSMUSG00000003500.13	2314.55	0.178606	0.0489902	3.64576	0.000266608	0.00410529	Impdh1
ENSMUSG00000073664.11	3611.25	-0.248339	0.0681396	-3.64456	0.000267845	0.00412041	Nbeal1
ENSMUSG00000112681.1	20.7592	-0.930122	0.255217	-3.64443	0.000267983	0.00412041	Gm47622
ENSMUSG00000103722.1	241.027	-0.52494	0.144057	-3.64397	0.000268469	0.00412486	2700078F05Rik
ENSMUSG00000020321.15	23402.1	0.205158	0.0563679	3.63962	0.000273037	0.00419197	Mdh1
ENSMUSG00000025795.8	781.916	0.352485	0.0968572	3.63923	0.000273458	0.00419409	Rassf3
ENSMUSG00000087177.7	1759.87	-0.222718	0.0612033	-3.63898	0.000273721	0.00419409	E130307A14Rik
ENSMUSG00000052446.17	907.285	-0.192263	0.0528352	-3.63893	0.000273776	0.00419409	Zfp961
ENSMUSG00000083465.1	109.601	-0.456084	0.125359	-3.63822	0.000274534	0.00420264	Gm11652
ENSMUSG00000030806.6	29088.4	0.144913	0.0398356	3.63777	0.000275014	0.00420691	Stx1b
ENSMUSG00000031389.17	250.983	-0.280951	0.0772555	-3.63665	0.000276212	0.00422215	Arhgap4
ENSMUSG00000105935.1	55.8104	-0.620759	0.17072	-3.63613	0.000276762	0.00422748	Gm43628
ENSMUSG00000009073.16	5248.49	0.110616	0.0304233	3.63588	0.000277032	0.00422852	Nf2
ENSMUSG00000026413.12	4.43603	4.42308	1.2168	3.635	0.000277976	NA	Pkp1
ENSMUSG00000050211.14	182.877	0.426397	0.117304	3.63498	0.000278	0.0042402	Pla2g4e
ENSMUSG00000055531.12	6817.63	-0.20841	0.0573408	-3.63458	0.000278429	0.00424366	Cpsf6
ENSMUSG00000049907.8	802.83	0.735876	0.202529	3.63343	0.000279674	0.00425953	Rasl11b
ENSMUSG00000021259.5	7106.63	0.186843	0.0514276	3.63313	0.000279999	0.00426139	Cyp46a1
ENSMUSG00000035953.13	2283.86	0.152795	0.0420667	3.63221	0.000281003	0.00427074	Pip4p1
ENSMUSG00000068250.13	1318.34	-0.236431	0.0650932	-3.63219	0.000281021	0.00427074	Amn1
ENSMUSG00000110895.1	250.616	-0.367578	0.101222	-3.6314	0.000281892	0.00428088	Gm48822
ENSMUSG00000100210.2	476.511	0.476994	0.131376	3.63074	0.000282606	0.00428861	H3c7
ENSMUSG00000106018.1	76.2517	-0.590911	0.162796	-3.62976	0.000283687	0.00429762	Gm43527
ENSMUSG00000034190.9	3515.6	0.113626	0.031304	3.62975	0.000283696	0.00429762	Chmp7
ENSMUSG00000039031.16	991.982	-0.379817	0.104643	-3.62964	0.000283815	0.00429762	Arhgap18
ENSMUSG00000017721.15	2952.26	0.13287	0.0366097	3.62938	0.000284105	0.00429891	Pigt
ENSMUSG00000032580.12	8836.83	-0.158505	0.0436925	-3.62775	0.000285907	0.00432306	Rbm5
ENSMUSG00000043670.4	4086.08	0.232027	0.0639654	3.62738	0.000286312	0.00432606	Diras1
ENSMUSG00000032860.5	19.5906	0.99555	0.274496	3.62684	0.000286915	0.00432919	P2ry2
ENSMUSG00000107483.1	69.8316	-0.589474	0.162532	-3.62682	0.000286932	0.00432919	Gm44288
ENSMUSG00000099868.1	41.3717	-0.768607	0.21196	-3.62619	0.000287636	0.00433306	Gm28792
ENSMUSG00000036561.7	5291.19	0.102728	0.02833	3.62613	0.000287697	0.00433306	Ppp6r2
ENSMUSG00000103739.1	178.674	-0.40341	0.111254	-3.62603	0.000287809	0.00433306	Gm37653
ENSMUSG00000073616.10	1656.54	0.158013	0.0435812	3.62571	0.000288167	0.00433533	Cops9
ENSMUSG00000027752.15	691.046	-0.191412	0.0528391	-3.62255	0.000291711	0.0043855	Exosc8
ENSMUSG00000108543.1	72.3237	-0.473204	0.130655	-3.62177	0.000292592	0.00439559	Gm44735
ENSMUSG00000058833.11	966.094	0.170897	0.0472028	3.62048	0.00029406	0.00441448	Rex1bd
ENSMUSG00000102732.1	85.4872	-0.524222	0.144822	-3.61976	0.000294872	0.00442171	Gm37342
ENSMUSG00000058569.8	2703.5	0.213566	0.0590025	3.61961	0.000295043	0.00442171	Tmed9
ENSMUSG00000001794.13	3957.07	0.127818	0.0353139	3.6195	0.000295174	0.00442171	Capns1
ENSMUSG00000030685.5	3023.57	0.170268	0.047066	3.61764	0.000297306	0.00445046	Kctd13
ENSMUSG00000000247.11	1235.07	0.335867	0.0928701	3.61653	0.000298581	0.00446636	Lhx2
ENSMUSG00000081534.2	4247.39	0.209685	0.0579894	3.61592	0.000299286	0.00447307	Slc48a1
ENSMUSG00000091509.7	144.821	-0.643888	0.178078	-3.61577	0.000299457	0.00447307	Gm17066
ENSMUSG00000026771.14	1839.74	-0.185756	0.0513915	-3.61453	0.000300893	0.00449131	Spopl
ENSMUSG00000033595.6	3141.02	0.368178	0.101866	3.61435	0.000301106	0.00449131	Lgi3
ENSMUSG00000006398.15	72.7052	0.846644	0.234541	3.60978	0.000306452	0.0045678	Cdc20
ENSMUSG00000107227.1	143.09	-0.436485	0.120962	-3.60846	0.000308023	0.00458631	Gm42559
ENSMUSG00000074264.12	772.159	-0.498463	0.138146	-3.60822	0.000308299	0.00458631	Amy1
ENSMUSG00000030321.15	310.619	-0.310977	0.0861865	-3.60818	0.000308351	0.00458631	Efcab12
ENSMUSG00000040009.6	3862.47	0.189339	0.0524971	3.60667	0.000310156	0.00460989	Gnaz
ENSMUSG00000106676.1	114.912	-0.524285	0.145389	-3.60609	0.000310845	0.00461686	Gm42895
ENSMUSG00000070564.15	7.53754	2.12389	0.589023	3.60579	0.000311205	NA	Ntn5
ENSMUSG00000048895.13	15142.9	0.153527	0.0425816	3.60547	0.000311591	0.00462466	Cdk5r1
ENSMUSG00000111977.1	825.666	0.338149	0.0938096	3.60463	0.000312599	0.00463633	Gm47163
ENSMUSG00000025135.12	1412.9	0.181704	0.0504254	3.60343	0.00031405	0.00465455	Anapc11
ENSMUSG00000027254.13	106546	0.193563	0.0537242	3.60291	0.000314675	0.00466053	Map1a
ENSMUSG00000027010.16	7334.09	0.127785	0.0354763	3.60199	0.000315794	0.00467379	Slc25a12
ENSMUSG00000055895.6	11.4893	-1.44554	0.401463	-3.60068	0.000317385	0.00469402	Oosp2
ENSMUSG00000031545.6	4276.91	0.124469	0.0345783	3.59961	0.000318693	0.00471004	Gpat4
ENSMUSG00000074657.5	95542.3	0.50062	0.139118	3.59852	0.000320039	0.00472358	Kif5a
ENSMUSG00000055745.4	3891.45	0.152703	0.0424351	3.5985	0.00032006	0.00472358	Rtl6
ENSMUSG00000106537.1	218.09	-0.726738	0.202016	-3.59744	0.00032137	0.00473958	Gm43502
ENSMUSG00000106678.1	230.317	-0.324884	0.0903175	-3.59713	0.000321749	0.00474107	Gm43457
ENSMUSG00000005683.8	10549.1	0.13087	0.0363832	3.59699	0.000321923	0.00474107	Cs
ENSMUSG00000023927.15	2132.69	0.731857	0.20351	3.59617	0.00032294	0.0047527	Satb1
ENSMUSG00000069911.10	667.466	-0.463959	0.129022	-3.59596	0.000323193	0.00475309	Insyn2b
ENSMUSG00000102194.1	100.315	-0.52883	0.14707	-3.59577	0.000323429	0.00475323	Gm38169
ENSMUSG00000078591.1	2577.77	0.383481	0.106701	3.59398	0.000325669	0.0047828	Hs3st4
ENSMUSG00000102951.1	34.325	-0.697356	0.194081	-3.59311	0.000326755	0.00479538	Gm37216
ENSMUSG00000050288.6	613.415	0.28308	0.0787889	3.5929	0.000327022	0.00479595	Fzd2
ENSMUSG00000089214.1	60.6316	-0.497944	0.138633	-3.59181	0.000328385	0.00481256	Mir1931
ENSMUSG00000103891.1	148.337	-0.505288	0.140741	-3.59019	0.000330438	0.00483927	Gm37941
ENSMUSG00000104436.1	114.87	-0.467087	0.13014	-3.58912	0.000331796	0.00485576	Gm37423
ENSMUSG00000071655.11	1704.79	0.140941	0.0392722	3.58883	0.000332166	0.00485779	Ubxn1
ENSMUSG00000106386.1	343.399	-0.558376	0.155609	-3.58833	0.000332805	0.00486373	Gm42991
ENSMUSG00000044636.5	1885.46	0.14582	0.0406396	3.58811	0.000333079	0.00486435	Csrnp2
ENSMUSG00000074473.1	28.2212	-0.980587	0.273336	-3.58747	0.000333898	0.00487291	A230072I06Rik
ENSMUSG00000020374.16	1292.16	0.362411	0.101028	3.58724	0.000334191	0.00487379	Rasgef1c
ENSMUSG00000113841.1	163.87	-0.489862	0.136589	-3.58639	0.000335286	0.00488636	Gm48701
ENSMUSG00000032589.14	43932.1	0.431022	0.120194	3.58605	0.000335729	0.00488942	Bsn
ENSMUSG00000016503.16	607.24	0.208663	0.0581924	3.58575	0.000336107	0.00489152	Gtf3a
ENSMUSG00000059323.13	2381.33	0.158396	0.0441781	3.58539	0.000336571	0.00489488	Tonsl
ENSMUSG00000106320.1	685.446	-0.594126	0.16576	-3.58426	0.000338041	0.00491285	Gm42992
ENSMUSG00000066892.14	1056.32	-0.249447	0.0696004	-3.58398	0.000338394	0.00491457	Fbxl12
ENSMUSG00000087368.7	275.262	-0.287319	0.0801877	-3.58308	0.000339568	0.00491991	BC065397
ENSMUSG00000104400.1	65.6906	-0.600221	0.167517	-3.58305	0.000339609	0.00491991	Gm38010
ENSMUSG00000056938.16	1324.12	0.142095	0.0396576	3.58305	0.00033961	0.00491991	Acbd4
ENSMUSG00000035478.14	3118.58	0.112017	0.0312639	3.58295	0.000339742	0.00491991	Mbd3
ENSMUSG00000089706.7	295.915	-0.43439	0.121243	-3.5828	0.000339935	0.00491991	B230216N24Rik
ENSMUSG00000111264.1	353.011	-0.288411	0.0805246	-3.58164	0.000341439	0.00493826	E030022I16Rik
ENSMUSG00000093039.1	8.20983	-1.52126	0.424779	-3.5813	0.000341889	NA	Mir1912
ENSMUSG00000022594.14	9913.75	0.570754	0.159394	3.58078	0.000342567	0.00495116	Lynx1
ENSMUSG00000037217.15	17269.9	0.489301	0.13667	3.58016	0.00034339	0.00495963	Syn1
ENSMUSG00000006463.13	714.697	0.23631	0.0660166	3.57956	0.000344171	0.00496749	Zdhhc24
ENSMUSG00000070394.10	774.844	0.20021	0.0559582	3.57785	0.000346436	0.00499668	Tmem256
ENSMUSG00000049922.8	763.107	0.188254	0.0526214	3.57751	0.000346882	0.00499668	Slc35c1
ENSMUSG00000059142.15	1179.88	-0.262841	0.0734709	-3.57749	0.000346909	0.00499668	Zfp945
ENSMUSG00000056486.17	35707.8	0.236561	0.06616	3.57559	0.000349443	0.00502973	Chn1
ENSMUSG00000103291.1	298.926	-0.568466	0.158996	-3.57535	0.000349758	0.0050308	Gm38235
ENSMUSG00000025545.9	416.03	0.287852	0.0805227	3.57479	0.000350505	0.00503808	Clybl
ENSMUSG00000029861.17	5882.46	0.21715	0.0607545	3.57422	0.00035127	0.00504562	Fam131b
ENSMUSG00000053877.12	1596.09	-0.205212	0.0574234	-3.57366	0.000352022	0.00505271	Srcap
ENSMUSG00000035150.15	3342.52	0.140284	0.0392568	3.5735	0.000352245	0.00505271	Eif2s3x
ENSMUSG00000103009.1	231.955	0.356285	0.0997268	3.57262	0.000353434	0.00506629	Gm4430
ENSMUSG00000026820.5	1010.78	0.220856	0.0618383	3.5715	0.000354937	0.00508435	Ptges2
ENSMUSG00000002266.17	394.742	-0.712835	0.199623	-3.57091	0.000355748	0.00509249	Zim1
ENSMUSG00000040136.10	1101.04	0.329113	0.0921716	3.57066	0.000356085	0.00509383	Abcc8
ENSMUSG00000002343.11	856.351	0.192914	0.0540422	3.5697	0.000357397	0.00510893	Armc6
ENSMUSG00000097073.7	159.406	-0.431138	0.120783	-3.56953	0.000357628	0.00510893	9430037G07Rik
ENSMUSG00000050222.11	209.414	0.422568	0.118394	3.56916	0.000358126	0.00511256	Il17d
ENSMUSG00000042641.18	123.233	-0.504196	0.141287	-3.56859	0.000358912	0.00511868	Rgsl1
ENSMUSG00000027176.8	1691.35	-0.196368	0.0550282	-3.56849	0.000359043	0.00511868	Cstf3
ENSMUSG00000033940.8	5150.59	0.126835	0.0355485	3.56795	0.000359789	0.00512506	Brk1
ENSMUSG00000042680.7	3118.59	0.294852	0.0826423	3.56781	0.000359979	0.00512506	Garem1
ENSMUSG00000026754.16	2131.77	-0.15274	0.0428142	-3.56751	0.000360394	0.00512747	Golga1
ENSMUSG00000014776.7	687.785	0.365727	0.102535	3.56684	0.000361307	0.00513698	Nol3
ENSMUSG00000039195.4	1318.73	0.595703	0.167048	3.56606	0.000362395	0.00514833	1110008P14Rik
ENSMUSG00000032549.7	42384.2	0.308433	0.0864954	3.56589	0.000362618	0.00514833	Rab6b
ENSMUSG00000043668.13	409.033	0.897517	0.251706	3.56573	0.000362842	0.00514833	Tox3
ENSMUSG00000109090.1	68.4888	-0.531785	0.14915	-3.56544	0.000363244	0.00515055	Gm45088
ENSMUSG00000016256.10	1162.61	0.260079	0.0729726	3.56406	0.000365162	0.00517263	Ctsz
ENSMUSG00000037872.5	1458.24	0.255074	0.0715704	3.56396	0.000365295	0.00517263	Ackr1
ENSMUSG00000060240.12	6741.21	0.306754	0.0860796	3.5636	0.000365797	0.00517624	Cend1
ENSMUSG00000010095.13	3384.63	0.194579	0.0546311	3.56169	0.000368469	0.00521052	Slc3a2
ENSMUSG00000026317.7	1775.02	0.171509	0.0481741	3.56018	0.000370599	0.00523522	Cln8
ENSMUSG00000035851.14	3550.47	-0.20286	0.0569815	-3.5601	0.000370715	0.00523522	Ythdc1
ENSMUSG00000102287.1	176.346	-0.527455	0.148172	-3.55974	0.000371221	0.00523885	Gm37003
ENSMUSG00000108077.1	166.358	-0.696601	0.195735	-3.55889	0.000372423	0.00525226	6330415B21Rik
ENSMUSG00000112054.1	56.3856	-0.65553	0.184209	-3.55862	0.000372805	0.00525412	Gm33680
ENSMUSG00000079038.3	1038.91	-0.313228	0.0880338	-3.55804	0.000373635	0.00526173	D130040H23Rik
ENSMUSG00000029632.7	5424.22	0.177887	0.0499979	3.55789	0.000373847	0.00526173	Ndufa4
ENSMUSG00000028936.15	2584.62	0.195332	0.0549348	3.5557	0.000376967	0.00530208	Rpl22
ENSMUSG00000024943.9	2554.88	-0.178608	0.0502399	-3.5551	0.000377832	0.00531068	Smc5
ENSMUSG00000028958.14	454.553	0.248864	0.0700106	3.55466	0.00037847	0.00531608	Tmub1
ENSMUSG00000056413.16	5051.36	0.317722	0.0894399	3.55235	0.000381807	0.0053559	Adap1
ENSMUSG00000021266.16	3662.99	0.122146	0.0343846	3.55234	0.000381816	0.0053559	Wars
ENSMUSG00000024891.5	494.871	0.209612	0.0590152	3.55182	0.000382572	0.00536292	Slc29a2
ENSMUSG00000037280.12	690.936	0.326239	0.0918648	3.5513	0.000383336	0.00537004	Galnt6
ENSMUSG00000104851.1	64.3986	-0.585647	0.164928	-3.55093	0.000383874	0.00537398	E030026E10Rik
ENSMUSG00000013419.7	3130.5	0.24168	0.0680792	3.54999	0.000385251	0.00538966	Zfp651
ENSMUSG00000108526.1	314.792	-0.307679	0.0866811	-3.54955	0.000385887	0.00539495	Gm45828
ENSMUSG00000031174.17	1869.74	-0.295195	0.0831828	-3.54876	0.000387057	0.0054077	Rpgr
ENSMUSG00000003269.17	2923.04	0.265066	0.0746967	3.54856	0.000387347	0.00540815	Cyth2
ENSMUSG00000020894.16	34703.7	0.285597	0.08049	3.54823	0.000387831	0.0054113	Vamp2
ENSMUSG00000109784.1	200.54	-0.43596	0.122886	-3.54768	0.00038864	0.00541898	Gm45493
ENSMUSG00000038354.13	508.918	0.234704	0.066168	3.54709	0.000389519	0.00542418	Ankrd35
ENSMUSG00000107996.1	148.15	-0.866592	0.244311	-3.54708	0.00038953	0.00542418	Gm44228
ENSMUSG00000105677.1	117.587	-0.379645	0.107053	-3.54633	0.000390633	0.00543432	Gm43328
ENSMUSG00000044216.6	8889.18	0.226972	0.0640036	3.54624	0.000390778	0.00543432	Kcnj4
ENSMUSG00000036622.15	5414.31	0.11763	0.0331769	3.54555	0.0003918	0.00544493	Atp13a2
ENSMUSG00000004071.12	8562.03	0.112503	0.0317477	3.54366	0.000394613	0.00547726	Cdip1
ENSMUSG00000061650.6	1319.65	0.164127	0.046316	3.54364	0.000394649	0.00547726	Med9
ENSMUSG00000005124.9	54.0341	1.68424	0.475392	3.54285	0.000395821	0.00548989	Ccn4
ENSMUSG00000104936.1	223.357	-0.492014	0.138904	-3.54212	0.000396919	0.00549885	2610011E03Rik
ENSMUSG00000051373.5	725.897	0.255523	0.0721423	3.54192	0.000397219	0.00549885	Plpp7
ENSMUSG00000038368.16	4824.35	-0.193284	0.0545707	-3.5419	0.000397254	0.00549885	Focad
ENSMUSG00000029345.13	2248.3	0.140579	0.0396968	3.54132	0.000398133	0.00550737	Tfip11
ENSMUSG00000031492.13	30.3364	2.31169	0.652898	3.54066	0.000399122	0.00551741	Chrnb3
ENSMUSG00000028042.15	514.734	0.302048	0.0853235	3.54004	0.00040007	0.00552368	Zbtb7b
ENSMUSG00000093187.1	72.5511	-0.553345	0.156311	-3.54002	0.000400102	0.00552368	Mir344-2
ENSMUSG00000114431.1	86.1432	-0.703674	0.198847	-3.53878	0.000401982	0.00554597	Gm48601
ENSMUSG00000026202.13	12976.8	0.382969	0.10826	3.53751	0.000403921	0.00556785	Tuba4a
ENSMUSG00000108319.1	61.5996	-0.513745	0.145233	-3.53739	0.000404099	0.00556785	Gm44552
ENSMUSG00000107955.1	255.824	-0.409999	0.115926	-3.53675	0.000405089	0.00557783	Gm44027
ENSMUSG00000024959.13	671.308	0.176734	0.0499766	3.53634	0.000405713	0.00557945	Bad
ENSMUSG00000109727.1	186.466	-0.315296	0.0891665	-3.53603	0.000406181	0.00557945	Gm45464
ENSMUSG00000104582.1	49.4141	-0.606061	0.171403	-3.53589	0.000406399	0.00557945	Mir380
ENSMUSG00000032011.5	19162.5	0.340174	0.0962081	3.53582	0.000406514	0.00557945	Thy1
ENSMUSG00000026883.17	5497.46	0.306463	0.0866743	3.5358	0.000406538	0.00557945	Dab2ip
ENSMUSG00000041607.16	99487.7	0.306367	0.0866513	3.53563	0.000406808	0.0055795	Mbp
ENSMUSG00000072235.5	22073.2	0.364461	0.103098	3.53509	0.000407639	0.00558724	Tuba1a
ENSMUSG00000037475.15	4152.59	-0.183173	0.0518327	-3.53393	0.000409429	0.0056081	Thoc2
ENSMUSG00000067071.8	209.693	0.426125	0.120593	3.53357	0.000409988	0.0056121	Hes6
ENSMUSG00000111345.1	49.0954	-0.561446	0.158933	-3.53259	0.000411509	0.00562924	Gm48562
ENSMUSG00000097246.1	448.187	-0.291649	0.0825637	-3.53241	0.000411793	0.00562945	NA
ENSMUSG00000102403.1	58.3887	-0.682319	0.193237	-3.53099	0.000414	0.00565593	Gm38187
ENSMUSG00000025925.14	482.774	-0.236288	0.0669251	-3.53063	0.000414565	0.00565996	Terf1
ENSMUSG00000022472.16	5259.57	0.217318	0.0615573	3.53034	0.000415021	0.0056625	Desi1
ENSMUSG00000007338.9	1250.85	0.160348	0.0454253	3.52992	0.000415691	0.00566756	Mrpl49
ENSMUSG00000067629.11	27322.8	0.0893378	0.0253105	3.52967	0.000416072	0.00566756	Syngap1
ENSMUSG00000037351.9	8732.06	0.198513	0.0562424	3.52959	0.000416203	0.00566756	Actr1b
ENSMUSG00000029518.15	2944.92	0.155871	0.0441858	3.52762	0.000419316	0.00570623	Rab35
ENSMUSG00000022687.12	396.118	0.737484	0.209087	3.52717	0.000420024	0.00571005	Boc
ENSMUSG00000052915.14	9491.2	0.12821	0.0363501	3.5271	0.000420141	0.00571005	Msl1
ENSMUSG00000034757.15	1962.46	0.177845	0.0504361	3.52615	0.000421648	0.00572682	Tmub2
ENSMUSG00000067889.4	52630.9	0.203563	0.0577404	3.52549	0.000422704	0.0057349	Sptbn2
ENSMUSG00000076612.8	19.5661	2.17223	0.616159	3.52543	0.00042279	0.0057349	Ighg2c
ENSMUSG00000110317.1	344.596	-0.359486	0.102016	-3.52381	0.000425389	0.00576641	Gm45250
ENSMUSG00000020099.8	1854.09	0.267766	0.0760076	3.52288	0.000426877	0.00578023	Unc5b
ENSMUSG00000056708.5	2214.82	0.478323	0.135778	3.52283	0.00042696	0.00578023	Ier5
ENSMUSG00000000552.9	2766.74	0.211988	0.0601817	3.52247	0.000427552	0.00578451	Zfp385a
ENSMUSG00000054135.2	159.123	-0.334747	0.095048	-3.52187	0.000428511	0.00579375	A430110L20Rik
ENSMUSG00000108867.1	44.0806	-0.680851	0.193373	-3.52091	0.000430066	0.00581103	Gm44643
ENSMUSG00000062070.12	6903.48	0.26178	0.0743623	3.52033	0.000431015	0.00581835	Pgk1
ENSMUSG00000045211.4	1030.3	0.215996	0.061359	3.5202	0.000431214	0.00581835	Nudt18
ENSMUSG00000028655.11	740.248	0.214204	0.0608522	3.52006	0.000431441	0.00581835	Mfsd2a
ENSMUSG00000028229.11	447.233	-0.217243	0.0617215	-3.51974	0.000431975	0.00581956	Rmdn1
ENSMUSG00000107742.1	359.197	-0.285319	0.0810642	-3.51967	0.000432087	0.00581956	9530085L11Rik
ENSMUSG00000020329.12	1364.52	0.136885	0.0389022	3.5187	0.000433662	0.00583703	Polrmt
ENSMUSG00000030518.17	2216.83	0.312241	0.088755	3.51801	0.000434799	0.00584858	Fam189a1
ENSMUSG00000103420.1	100.851	-0.529048	0.150396	-3.51771	0.000435295	0.0058515	Gm37537
ENSMUSG00000064061.13	6663.49	-0.237036	0.0673905	-3.51735	0.000435885	0.00585245	Dzip3
ENSMUSG00000087479.1	300.328	-0.381783	0.108544	-3.51732	0.000435924	0.00585245	Gm16835
ENSMUSG00000042708.12	235.704	-0.34089	0.0969259	-3.51701	0.000436429	0.00585547	Shcbp1l
ENSMUSG00000065804.1	15.4919	-1.25854	0.357945	-3.516	0.000438097	0.00587409	Gm23039
ENSMUSG00000109874.1	73.8126	-0.808592	0.230038	-3.51505	0.000439679	0.00589152	Gm9911
ENSMUSG00000029033.16	5027.03	0.206283	0.0587064	3.5138	0.000441743	0.00591103	Acap3
ENSMUSG00000097042.2	240.177	-0.300849	0.0856224	-3.51367	0.000441959	0.00591103	Gm17491
ENSMUSG00000071550.13	533.329	-0.72871	0.207393	-3.51366	0.000441981	0.00591103	Cfap44
ENSMUSG00000082806.1	29.8804	-0.717174	0.204146	-3.51304	0.000443003	0.00592093	Rpl13-ps1
ENSMUSG00000055691.5	101.288	-0.484206	0.13784	-3.51282	0.000443369	0.00592205	Gja6
ENSMUSG00000039615.8	2868.25	0.159338	0.0453821	3.51103	0.000446381	0.00595723	Stub1
ENSMUSG00000053293.9	4308.14	0.132968	0.0378728	3.51091	0.000446572	0.00595723	Pom121
ENSMUSG00000102321.1	81.9474	-0.737339	0.21004	-3.51048	0.000447303	0.00595996	Gm37792
ENSMUSG00000024835.14	2587.56	0.127519	0.0363255	3.51045	0.000447345	0.00595996	Coro1b
ENSMUSG00000061371.7	534.32	-0.276706	0.0788345	-3.50996	0.000448181	0.00596729	Zfp873
ENSMUSG00000049299.14	772.178	0.211184	0.0601787	3.50929	0.000449313	0.00597857	Trappc1
ENSMUSG00000023707.13	730.098	0.178616	0.0509085	3.50857	0.000450525	0.00599089	Ogfod2
ENSMUSG00000045045.7	1726.7	0.173546	0.0494667	3.50834	0.000450912	0.00599224	Lrfn4
ENSMUSG00000103762.1	206.71	-0.541705	0.154436	-3.50764	0.000452102	0.00600425	Gm37861
ENSMUSG00000030701.17	9850.99	0.263634	0.0751911	3.50619	0.000454567	0.00603316	Plekhb1
ENSMUSG00000024766.14	266.236	-0.360381	0.102798	-3.50572	0.00045537	0.00603999	Lipo3
ENSMUSG00000058979.7	1521.1	-0.174312	0.0497308	-3.5051	0.000456428	0.00604639	Hdhd5
ENSMUSG00000029223.12	14021.6	0.197903	0.0564613	3.5051	0.000456429	0.00604639	Uchl1
ENSMUSG00000105950.1	211.341	-0.348831	0.0996072	-3.50207	0.000461661	0.00610429	Gm43679
ENSMUSG00000034194.17	580.136	0.19161	0.0547146	3.50199	0.000461804	0.00610429	R3hcc1
ENSMUSG00000005198.15	6655.47	0.129332	0.0369317	3.50192	0.000461914	0.00610429	Polr2a
ENSMUSG00000022311.15	8870.65	-0.286399	0.081784	-3.50189	0.000461965	0.00610429	Csmd3
ENSMUSG00000106637.1	60.5896	-0.7901	0.225707	-3.50055	0.000464294	0.00613119	Gm42455
ENSMUSG00000001120.15	2081.43	0.151902	0.0434145	3.49889	0.000467205	0.00616575	Pcbp3
ENSMUSG00000031913.9	3505.5	0.105763	0.0302371	3.4978	0.000469114	0.00618075	Vps4a
ENSMUSG00000030718.9	6468.91	0.233613	0.0667892	3.49777	0.000469171	0.00618075	Ppme1
ENSMUSG00000024319.17	3520.9	0.131003	0.0374551	3.49761	0.000469451	0.00618075	Vps52
ENSMUSG00000038264.8	3537.34	0.604475	0.172827	3.49757	0.000469521	0.00618075	Sema7a
ENSMUSG00000109901.1	1977.51	-0.230606	0.0659395	-3.49723	0.000470109	0.0061846	Chmp1b
ENSMUSG00000036186.5	842.392	0.158067	0.045203	3.49683	0.000470814	0.0061884	Dipk1b
ENSMUSG00000029177.9	92.6741	0.974563	0.278707	3.49674	0.000470988	0.0061884	Cenpa
ENSMUSG00000029283.17	913.942	-0.217938	0.0623385	-3.49604	0.000472222	0.00620072	Cdc7
ENSMUSG00000090626.9	887.103	-0.271724	0.0777319	-3.49566	0.000472895	0.00620567	Tex9
ENSMUSG00000102494.1	199.384	-0.485558	0.138954	-3.49439	0.000475155	0.00623014	Gm36988
ENSMUSG00000103507.1	168.761	-0.426938	0.122187	-3.49414	0.000475592	0.00623014	Gm38375
ENSMUSG00000108912.1	724.446	-0.376495	0.107752	-3.49411	0.000475651	0.00623014	E230020D15Rik
ENSMUSG00000024517.16	8.20682	1.60496	0.459383	3.49373	0.000476319	NA	Grp
ENSMUSG00000042082.7	4926.45	0.258124	0.0738832	3.49367	0.000476427	0.00623441	Arsb
ENSMUSG00000025915.14	2093.51	-0.353493	0.101183	-3.49359	0.000476572	0.00623441	Sgk3
ENSMUSG00000103884.1	19.2928	-1.11198	0.318359	-3.49284	0.000477911	0.00624802	Gm37005
ENSMUSG00000026558.13	1720.83	0.245727	0.0703569	3.49258	0.000478375	0.00625019	Uck2
ENSMUSG00000106010.1	274.478	-0.713688	0.204363	-3.49225	0.000478961	0.00625395	Gm42616
ENSMUSG00000026421.14	6229.28	0.220401	0.0631171	3.49194	0.000479521	0.00625736	Csrp1
ENSMUSG00000028496.17	2761.31	-0.177401	0.0508134	-3.49122	0.00048082	0.00627041	Mllt3
ENSMUSG00000040565.7	4521.77	-0.259521	0.074349	-3.49058	0.000481973	0.00628064	Btaf1
ENSMUSG00000084894.1	99.1257	-0.418671	0.119948	-3.49045	0.000482204	0.00628064	NA
ENSMUSG00000111067.1	91.9719	-0.416013	0.119203	-3.48997	0.00048308	0.00628663	Gm48714
ENSMUSG00000002768.7	1526.4	0.168073	0.0481602	3.48987	0.000483264	0.00628663	Mea1
ENSMUSG00000002741.9	2932.82	0.196028	0.0561881	3.48878	0.000485224	0.00630822	Ykt6
ENSMUSG00000023391.8	554.394	0.574901	0.164831	3.48782	0.000486977	0.00632708	Dlx2
ENSMUSG00000045009.9	2532.78	0.341245	0.0979013	3.4856	0.000491029	0.00637577	Prrt3
ENSMUSG00000052155.5	3979.52	-0.359172	0.103053	-3.48532	0.000491543	0.00637849	Acvr2a
ENSMUSG00000037503.12	14342.2	0.106214	0.0304785	3.48489	0.000492334	0.00638228	Fam168b
ENSMUSG00000039914.6	1091.49	0.144063	0.04134	3.48483	0.000492444	0.00638228	Coq10a
ENSMUSG00000045983.15	16452.8	0.13303	0.0381773	3.48452	0.000493017	0.00638575	Eif4g1
ENSMUSG00000040236.4	1502.06	0.136458	0.0391633	3.48432	0.000493389	0.00638663	Trappc5
ENSMUSG00000105272.1	134.36	-0.351546	0.1009	-3.48411	0.000493771	0.00638663	Gm43071
ENSMUSG00000109317.1	111.176	-0.411549	0.118126	-3.48399	0.000493998	0.00638663	Gm45041
ENSMUSG00000048696.11	813.813	0.301382	0.08651	3.48378	0.000494387	0.00638771	Mex3d
ENSMUSG00000090565.7	82.7338	-0.664899	0.190874	-3.48345	0.000495004	0.00639174	4930405O22Rik
ENSMUSG00000033308.16	540.297	-0.433294	0.124426	-3.48234	0.000497049	0.00641042	Dpyd
ENSMUSG00000086822.2	183.28	-0.76832	0.220634	-3.48233	0.000497062	0.00641042	5330413P13Rik
ENSMUSG00000104548.1	106.186	-0.418343	0.120195	-3.48055	0.000500384	0.00644599	Gm43857
ENSMUSG00000043909.16	10556.5	-0.139881	0.0401915	-3.48037	0.000500717	0.00644599	Trp53bp1
ENSMUSG00000063049.4	913.156	0.17659	0.0507391	3.48035	0.000500755	0.00644599	Ing2
ENSMUSG00000047193.16	6791.01	-0.232791	0.0668903	-3.48019	0.000501051	0.00644599	Dync2h1
ENSMUSG00000052214.9	2211.94	0.196712	0.0565355	3.47944	0.000502468	0.00646026	Opa3
ENSMUSG00000111358.1	97.453	-0.497896	0.143113	-3.47904	0.000503218	0.00646593	2900078I11Rik
ENSMUSG00000060402.7	144.847	0.876338	0.251928	3.47853	0.000504171	0.00647365	Chst8
ENSMUSG00000102509.1	72.7684	-0.525144	0.150973	-3.47839	0.000504437	0.00647365	Gm37368
ENSMUSG00000046791.8	581.328	0.277203	0.0797056	3.47784	0.000505476	0.00648302	Riox1
ENSMUSG00000105663.1	248.3	-0.720744	0.207316	-3.47656	0.000507899	0.00650618	Gm43606
ENSMUSG00000021866.15	191.655	0.703407	0.202329	3.47655	0.000507903	0.00650618	Anxa11
ENSMUSG00000070319.6	1979.76	0.167149	0.048083	3.47626	0.000508458	0.00650887	Eif3g
ENSMUSG00000000346.8	3763.96	0.159429	0.0458641	3.47612	0.000508734	0.00650887	Dazap2
ENSMUSG00000097736.8	3106.98	-0.283095	0.0814665	-3.47499	0.000510882	0.00653237	9530059O14Rik
ENSMUSG00000028953.10	3487.35	0.156508	0.0450465	3.47436	0.000512076	0.00654365	Abcf2
ENSMUSG00000106515.4	141.02	-0.612253	0.17625	-3.47378	0.000513178	0.00655374	Gm30382
ENSMUSG00000029208.16	2138.25	-0.230825	0.0664534	-3.47349	0.000513737	0.00655688	Guf1
ENSMUSG00000036955.16	5689.65	0.156767	0.0451356	3.47325	0.000514197	0.00655875	Kifbp
ENSMUSG00000009739.16	4835.24	0.168724	0.048594	3.47211	0.000516383	0.00658263	Pou6f1
ENSMUSG00000113425.1	58.2083	-0.58233	0.167795	-3.47048	0.000519527	0.00661868	Gm48653
ENSMUSG00000112060.1	36.5085	-0.884318	0.254837	-3.47013	0.0005202	0.00662323	Gm48279
ENSMUSG00000063802.5	1759.58	0.215239	0.0620316	3.46982	0.000520801	0.00662686	Hspbp1
ENSMUSG00000024208.15	1745.04	0.127276	0.0366932	3.46865	0.000523071	0.00664542	Uqcc2
ENSMUSG00000016319.3	7530.54	0.157385	0.0453742	3.46859	0.000523191	0.00664542	Slc25a5
ENSMUSG00000108057.1	52.2928	-0.727364	0.209701	-3.46858	0.000523212	0.00664542	Gm44234
ENSMUSG00000022416.15	10118.1	0.197189	0.0568586	3.46807	0.000524216	0.00665414	Cacna1i
ENSMUSG00000049939.6	3788.3	0.146563	0.0422644	3.46775	0.000524826	0.00665786	Lrrc4
ENSMUSG00000107905.1	236.693	-0.808926	0.233297	-3.46737	0.000525584	0.00666343	Gm44230
ENSMUSG00000028344.12	837.349	-0.191176	0.0551408	-3.46706	0.000526193	0.00666712	Invs
ENSMUSG00000109724.1	218.059	-0.31954	0.092207	-3.46546	0.000529321	0.0067027	Gm18194
ENSMUSG00000020592.14	30.7699	0.807721	0.23312	3.46483	0.000530574	0.00671451	Sdc1
ENSMUSG00000045087.8	560.331	0.43827	0.126504	3.46448	0.000531252	0.00671904	S1pr5
ENSMUSG00000025374.13	1832.75	0.149126	0.0430501	3.464	0.000532201	0.00672698	Nabp2
ENSMUSG00000102594.1	469.461	-0.6378	0.184173	-3.46305	0.000534085	0.00674672	Gm38381
ENSMUSG00000041263.14	2535.01	0.296319	0.0855716	3.46282	0.000534548	0.00674851	Rusc1
ENSMUSG00000027722.14	989.148	-0.146007	0.0421705	-3.46231	0.000535563	0.00675725	Spata5
ENSMUSG00000028637.15	1197.21	-0.330997	0.0956149	-3.46178	0.000536624	0.00676657	Ccdc30
ENSMUSG00000034839.5	1597.56	0.158936	0.045927	3.46063	0.000538921	0.00679145	Larp6
ENSMUSG00000034912.17	6319.57	-0.199137	0.0575562	-3.45986	0.000540452	0.00680664	Mdga2
ENSMUSG00000075701.9	958.866	0.13814	0.039934	3.45921	0.000541761	0.00681903	Selenos
ENSMUSG00000022391.15	8009.89	0.206717	0.0597677	3.45868	0.000542826	0.00682834	Rangap1
ENSMUSG00000026797.16	33816.2	0.307271	0.0888451	3.4585	0.000543188	0.00682879	Stxbp1
ENSMUSG00000104706.1	183.679	-0.453076	0.131022	-3.45801	0.000544186	0.00683723	Gm43421
ENSMUSG00000019232.14	572.146	-0.611911	0.177041	-3.45632	0.000547596	0.00687595	Etnppl
ENSMUSG00000021143.10	8940.85	0.126393	0.0365743	3.45578	0.000548698	0.00688567	Pacs2
ENSMUSG00000107586.1	127.661	-0.541054	0.156593	-3.45515	0.000549985	0.00689769	Gm44283
ENSMUSG00000039735.15	9684.06	-0.132151	0.0382496	-3.45495	0.000550389	0.00689863	Fnbp1l
ENSMUSG00000089809.9	4440.15	0.214076	0.0619732	3.45433	0.000551652	0.00690719	Rasgef1b
ENSMUSG00000097396.1	48.4421	-0.757112	0.21918	-3.4543	0.000551731	0.00690719	Gm26556
ENSMUSG00000020863.15	7161.34	-0.151328	0.04382	-3.45339	0.000553587	0.00692533	Luc7l3
ENSMUSG00000072647.5	358.111	-0.36595	0.105972	-3.45327	0.000553842	0.00692533	Adam1a
ENSMUSG00000053980.4	70.1257	-0.871151	0.252298	-3.45286	0.000554673	0.0069283	Gm9930
ENSMUSG00000000149.10	4492.86	0.186172	0.0539186	3.45283	0.00055474	0.0069283	Gna12
ENSMUSG00000104121.1	82.5296	-0.569733	0.16503	-3.4523	0.000555823	0.00693185	Gm37485
ENSMUSG00000024054.13	4005.01	-0.109436	0.0317012	-3.4521	0.000556238	0.00693185	Smchd1
ENSMUSG00000074817.2	132.049	-0.385758	0.111746	-3.45209	0.000556256	0.00693185	Papolb
ENSMUSG00000036555.14	2417.31	-0.186686	0.0540797	-3.45205	0.000556347	0.00693185	Iqce
ENSMUSG00000028060.14	3340.98	-0.15376	0.0445501	-3.4514	0.000557677	0.00694429	Khdc4
ENSMUSG00000025208.8	1032.72	0.164245	0.0476002	3.45051	0.000559527	0.00696319	Mrpl43
ENSMUSG00000004018.9	391.757	-0.277384	0.080395	-3.45026	0.000560051	0.00696557	Fancl
ENSMUSG00000042203.7	2412.75	0.134491	0.0389924	3.44917	0.000562319	0.00698963	Tbc1d22b
ENSMUSG00000028310.2	39.4972	-0.724869	0.210189	-3.44865	0.000563402	0.00699895	Ppp3r2
ENSMUSG00000021368.15	570.325	0.193475	0.0561167	3.44772	0.000565337	0.00701882	Tbc1d7
ENSMUSG00000028452.7	12743.4	0.118611	0.0344266	3.44534	0.000570338	0.00707671	Vcp
ENSMUSG00000035969.15	7053.79	0.215902	0.0626742	3.44484	0.000571408	0.00707991	Rusc2
ENSMUSG00000112543.1	30.6635	-1.05765	0.307027	-3.44481	0.000571464	0.00707991	Gm48744
ENSMUSG00000019505.7	22075.3	0.12926	0.0375272	3.44443	0.000572275	0.00707991	Ubb
ENSMUSG00000055216.3	94.2216	-0.460484	0.133693	-3.44433	0.000572478	0.00707991	9430025C20Rik
ENSMUSG00000113993.1	46.8519	-0.559785	0.162526	-3.44428	0.000572587	0.00707991	Gm47659
ENSMUSG00000104272.1	37.4595	-0.734251	0.213181	-3.44426	0.000572622	0.00707991	Gm38297
ENSMUSG00000000759.14	2433.9	-0.11381	0.0330539	-3.44315	0.000574979	0.00709694	Tubgcp3
ENSMUSG00000028838.11	1732.7	0.393637	0.114326	3.44311	0.000575073	0.00709694	Extl1
ENSMUSG00000036916.13	1769.34	-0.214248	0.0622256	-3.44309	0.000575107	0.00709694	Zfp280c
ENSMUSG00000061118.8	1217.09	0.147288	0.0427793	3.44297	0.000575354	0.00709694	Dnajc30
ENSMUSG00000074867.4	87.5485	-0.534068	0.155181	-3.44158	0.00057833	0.00712887	Zfp808
ENSMUSG00000114016.1	81.3929	-0.556154	0.161605	-3.44144	0.000578624	0.00712887	Gm47258
ENSMUSG00000045287.6	2456.34	0.160405	0.0466173	3.44089	0.000579798	0.00713915	Rtn4rl1
ENSMUSG00000105382.1	187.738	-0.383073	0.111366	-3.43978	0.000582191	0.0071644	Gm43339
ENSMUSG00000018865.8	10973.4	0.319953	0.093035	3.43907	0.000583723	0.00717903	Sult4a1
ENSMUSG00000029623.14	3149.47	0.14211	0.0413405	3.43755	0.000586998	0.00721508	Pdap1
ENSMUSG00000033799.10	3600.88	-0.104118	0.0302901	-3.43737	0.000587384	0.00721559	Tasor2
ENSMUSG00000071652.6	1068.6	0.177922	0.0517676	3.43694	0.000588332	0.007223	Ints5
ENSMUSG00000110320.1	244.83	-0.3999	0.116427	-3.43476	0.000593082	0.00727495	Gm31152
ENSMUSG00000108455.1	420.024	-0.525634	0.153037	-3.43468	0.000593257	0.00727495	Gm44745
ENSMUSG00000028292.14	1045.39	-0.176462	0.051406	-3.43272	0.00059756	0.00732122	Rars2
ENSMUSG00000106149.1	179.631	-0.387136	0.112781	-3.43264	0.000597729	0.00732122	Gm43430
ENSMUSG00000033486.14	328.588	-0.248973	0.0725573	-3.4314	0.000600472	0.00735052	Catsper2
ENSMUSG00000028149.12	13305	0.337216	0.0982783	3.43124	0.000600829	0.0073506	Rap1gds1
ENSMUSG00000040459.11	7079.14	-0.263764	0.0768923	-3.4303	0.000602915	0.00737181	Arglu1
ENSMUSG00000015745.9	590.852	0.60955	0.177742	3.42941	0.00060489	0.00738466	Plekho1
ENSMUSG00000110405.1	36.3429	-0.647693	0.188869	-3.42933	0.000605079	0.00738466	Gm45534
ENSMUSG00000023949.6	35.1669	1.46604	0.427502	3.42933	0.000605081	0.00738466	Tcte1
ENSMUSG00000103646.1	139.069	-0.568522	0.165789	-3.42919	0.000605375	0.00738466	Gm37706
ENSMUSG00000046711.15	1015.86	0.186854	0.0545071	3.42806	0.000607906	0.00741121	Hmga1
ENSMUSG00000096472.2	1245.73	0.15946	0.0465194	3.42781	0.000608469	0.00741377	Cdkn2d
ENSMUSG00000112822.1	194.992	-0.369027	0.10768	-3.42707	0.000610123	0.00742961	A130012E19Rik
ENSMUSG00000105495.1	93.7047	-0.636064	0.185609	-3.4269	0.000610514	0.00743005	Gm42995
ENSMUSG00000032898.9	7218.07	0.0919577	0.0268373	3.42649	0.000611435	0.00743693	Fbxo21
ENSMUSG00000076316.1	20.1991	-0.995933	0.290684	-3.42617	0.000612149	0.0074413	Mir673
ENSMUSG00000063576.11	5082.6	0.253466	0.0739842	3.42595	0.000612662	0.00744227	Klhdc3
ENSMUSG00000032773.9	9589.7	0.122583	0.0357826	3.42576	0.000613079	0.00744227	Chrm1
ENSMUSG00000058773.2	207.821	1.00295	0.292775	3.42567	0.000613294	0.00744227	H1f5
ENSMUSG00000034209.4	561.997	0.852916	0.24912	3.42372	0.000617709	0.00749151	Rasl10a
ENSMUSG00000046822.12	3532.62	0.133952	0.0391272	3.42351	0.000618185	0.00749294	Slc39a3
ENSMUSG00000104925.1	130.399	-0.486808	0.14221	-3.42315	0.000618991	0.00749837	Gm43061
ENSMUSG00000102420.1	22.3073	-1.08107	0.315835	-3.4229	0.000619574	0.0075011	Gm37464
ENSMUSG00000035828.10	1090.64	0.194612	0.0568593	3.4227	0.000620027	0.00750225	Pim3
ENSMUSG00000102401.1	236.559	-0.369047	0.107829	-3.42251	0.000620452	0.00750306	Gm37864
ENSMUSG00000026510.10	1588.48	0.175648	0.0513502	3.4206	0.000624838	0.00755175	Trp53bp2
ENSMUSG00000075707.5	123.634	-1.15155	0.33672	-3.41992	0.000626399	0.00756625	Dio3
ENSMUSG00000037235.13	3695.09	0.114628	0.033523	3.41938	0.000627638	0.00757685	Mxd4
ENSMUSG00000022419.15	1269.84	0.497501	0.145514	3.41891	0.000628723	0.00758068	Deptor
ENSMUSG00000033379.13	5899.76	0.158536	0.0463707	3.41888	0.000628798	0.00758068	Atp6v0b
ENSMUSG00000103753.1	120.956	0.723955	0.211759	3.41877	0.000629041	0.00758068	Gm6934
ENSMUSG00000113121.1	62.8823	1.52944	0.447536	3.41746	0.00063209	0.00761305	Gm35161
ENSMUSG00000028188.13	180.247	-0.333548	0.0976169	-3.41691	0.000633359	0.00762229	Spata1
ENSMUSG00000059316.2	3452.15	0.216025	0.0632256	3.41673	0.000633789	0.00762229	Slc27a4
ENSMUSG00000102902.1	82.2677	-0.644144	0.18853	-3.41666	0.000633948	0.00762229	Gm38263
ENSMUSG00000103183.1	277.536	-0.308112	0.0901865	-3.41638	0.000634595	0.00762569	Gm37090
ENSMUSG00000104938.1	120.629	-0.543675	0.15915	-3.41612	0.000635196	0.00762854	Gm42840
ENSMUSG00000014349.7	3783.81	0.171486	0.0502048	3.41573	0.000636124	0.00763511	Ube2z
ENSMUSG00000041881.12	1991.92	0.117392	0.0343697	3.41558	0.000636472	0.00763511	Ndufa7
ENSMUSG00000038605.11	588.949	0.190576	0.0557989	3.4154	0.000636879	0.00763562	Samd10
ENSMUSG00000090546.1	123.58	0.920169	0.269436	3.41517	0.00063742	0.00763774	Cdr1
ENSMUSG00000105083.1	9.60975	-1.30362	0.381797	-3.41442	0.000639189	0.00765457	Gm42699
ENSMUSG00000070427.4	605.932	-0.229471	0.067242	-3.41261	0.000643431	0.00769473	Il18bp
ENSMUSG00000104994.1	119.381	-0.651061	0.190785	-3.41254	0.000643612	0.00769473	Gm42989
ENSMUSG00000041889.7	2001.47	0.602264	0.176499	3.41228	0.000644208	0.00769473	Shisa4
ENSMUSG00000028367.5	1536.18	0.23034	0.0675037	3.41226	0.000644275	0.00769473	Txn1
ENSMUSG00000031169.13	1881.68	0.246037	0.0721048	3.41221	0.000644379	0.00769473	Porcn
ENSMUSG00000055044.12	126.595	1.18165	0.346316	3.41205	0.000644771	0.00769503	Pdlim1
ENSMUSG00000027318.17	34.3307	1.52827	0.447966	3.41158	0.000645865	0.0077037	Adam33
ENSMUSG00000055818.2	43.2754	-0.591445	0.173377	-3.41132	0.00064649	0.00770676	A230083G16Rik
ENSMUSG00000107826.1	122.965	-0.864409	0.25346	-3.41044	0.000648586	0.00772735	Gm44242
ENSMUSG00000001472.17	19606	0.220511	0.0646634	3.41013	0.00064931	0.00773048	Tcf25
ENSMUSG00000025158.7	2213.52	0.139586	0.0409341	3.41002	0.000649586	0.00773048	Rfng
ENSMUSG00000030588.12	740.497	0.206025	0.0604477	3.40832	0.000653645	0.00776952	Yif1b
ENSMUSG00000027881.14	3287.93	-0.2073	0.0608226	-3.40828	0.00065374	0.00776952	Prpf38b
ENSMUSG00000040596.15	4214.44	0.105769	0.0310338	3.40818	0.000653979	0.00776952	Pogk
ENSMUSG00000104140.1	125.728	-0.532769	0.156378	-3.40693	0.000656979	0.00780074	Gm37140
ENSMUSG00000112964.1	606.958	-0.431347	0.12662	-3.40663	0.000657707	0.00780496	E430024I08Rik
ENSMUSG00000085998.8	503.276	-0.457759	0.134379	-3.40646	0.000658103	0.00780525	AW822252
ENSMUSG00000113852.1	142.88	-0.405628	0.119089	-3.40609	0.000659003	0.00781116	Gm48062
ENSMUSG00000039059.11	5114.01	0.257121	0.0754918	3.40595	0.000659348	0.00781116	Hrh3
ENSMUSG00000109362.1	139.519	-0.844083	0.247858	-3.40551	0.000660411	0.00781934	Gm44562
ENSMUSG00000028572.13	3965.42	-0.182917	0.0537331	-3.40418	0.00066363	0.00785302	Hook1
ENSMUSG00000011752.6	3854.26	0.232776	0.0683872	3.4038	0.000664554	0.00785881	Pgam1
ENSMUSG00000035559.9	350.521	0.25437	0.0747344	3.40365	0.000664926	0.00785881	Mpv17l2
ENSMUSG00000022477.12	19084.3	0.117291	0.0344616	3.40352	0.000665244	0.00785881	Aco2
ENSMUSG00000097596.1	130.833	0.460459	0.135315	3.40288	0.000666796	0.0078727	Gm26673
ENSMUSG00000097926.1	101.997	-0.511715	0.150388	-3.40262	0.00066742	0.00787563	Gm26575
ENSMUSG00000103132.1	71.331	-0.637863	0.187511	-3.40174	0.000669582	0.00789669	Gm37978
ENSMUSG00000028445.7	881.124	0.219444	0.0645127	3.40156	0.000670025	0.00789747	Enho
ENSMUSG00000072889.9	834.056	-0.187221	0.0550517	-3.40083	0.000671822	0.0079127	Nfxl1
ENSMUSG00000020358.17	6246.95	0.118957	0.03498	3.40073	0.000672072	0.0079127	Hnrnpab
ENSMUSG00000088820.1	29.7011	-0.702618	0.206637	-3.40025	0.000673251	0.00792213	Gm25224
ENSMUSG00000085139.1	69.4077	-1.967	0.578518	-3.40006	0.000673711	0.0079231	A730046J19Rik
ENSMUSG00000111491.1	78.083	-0.552753	0.162608	-3.3993	0.000675592	0.00794076	Gm47503
ENSMUSG00000040697.10	4234.31	0.105777	0.0311214	3.39886	0.000676675	0.0079432	Dnajc16
ENSMUSG00000032128.15	187.674	0.961921	0.283021	3.39877	0.000676906	0.0079432	Robo3
ENSMUSG00000040722.7	12787.8	0.266066	0.0782834	3.39875	0.000676936	0.0079432	Scamp5
ENSMUSG00000113427.1	166.596	-0.556623	0.163858	-3.39697	0.000681352	0.00799054	Gm46378
ENSMUSG00000087437.7	87.836	-1.13632	0.334533	-3.39672	0.00068199	0.00799355	Gm13112
ENSMUSG00000109648.1	122.356	-0.629281	0.185282	-3.39633	0.000682949	0.00799896	Svet1
ENSMUSG00000112948.1	88.1598	-0.659292	0.194125	-3.39623	0.000683215	0.00799896	Gm48871
ENSMUSG00000036390.8	148.6	0.465423	0.137056	3.39587	0.0006841	0.00800485	Gadd45a
ENSMUSG00000040385.6	9881.85	0.205477	0.0605358	3.39431	0.000688016	0.00804618	Ppp1ca
ENSMUSG00000021957.7	4478.03	0.161936	0.0477141	3.39387	0.000689116	0.00805455	Tkt
ENSMUSG00000039183.5	564.738	0.191516	0.0564377	3.39341	0.000690274	0.00806359	Nubp2
ENSMUSG00000015599.9	13630.9	0.173204	0.0510471	3.39302	0.000691259	0.0080706	Ttbk1
ENSMUSG00000041671.13	821.659	-0.152322	0.0449025	-3.39229	0.000693104	0.00808763	Pyroxd1
ENSMUSG00000029710.15	347.455	0.218936	0.0645522	3.39162	0.00069481	0.00810303	Ephb4
ENSMUSG00000028962.14	1314.74	0.220549	0.0650475	3.39058	0.00069744	0.00812917	Slc4a2
ENSMUSG00000055681.14	2502.65	0.129304	0.0381498	3.38937	0.00070054	0.00816076	Cope
ENSMUSG00000033209.17	1448.71	0.286954	0.0846772	3.38879	0.000702012	0.00817032	Ttc28
ENSMUSG00000110442.1	481.587	-0.421659	0.124429	-3.38874	0.00070214	0.00817032	Gm45804
ENSMUSG00000047710.8	2020.35	0.111763	0.0329907	3.3877	0.000704815	0.0081969	Champ1
ENSMUSG00000103624.1	86.881	-0.487456	0.143913	-3.38715	0.00070623	0.00820879	Gm3081
ENSMUSG00000014606.14	3755.03	0.138318	0.040851	3.38591	0.00070943	0.00824142	Slc25a11
ENSMUSG00000105720.1	170.359	-0.644257	0.190301	-3.38546	0.000710603	0.00825048	Gm42440
ENSMUSG00000067149.6	16.3085	-1.03791	0.306648	-3.38468	0.0007126	0.00826908	Jchain
ENSMUSG00000038000.10	999.177	0.182519	0.0539343	3.3841	0.00071413	0.00828225	Acd
ENSMUSG00000019831.14	11705.4	0.130304	0.0385129	3.38338	0.000715985	0.00829733	Wasf1
ENSMUSG00000037169.15	343.88	0.517413	0.152932	3.38329	0.000716222	0.00829733	Mycn
ENSMUSG00000052040.10	12192.8	0.294511	0.0870609	3.38281	0.000717478	0.00830729	Klf13
ENSMUSG00000029535.4	415.687	0.238531	0.0705184	3.38253	0.000718222	0.00831131	Triap1
ENSMUSG00000037012.18	13274.3	0.326889	0.0966479	3.38226	0.000718908	0.00831465	Hk1
ENSMUSG00000040164.3	233.278	0.528854	0.156404	3.38134	0.000721336	0.00833813	Kcns1
ENSMUSG00000103071.1	29.0871	-0.884879	0.261757	-3.38054	0.000723432	0.00835776	Gm38110
ENSMUSG00000024947.16	2764.6	0.1541	0.0455887	3.38023	0.000724247	0.00836256	Men1
ENSMUSG00000017210.14	4843.98	0.114169	0.0337793	3.37985	0.000725258	0.00836962	Med24
ENSMUSG00000042978.10	5254.45	0.303279	0.0897461	3.37931	0.000726689	0.00838152	Sbk1
ENSMUSG00000028538.12	1557.23	0.210309	0.0622515	3.37837	0.000729168	0.00840549	St3gal3
ENSMUSG00000014418.16	1129.07	-0.138904	0.0411346	-3.37681	0.000733309	0.00844857	Hps5
ENSMUSG00000107461.1	133.993	-0.53249	0.157715	-3.37629	0.000734704	0.00846	Gm44045
ENSMUSG00000078546.8	328.275	-0.450195	0.133367	-3.3756	0.000736549	0.00847658	Zfp995
ENSMUSG00000053930.13	900.412	0.695073	0.206015	3.37389	0.000741153	0.00852488	Shisa6
ENSMUSG00000071076.6	5122.47	0.18054	0.0535198	3.37333	0.000742649	0.00853741	Jund
ENSMUSG00000017639.13	21067.4	0.181688	0.0538748	3.37241	0.000745123	0.00856098	Rab11fip4
ENSMUSG00000011877.13	12087.1	0.232765	0.0690234	3.37227	0.000745517	0.00856098	Git1
ENSMUSG00000108268.1	190.405	-0.389186	0.115432	-3.37157	0.000747413	0.00857805	Gm44187
ENSMUSG00000092181.1	21.2125	-0.887739	0.263323	-3.37129	0.000748169	0.00858203	Gm20432
ENSMUSG00000101266.1	23.4965	-0.839438	0.249023	-3.37093	0.000749155	0.00858864	Gm29234
ENSMUSG00000104508.1	20.9279	-1.09143	0.323795	-3.37075	0.000749635	0.00858945	Gm37735
ENSMUSG00000108042.1	162.716	-0.399101	0.118413	-3.37041	0.000750553	0.00859527	B130021K23Rik
ENSMUSG00000024194.15	892.692	0.230879	0.0685172	3.36965	0.000752638	0.00861444	Cuta
ENSMUSG00000000811.13	118.074	0.392442	0.116473	3.36938	0.000753388	0.00861831	Txnrd3
ENSMUSG00000112169.1	58.5442	-0.739227	0.219431	-3.36883	0.000754886	0.00863074	Gm48536
ENSMUSG00000054793.8	7098.19	0.300927	0.0893428	3.36823	0.000756514	0.00864397	Cadm4
ENSMUSG00000025373.14	3013.07	0.129855	0.0385548	3.36806	0.000757001	0.00864397	Rnf41
ENSMUSG00000038702.6	2250.66	-0.338103	0.100388	-3.36795	0.000757281	0.00864397	Dsel
ENSMUSG00000030168.13	2503.7	0.18589	0.0552061	3.3672	0.000759349	0.00866286	Adipor2
ENSMUSG00000028797.20	2529.93	0.114911	0.0341345	3.36643	0.000761476	0.0086824	Tmem234
ENSMUSG00000047284.14	6251.88	0.114761	0.0340952	3.36591	0.000762929	0.00869423	Neurl4
ENSMUSG00000024099.14	4567.58	0.111377	0.033108	3.36405	0.000768086	0.00874737	Ndufv2
ENSMUSG00000038774.9	3628.45	-0.152983	0.0454775	-3.36392	0.000768426	0.00874737	Ascc3
ENSMUSG00000041313.14	3227.04	0.219998	0.0654044	3.36366	0.000769161	0.00875098	Slc7a1
ENSMUSG00000009090.17	7713.22	0.136159	0.0404935	3.3625	0.000772408	0.00877627	Ap1b1
ENSMUSG00000040586.8	830.088	-0.268394	0.0798214	-3.36243	0.000772596	0.00877627	Ofd1
ENSMUSG00000021978.9	8843.04	0.194233	0.057766	3.36241	0.00077264	0.00877627	Extl3
ENSMUSG00000029198.3	1259.67	0.156978	0.0466964	3.36167	0.000774731	0.00879525	Grpel1
ENSMUSG00000027133.3	1044.45	0.162118	0.0482369	3.36087	0.000776972	0.0088143	Nop10
ENSMUSG00000019796.12	6468.55	0.176264	0.0524476	3.36077	0.00077725	0.0088143	Lrp11
ENSMUSG00000048142.9	11788	0.344261	0.102466	3.35977	0.000780072	0.00884149	Nat8l
ENSMUSG00000044566.15	289.217	-0.277878	0.0827111	-3.35962	0.000780491	0.00884149	Cage1
ENSMUSG00000018411.17	19653.5	0.194912	0.0580205	3.35937	0.000781215	0.00884491	Mapt
ENSMUSG00000034868.8	6075.06	0.171331	0.0510096	3.35881	0.000782788	0.00885585	Myl12b
ENSMUSG00000114584.1	552.558	-0.286709	0.0853635	-3.35869	0.000783137	0.00885585	Gm47694
ENSMUSG00000063087.14	590.503	-0.266901	0.0794684	-3.35858	0.000783449	0.00885585	Gm10125
ENSMUSG00000024158.17	2242.02	0.134828	0.0401479	3.35828	0.000784294	0.00886062	Hagh
ENSMUSG00000026424.8	5160.01	0.141832	0.0422359	3.3581	0.0007848	0.00886156	Gpr37l1
ENSMUSG00000048271.14	7720.25	-0.172218	0.0512878	-3.35787	0.000785446	0.00886408	Rbm33
ENSMUSG00000065448.2	61.8918	-0.539369	0.160661	-3.35719	0.000787391	0.00888125	Mir154
ENSMUSG00000028004.12	509.721	-0.827823	0.246595	-3.35702	0.000787874	0.00888191	Npy2r
ENSMUSG00000053465.5	985.034	0.483162	0.143952	3.3564	0.000789646	0.00888635	Hs6st3
ENSMUSG00000109576.1	42.1914	-0.686897	0.204659	-3.3563	0.000789917	0.00888635	Gm44704
ENSMUSG00000021028.8	745.057	-0.23404	0.0697314	-3.3563	0.000789923	0.00888635	Mbip
ENSMUSG00000110400.1	121.909	-0.462	0.137652	-3.35629	0.000789964	0.00888635	Gm45416
ENSMUSG00000035964.8	4825.63	0.330248	0.0984623	3.35406	0.000796353	0.00895342	Tmem59l
ENSMUSG00000056306.5	437.611	0.466289	0.13905	3.35339	0.000798279	0.00897026	Sertm1
ENSMUSG00000041355.13	1825.29	0.136283	0.0406538	3.35229	0.000801467	0.00900125	Ssr2
ENSMUSG00000086308.1	567.43	-0.31294	0.093361	-3.35193	0.000802494	0.00900796	G630016G05Rik
ENSMUSG00000027288.16	21860.8	0.106139	0.0316687	3.35156	0.000803576	0.00901528	Zfp106
ENSMUSG00000103377.1	225.318	-0.537416	0.160375	-3.351	0.000805204	0.00902871	Gm37180
ENSMUSG00000003070.6	371.885	0.221248	0.0660357	3.35043	0.000806865	0.0090425	Efna2
ENSMUSG00000032212.10	4443.82	-0.115239	0.0344016	-3.3498	0.000808701	0.00905823	Sltm
ENSMUSG00000030774.13	11344.9	0.592372	0.176876	3.34909	0.00081078	0.00907666	Pak1
ENSMUSG00000107610.1	111.752	-0.358516	0.107093	-3.3477	0.000814852	0.00911739	D530018E20Rik
ENSMUSG00000087968.1	634.466	-0.364895	0.109007	-3.34745	0.000815594	0.00912081	Gm25395
ENSMUSG00000000743.9	2806.36	0.146472	0.04376	3.34717	0.000816405	0.00912501	Chmp1a
ENSMUSG00000025934.15	84.5607	-0.633308	0.189232	-3.34672	0.000817729	0.00913494	Gsta3
ENSMUSG00000002803.14	1710.91	0.150297	0.0449223	3.34571	0.00082072	0.00916347	Btbd6
ENSMUSG00000047824.13	1876.56	0.177255	0.0529845	3.34541	0.000821621	0.00916647	Pygo2
ENSMUSG00000049881.13	295.131	0.581269	0.173762	3.3452	0.000822232	0.00916647	2810025M15Rik
ENSMUSG00000111097.1	30.1442	-0.770254	0.230258	-3.34518	0.000822301	0.00916647	Gm34069
ENSMUSG00000005370.3	1305.29	0.153035	0.0457535	3.34477	0.00082351	0.00917507	Msh6
ENSMUSG00000057322.12	4907.11	0.159766	0.0477727	3.3443	0.000824916	0.00918585	Rpl38
ENSMUSG00000026750.6	3633.82	0.10432	0.0312026	3.34332	0.000827812	0.0092132	Psmb7
ENSMUSG00000028412.17	4454.88	0.168607	0.050447	3.34226	0.000831003	0.0092425	Slc44a1
ENSMUSG00000107197.1	30.5195	-0.74157	0.221884	-3.34215	0.000831327	0.0092425	Gm43312
ENSMUSG00000028917.14	3959.55	0.147798	0.0442334	3.34132	0.000833821	0.00926532	Plekhm2
ENSMUSG00000016253.12	1393.13	0.201905	0.0604304	3.34111	0.000834434	0.00926721	Nelfcd
ENSMUSG00000059070.16	2893.65	0.142571	0.0426798	3.34049	0.000836308	0.0092831	Rpl18
ENSMUSG00000104253.1	108.09	-0.384223	0.115035	-3.34006	0.000837611	0.00929265	Gm37174
ENSMUSG00000085093.1	51.0364	-0.673721	0.201727	-3.33976	0.000838497	0.00929756	Gm12737
ENSMUSG00000061778.10	1202.61	-0.253201	0.0758199	-3.33951	0.000839275	0.00930127	Mospd2
ENSMUSG00000104672.1	50.3771	-0.659703	0.197568	-3.33912	0.000840451	0.00930937	Gm43665
ENSMUSG00000003099.11	3306.85	0.263153	0.0788167	3.3388	0.000841419	0.00931517	Ppp5c
ENSMUSG00000018372.13	751.637	-0.1572	0.0470991	-3.33764	0.000844926	0.00934906	Cep95
ENSMUSG00000103497.1	215.396	-0.594239	0.178091	-3.33672	0.00084773	0.00937514	Gm37407
ENSMUSG00000029438.9	4435.96	0.155432	0.0465898	3.33617	0.000849416	0.0093884	Bcl7a
ENSMUSG00000061086.12	76.4598	1.50059	0.449813	3.33603	0.000849826	0.0093884	Myl4
ENSMUSG00000112317.1	79.9725	-0.518699	0.155538	-3.33487	0.000853389	0.0094228	Gm47580
ENSMUSG00000019849.11	1852.32	0.13641	0.0409457	3.33148	0.000863868	0.00953348	Prep
ENSMUSG00000092636.1	12.7914	-1.1606	0.348395	-3.33127	0.000864503	0.00953547	NA
ENSMUSG00000025369.15	14524.5	0.167358	0.0502445	3.33087	0.000865741	0.0095441	Smarcc2
ENSMUSG00000029467.15	50214.1	0.205152	0.0615942	3.3307	0.000866264	0.00954484	Atp2a2
ENSMUSG00000024958.12	2065.38	0.276138	0.0829262	3.32992	0.000868712	0.00956678	Gpr137
ENSMUSG00000072572.8	591.893	-0.241085	0.0724417	-3.32798	0.000874774	0.00962116	Slc39a2
ENSMUSG00000024309.14	1099.55	0.182446	0.0548223	3.32795	0.000874883	0.00962116	Pfdn6
ENSMUSG00000029206.13	1036.23	-0.280899	0.0844072	-3.3279	0.000875027	0.00962116	Nsun7
ENSMUSG00000022265.6	8661.8	0.181643	0.0545955	3.32707	0.000877629	0.00964472	Ank
ENSMUSG00000104821.1	57.7254	-0.601165	0.180697	-3.32691	0.000878136	0.00964523	Gm42481
ENSMUSG00000062647.16	7642.16	0.131809	0.0396216	3.32671	0.00087879	0.00964735	Rpl7a
ENSMUSG00000029777.10	4754.88	0.168908	0.0507788	3.32634	0.000879933	0.00965069	Gars
ENSMUSG00000029610.13	534.261	0.202758	0.0609558	3.32632	0.000880015	0.00965069	Aimp2
ENSMUSG00000077990.1	181.967	-0.447457	0.134536	-3.32593	0.000881252	0.00965744	NA
ENSMUSG00000061517.8	469.577	0.3385	0.101779	3.32583	0.000881552	0.00965744	Sox21
ENSMUSG00000105637.1	59.9042	-0.90129	0.271034	-3.32538	0.000882985	0.00966808	Gm42480
ENSMUSG00000028012.15	50.8381	-0.550432	0.165607	-3.32373	0.000888231	0.00972044	Rrh
ENSMUSG00000110924.1	264.958	3.32485	1.0005	3.32317	0.00089	0.00973472	Gm40518
ENSMUSG00000004798.14	6279.46	0.154846	0.0466004	3.32285	0.000891024	0.00974084	Ulk2
ENSMUSG00000049580.12	85.7888	0.588572	0.177155	3.32237	0.000892576	0.00975272	Tsku
ENSMUSG00000051934.4	1545.84	0.132685	0.0399423	3.32193	0.000893982	0.009763	Spats2
ENSMUSG00000023026.15	9281.6	0.245563	0.0739407	3.32108	0.000896706	0.00978411	Dip2b
ENSMUSG00000062309.8	452.904	0.18548	0.0558502	3.32103	0.00089685	0.00978411	Rpp25
ENSMUSG00000001576.14	5225.66	0.0943612	0.0284177	3.3205	0.00089855	0.00979594	Ergic1
ENSMUSG00000105624.1	226.803	-0.570419	0.171792	-3.32041	0.000898868	0.00979594	Gm43187
ENSMUSG00000102673.1	156.009	-0.510677	0.153833	-3.31969	0.000901178	0.009816	Gm37437
ENSMUSG00000040651.9	4848.85	-0.232081	0.0699217	-3.31916	0.000902899	0.00982964	Tasor
ENSMUSG00000102293.1	34.0732	-0.621991	0.187407	-3.31893	0.00090362	0.00983238	Gm37541
ENSMUSG00000006575.14	8506.75	0.196942	0.0593523	3.3182	0.000906005	0.00985321	Rundc3a
ENSMUSG00000039462.4	8.86143	2.17533	0.655763	3.31725	0.000909077	0.00987909	Col10a1
ENSMUSG00000077980.1	87.9241	-0.490908	0.147999	-3.31697	0.000909984	0.00987909	Mir654
ENSMUSG00000105176.1	468.538	-0.281571	0.0848898	-3.3169	0.000910208	0.00987909	Gm43668
ENSMUSG00000097855.7	116.57	-0.407021	0.122712	-3.31689	0.00091027	0.00987909	A930007I19Rik
ENSMUSG00000071793.12	810.978	-0.259347	0.0782016	-3.31638	0.000911902	0.00989168	2610005L07Rik
ENSMUSG00000111496.1	218.446	-0.339827	0.102489	-3.31574	0.000914007	0.00990939	Gm47483
ENSMUSG00000097230.1	128.581	-0.453291	0.136718	-3.31551	0.000914768	0.00991251	NA
ENSMUSG00000041712.7	1880.79	0.123894	0.0373862	3.3139	0.000920039	0.00996448	Ubr7
ENSMUSG00000025141.2	164.689	0.296705	0.0895434	3.31353	0.000921247	0.00996729	Myadml2
ENSMUSG00000071658.4	5000.55	0.3185	0.0961209	3.31353	0.00092125	0.00996729	Gng3
ENSMUSG00000034891.13	7896.21	0.628021	0.189549	3.31324	0.000922205	0.00997247	Sncb
ENSMUSG00000032014.6	389.432	0.218221	0.0658683	3.31299	0.000923035	0.0099763	Oaf
ENSMUSG00000110862.1	74.0801	-0.583256	0.176063	-3.31276	0.000923789	0.0099793	Gm35835
ENSMUSG00000022587.14	2929.68	0.53437	0.161325	3.31237	0.000925083	0.00998813	Ly6e
ENSMUSG00000042744.16	42202	0.140896	0.0425452	3.31168	0.000927387	0.0100042	Hectd4
ENSMUSG00000017764.2	924.564	0.140669	0.0424772	3.31163	0.000927528	0.0100042	Zswim1
ENSMUSG00000040276.14	15714.2	0.263534	0.0796041	3.31056	0.000931092	0.0100375	Pacsin1
ENSMUSG00000038467.15	5293.05	0.131945	0.0398645	3.30983	0.000933532	0.0100586	Chmp4b
ENSMUSG00000066621.12	5234.45	0.138522	0.0418558	3.30951	0.000934598	0.0100649	Tecpr1
ENSMUSG00000064720.1	99.3514	-0.52239	0.15787	-3.30898	0.000936351	0.0100786	Gm25856
ENSMUSG00000023913.17	3456.79	0.248831	0.075206	3.30866	0.000937449	0.0100849	Pla2g7
ENSMUSG00000086363.7	751.522	-0.299691	0.0905867	-3.30833	0.000938544	0.0100849	A330102I10Rik
ENSMUSG00000014959.12	3964.59	0.0938999	0.0283835	3.30826	0.000938776	0.0100849	Gorasp2
ENSMUSG00000045733.7	4511.1	0.464173	0.140308	3.30824	0.00093886	0.0100849	Sprn
ENSMUSG00000100552.1	111.93	-0.539677	0.16314	-3.30807	0.000939418	0.0100857	Gm29019
ENSMUSG00000102517.1	353.49	-0.509695	0.154123	-3.30707	0.000942762	0.0101165	Gm38085
ENSMUSG00000021273.10	2810.3	0.272932	0.0825745	3.30528	0.00094881	0.0101762	Fdft1
ENSMUSG00000065610.1	18.591	-0.881273	0.266707	-3.30427	0.000952227	0.0102076	Mir29a
ENSMUSG00000032479.15	22204.7	0.14328	0.0433673	3.30387	0.000953608	0.0102172	Map4
ENSMUSG00000022756.15	2773.46	0.183794	0.0556382	3.30338	0.000955264	0.0102297	Slc7a4
ENSMUSG00000063884.6	2236.34	-0.127427	0.0385832	-3.30265	0.000957744	0.010251	Ptcd3
ENSMUSG00000107041.1	186.256	-0.366423	0.110967	-3.30208	0.000959691	0.0102666	Gm42735
ENSMUSG00000068739.13	5522.97	0.166008	0.0502776	3.30183	0.000960561	0.0102706	Sars
ENSMUSG00000105929.1	71.1155	-0.485775	0.147137	-3.30153	0.000961599	0.0102706	Gm43693
ENSMUSG00000037260.8	2209	0.182871	0.0553916	3.30142	0.000961969	0.0102706	Hgsnat
ENSMUSG00000033377.14	798.235	-0.199055	0.0602942	-3.3014	0.00096203	0.0102706	Palmd
ENSMUSG00000030007.8	5898.25	0.101477	0.0307435	3.30076	0.000964221	0.0102888	Cct7
ENSMUSG00000108522.1	182.693	-0.495069	0.150012	-3.30019	0.000966195	0.0103046	Gm44664
ENSMUSG00000002103.15	3975.26	0.0895822	0.0271486	3.29969	0.000967902	0.0103143	Acp2
ENSMUSG00000057193.8	2130.84	0.149124	0.0451941	3.29964	0.000968086	0.0103143	Slc44a2
ENSMUSG00000102950.1	187.56	-0.519453	0.157441	-3.29935	0.000969081	0.0103196	Gm37018
ENSMUSG00000111481.1	23.4358	-0.744842	0.225772	-3.29909	0.000970001	0.0103242	Gm47652
ENSMUSG00000020952.10	2016.93	-0.154129	0.0467458	-3.29718	0.000976611	0.0103864	Scfd1
ENSMUSG00000026814.16	1250.83	0.181227	0.0549655	3.29712	0.000976834	0.0103864	Eng
ENSMUSG00000038489.8	528.38	0.187084	0.0567458	3.29689	0.000977634	0.0103896	Polr2l
ENSMUSG00000030499.9	343.707	0.398111	0.12077	3.29645	0.000979155	0.0103986	Kctd15
ENSMUSG00000025375.15	13355.3	0.162986	0.0494444	3.29636	0.000979475	0.0103986	Aatk
ENSMUSG00000111673.1	63.7471	-0.578944	0.175703	-3.29502	0.000984151	0.010443	Gm29724
ENSMUSG00000001419.17	15049.4	0.13138	0.0398794	3.29443	0.000986222	0.0104596	Mef2d
ENSMUSG00000020708.12	4463.13	0.165219	0.0501569	3.29404	0.000987583	0.0104667	Psmc5
ENSMUSG00000106475.1	149.671	-0.479936	0.14571	-3.29377	0.000988542	0.0104667	Gm43011
ENSMUSG00000027447.6	23298.1	0.14752	0.044788	3.29374	0.000988638	0.0104667	Cst3
ENSMUSG00000027404.15	1406.51	0.169065	0.0513303	3.29367	0.000988883	0.0104667	Snrpb
ENSMUSG00000098087.1	49.5685	0.817882	0.24834	3.29339	0.000989864	0.0104718	Gm17750
ENSMUSG00000106061.1	70.5043	-0.520766	0.158132	-3.29324	0.00099039	0.010472	Gm43773
ENSMUSG00000056515.8	2927.37	0.160826	0.0488374	3.29308	0.000990963	0.0104728	Rab31
ENSMUSG00000071662.3	1435.71	0.129949	0.0394643	3.29281	0.000991903	0.0104775	Polr2g
ENSMUSG00000029048.3	2145.99	0.113584	0.0344971	3.29257	0.000992772	0.0104814	Rer1
ENSMUSG00000027520.15	8845.08	-0.488012	0.148224	-3.2924	0.000993351	0.0104822	Zdbf2
ENSMUSG00000035580.10	81.66	0.533916	0.162175	3.29223	0.000993949	0.0104832	Kcnh8
ENSMUSG00000021702.7	225.04	2.66763	0.810552	3.29113	0.000997848	0.0105176	Thbs4
ENSMUSG00000106049.1	209.127	-0.557556	0.169417	-3.29103	0.000998209	0.0105176	Gm43019
ENSMUSG00000056267.14	1527.92	-0.254732	0.0774158	-3.29044	0.00100032	0.0105345	Cep70
ENSMUSG00000107892.1	49.5784	-0.650433	0.19769	-3.29017	0.00100126	0.0105391	Gm44524
ENSMUSG00000015094.16	4587.41	0.179472	0.0545624	3.2893	0.00100436	0.0105664	Npdc1
ENSMUSG00000006403.13	2072.32	0.309528	0.0941211	3.28861	0.00100683	0.0105835	Adamts4
[truncated: 21,219 more rows]

## Sheet: Suppl. Table 2B
Supplementary Table 2B. Male Con vs. MSUS gene expression
Ensembl_ID	baseMean	log2FoldChange	lfcSE	stat	pvalue	padj	Symbol
ENSMUSG00000040565.7	4546.84	-0.286395	0.0786214	-3.64271	0.000269781	0.999845	Btaf1
ENSMUSG00000015316.11	12.2463	-1.28047	0.39163	-3.26959	0.00107705	0.999845	Slamf1
ENSMUSG00000044176.11	63.8594	-0.465508	0.150143	-3.10043	0.00193242	0.999845	Spink10
ENSMUSG00000060950.12	788.232	0.178084	0.0576805	3.08742	0.00201905	0.999845	Trmt61a
ENSMUSG00000056999.14	3741.19	-0.514807	0.16689	-3.0847	0.00203758	0.999845	Ide
ENSMUSG00000100807.2	5.5007	1.52202	0.498419	3.0537	0.00226036	0.999845	Gm29521
ENSMUSG00000049538.14	343.982	0.265904	0.089718	2.96378	0.00303889	0.999845	Adamts16
ENSMUSG00000065642.1	5.61543	1.38775	0.499554	2.77798	0.0054698	0.999845	Snora69
ENSMUSG00000063897.3	370.865	0.216453	0.0796506	2.71752	0.00657724	0.999845	NA
ENSMUSG00000097863.1	10.3281	0.980218	0.364596	2.68851	0.00717725	0.999845	1010001B22Rik
ENSMUSG00000072594.3	7.46267	-1.20316	0.452005	-2.66183	0.00777163	0.999845	Gm16439
ENSMUSG00000104897.1	22.1978	0.660014	0.250421	2.63562	0.00839844	0.999845	Gm43203
ENSMUSG00000074800.4	9.40989	-0.934928	0.357029	-2.61864	0.0088282	0.999845	Gm4149
ENSMUSG00000090273.3	68.2063	0.358738	0.137193	2.61483	0.00892707	0.999845	Prr22
ENSMUSG00000111531.1	8.81401	1.11566	0.427826	2.60774	0.00911423	0.999845	Gm32688
ENSMUSG00000035200.7	16.1032	0.744238	0.286312	2.5994	0.00933875	0.999845	Chrnb4
ENSMUSG00000107276.1	92.1125	0.348545	0.134607	2.58936	0.00961549	0.999845	Gm42858
ENSMUSG00000019539.11	94.7951	0.321531	0.12423	2.5882	0.00964797	0.999845	Rcn3
ENSMUSG00000102139.1	17.1463	-0.679736	0.264909	-2.56592	0.0102902	0.999845	Gm37109
ENSMUSG00000039095.8	32.1992	0.49291	0.192731	2.5575	0.0105428	0.999845	En2
ENSMUSG00000104149.1	32.367	0.665267	0.260252	2.55624	0.0105809	0.999845	Gm37138
ENSMUSG00000071478.6	95.2786	0.350303	0.137964	2.53909	0.0111143	0.999845	H2ac7
ENSMUSG00000085655.5	40.8178	0.415863	0.164075	2.53459	0.0112579	0.999845	Gm15952
ENSMUSG00000031549.16	100.816	0.291767	0.116248	2.50987	0.0120775	0.999845	Ido2
ENSMUSG00000104686.1	8.07183	1.12647	0.452079	2.49174	0.0127117	0.999845	Gm42815
ENSMUSG00000095224.1	43.6726	0.507442	0.203877	2.48896	0.0128117	0.999845	NA
ENSMUSG00000015340.10	34.0703	0.473066	0.191075	2.4758	0.0132936	0.999845	Cybb
ENSMUSG00000086718.1	5.52778	1.17063	0.478457	2.44667	0.0144183	0.999845	Gm16069
ENSMUSG00000067203.7	36.4189	0.471191	0.192896	2.44272	0.014577	0.999845	H2-K2
ENSMUSG00000005907.14	1736.32	-0.0844402	0.0345868	-2.4414	0.0146306	0.999845	Pex1
ENSMUSG00000059645.6	18.9677	0.628654	0.25761	2.44033	0.014674	0.999845	Gm7361
ENSMUSG00000031171.11	774.452	-0.145551	0.0596601	-2.43967	0.0147007	0.999845	Ftsj1
ENSMUSG00000108723.1	6.66099	-1.20919	0.496655	-2.43467	0.0149054	0.999845	Gm44837
ENSMUSG00000019947.10	2764.94	-0.162669	0.0671916	-2.42098	0.0154789	0.999845	Arid5b
ENSMUSG00000025588.4	55.9416	-0.359555	0.148967	-2.41366	0.0157932	0.999845	Nat1
ENSMUSG00000037727.6	4.39746	2.63309	1.09107	2.41331	0.0158083	0.999845	Avp
ENSMUSG00000084744.1	55.53	0.367803	0.152703	2.40862	0.0160129	0.999845	NA
ENSMUSG00000113269.1	74.8996	-0.323703	0.134986	-2.39804	0.0164829	0.999845	Gm47494
ENSMUSG00000092368.1	165.817	-0.236608	0.0988486	-2.39364	0.0166822	0.999845	A930015D03Rik
ENSMUSG00000103685.1	39.5259	0.440829	0.184188	2.39336	0.0166948	0.999845	Gm37074
ENSMUSG00000030103.11	1865.8	-0.200833	0.0840207	-2.39028	0.0168354	0.999845	Bhlhe40
ENSMUSG00000112806.1	86.4108	0.320304	0.13405	2.38943	0.0168743	0.999845	Gm48146
ENSMUSG00000068487.6	6.63572	-1.00235	0.421689	-2.37699	0.0174546	0.999845	Ndufa11b
ENSMUSG00000031530.6	382.11	-0.366011	0.154214	-2.3734	0.0176252	0.999845	Dusp4
ENSMUSG00000110030.1	6.73884	1.04148	0.440542	2.3641	0.0180741	0.999845	Gm45546
ENSMUSG00000089643.2	5.51224	1.15605	0.489944	2.35956	0.0182968	0.999845	Gm16301
ENSMUSG00000035299.16	542.606	-0.341795	0.145097	-2.35564	0.018491	0.999845	Mid1
ENSMUSG00000032487.8	169.532	-0.577255	0.245433	-2.35198	0.0186736	0.999845	Ptgs2
ENSMUSG00000069272.6	112.999	0.349775	0.14929	2.34292	0.0191332	0.999845	H2ac8
ENSMUSG00000035364.1	26.3763	0.504629	0.215747	2.33898	0.0193364	0.999845	NA
ENSMUSG00000112714.1	11.9122	-0.74078	0.317218	-2.33524	0.0195309	0.999845	Gm4798
ENSMUSG00000086996.1	14.0163	-0.918741	0.394147	-2.33096	0.0197554	0.999845	4933416E14Rik
ENSMUSG00000102652.1	15.782	0.657309	0.283727	2.31669	0.0205204	0.999845	Gm37078
ENSMUSG00000030771.17	8.8225	-0.849847	0.367224	-2.31425	0.0206542	0.999845	NA
ENSMUSG00000040852.5	1017.42	-0.106506	0.0460888	-2.31089	0.0208391	0.999845	Plekhh2
ENSMUSG00000097416.2	34.4168	-0.443373	0.192055	-2.30858	0.020967	0.999845	Gm26670
ENSMUSG00000044461.6	275.151	0.207369	0.0902477	2.29778	0.0215745	0.999845	Shisa2
ENSMUSG00000097176.1	29.2803	0.499893	0.217561	2.29772	0.0215779	0.999845	NA
ENSMUSG00000104649.1	7.71566	-1.09604	0.47749	-2.29541	0.0217094	0.999845	Gm43712
ENSMUSG00000035495.15	928.273	0.111572	0.0487225	2.28994	0.0220248	0.999845	Tstd2
ENSMUSG00000073985.2	82.356	0.31031	0.135724	2.28633	0.0222351	0.999845	Gm10602
ENSMUSG00000065667.1	14.1788	0.795719	0.348054	2.2862	0.0222428	0.999845	Gm22576
ENSMUSG00000095054.1	13.3968	0.73401	0.32119	2.28528	0.0222964	0.999845	Gm13146
ENSMUSG00000069516.8	173.188	0.266948	0.116889	2.28378	0.0223847	0.999845	Lyz2
ENSMUSG00000045498.1	291.64	-0.171086	0.0749318	-2.28323	0.0224169	0.999845	Pcdhb3
ENSMUSG00000112516.1	7.2301	0.952318	0.417883	2.27891	0.0226725	0.999845	Gm47968
ENSMUSG00000024274.9	91.2369	0.339209	0.148882	2.27838	0.022704	0.999845	Zscan30
ENSMUSG00000100280.2	11.8557	0.750853	0.330184	2.27404	0.0229633	0.999845	Gm28417
ENSMUSG00000037552.17	365.3	0.149529	0.0658318	2.27138	0.0231241	0.999845	Plekhg2
ENSMUSG00000108737.1	82.3845	0.267126	0.117655	2.27043	0.0231817	0.999845	BC060293
ENSMUSG00000087084.1	21.1021	-0.777325	0.342451	-2.26988	0.0232146	0.999845	Gm13016
ENSMUSG00000079480.3	379.417	-0.150718	0.0664505	-2.26812	0.0233217	0.999845	Pin4
ENSMUSG00000027714.11	1358.2	-0.109467	0.0485273	-2.25578	0.0240846	0.999845	Exosc9
ENSMUSG00000065421.3	32.5546	0.4748	0.21056	2.25494	0.0241373	0.999845	Mirlet7a-1
ENSMUSG00000096971.1	14.6149	-0.700558	0.310819	-2.25391	0.024202	0.999845	4930556M19Rik
ENSMUSG00000108350.1	577.866	0.155475	0.0689956	2.2534	0.0242337	0.999845	Gm44950
ENSMUSG00000069041.8	4.88858	1.1443	0.509179	2.24734	0.0246182	0.999845	Slc25a31
ENSMUSG00000088170.1	5.82183	1.07513	0.479285	2.24319	0.0248845	0.999845	NA
ENSMUSG00000102565.1	66.9599	0.347348	0.154948	2.24171	0.02498	0.999845	Gm37036
ENSMUSG00000069520.6	1676.23	-0.103104	0.0460201	-2.24041	0.0250646	0.999845	Tmem19
ENSMUSG00000089887.2	8.14357	-1.03296	0.462734	-2.2323	0.025595	0.999845	4930428N03Rik
ENSMUSG00000087536.1	16.445	-0.855317	0.383919	-2.22786	0.02589	0.999845	Gm14246
ENSMUSG00000084604.1	120.229	0.309243	0.138828	2.22752	0.0259125	0.999845	Gm22205
ENSMUSG00000030177.14	388.491	0.148409	0.0668436	2.22024	0.0264025	0.999845	Ccdc77
ENSMUSG00000087660.1	24.8852	0.465668	0.2106	2.21114	0.0270258	0.999845	B230398E01Rik
ENSMUSG00000080727.2	68.1135	0.302247	0.136923	2.20742	0.0272846	0.999845	C920021L13Rik
ENSMUSG00000097324.8	104.759	0.27097	0.122955	2.20381	0.0275374	0.999845	Carmn
ENSMUSG00000020170.4	3903.73	-0.0593989	0.026986	-2.2011	0.0277287	0.999845	Frs2
ENSMUSG00000030214.6	4.53505	1.2314	0.560518	2.19689	0.0280282	0.999845	Plbd1
ENSMUSG00000051439.6	65.3272	0.305946	0.139844	2.18777	0.0286867	0.999845	Cd14
ENSMUSG00000088008.1	55.7375	0.372751	0.170597	2.18498	0.0288903	0.999845	Gm25492
ENSMUSG00000102931.1	10.2556	0.836555	0.38489	2.17349	0.0297436	0.999845	Gm38114
ENSMUSG00000050244.9	2102.29	-0.0769378	0.0354538	-2.17009	0.0300003	0.999845	Heatr1
ENSMUSG00000040964.16	2412.69	0.095364	0.0439505	2.16981	0.0300216	0.999845	Arhgef10l
ENSMUSG00000047492.5	4.11273	-1.71323	0.790525	-2.1672	0.0302195	0.999845	Inhbe
ENSMUSG00000020155.2	30.7778	0.428158	0.197852	2.16403	0.0304623	0.999845	Kcnmb1
ENSMUSG00000025038.7	136.987	0.289991	0.134093	2.1626	0.0305716	0.999845	Efhc2
ENSMUSG00000084087.1	58.9257	0.41129	0.190608	2.15779	0.0309445	0.999845	Gm13650
ENSMUSG00000084898.1	95.6494	-0.555604	0.258806	-2.1468	0.0318096	0.999845	Gm12371
ENSMUSG00000041733.10	1393.9	-0.113767	0.0530487	-2.14458	0.0319867	0.999845	Coq5
ENSMUSG00000080885.1	21.0726	-0.582977	0.271979	-2.14346	0.0320759	0.999845	Rpl10-ps6
ENSMUSG00000062743.9	112.541	0.280361	0.130838	2.14281	0.0321284	0.999845	Zfp677
ENSMUSG00000037827.5	9.05103	-0.79793	0.374053	-2.1332	0.0329081	0.999845	Gm5884
ENSMUSG00000040269.5	268.642	-0.157789	0.0740617	-2.13051	0.0331295	0.999845	Mrps28
ENSMUSG00000107859.1	54.3499	-0.374398	0.175784	-2.12987	0.0331822	0.999845	Gm30731
ENSMUSG00000068706.2	35.165	-0.400601	0.188313	-2.12732	0.0333937	0.999845	Gm10250
ENSMUSG00000079110.11	223.236	-0.205161	0.096453	-2.12706	0.0334149	0.999845	Capn3
ENSMUSG00000093404.1	22.5523	0.491931	0.231444	2.12549	0.0335459	0.999845	NA
ENSMUSG00000092281.1	6.59546	-0.947096	0.446077	-2.12317	0.0337399	0.999845	Hmgb1-ps7
ENSMUSG00000114633.1	7.16035	-0.869409	0.40996	-2.12072	0.0339455	0.999845	Gm46416
ENSMUSG00000086682.1	53.097	-0.356673	0.168253	-2.11987	0.0340174	0.999845	Gm16023
ENSMUSG00000050188.8	230.456	0.192922	0.0910204	2.11955	0.0340439	0.999845	Lsm10
ENSMUSG00000093085.1	7.60328	0.979995	0.462479	2.11901	0.03409	0.999845	NA
ENSMUSG00000092746.2	108.375	-0.355396	0.167791	-2.11809	0.0341677	0.999845	Rn7s6
ENSMUSG00000113302.1	5.20455	-1.30668	0.61731	-2.11674	0.0342822	0.999845	Gm32219
ENSMUSG00000086657.2	22.7704	0.46674	0.220575	2.11601	0.0343436	0.999845	Stamos
ENSMUSG00000036208.13	355.189	0.158494	0.0751144	2.11003	0.034856	0.999845	Nepro
ENSMUSG00000097596.1	129.848	0.259321	0.122981	2.10863	0.0349763	0.999845	Gm26673
ENSMUSG00000018983.9	42.8259	0.546834	0.259621	2.10628	0.0351803	0.999845	E2f2
ENSMUSG00000049092.10	1388.48	-0.184519	0.0877189	-2.10353	0.0354197	0.999845	Gpr137c
ENSMUSG00000045345.6	17.9961	0.559719	0.266369	2.10129	0.0356154	0.999845	9530056K15Rik
ENSMUSG00000095087.1	19.6962	-0.492601	0.234466	-2.10095	0.0356456	0.999845	NA
ENSMUSG00000097029.2	5.33183	1.07991	0.514703	2.09812	0.0358947	0.999845	Gm26560
ENSMUSG00000086486.1	10.1991	-0.811904	0.387428	-2.09562	0.0361157	0.999845	Ift88os
ENSMUSG00000070526.2	15.7262	0.600201	0.286757	2.09307	0.0363431	0.999845	Peg12
ENSMUSG00000098447.2	16.5693	0.563179	0.26917	2.09228	0.0364136	0.999845	Gm27184
ENSMUSG00000026715.12	19.093	0.52994	0.253687	2.08895	0.0367123	0.999845	Serpinc1
ENSMUSG00000018752.19	8.29601	0.774818	0.371012	2.08839	0.0367627	0.999845	Tnfsfm13
ENSMUSG00000041361.13	10.2679	0.706845	0.339111	2.0844	0.0371235	0.999845	Myzap
ENSMUSG00000050503.8	31.2719	0.43502	0.208876	2.08266	0.0372818	0.999845	Fbxl22
ENSMUSG00000098889.1	10.298	0.677915	0.325628	2.08187	0.0373545	0.999845	Gm27206
ENSMUSG00000048502.14	6.39638	0.978571	0.471062	2.07737	0.0377674	0.999845	Duxbl1
ENSMUSG00000022831.14	171.469	-0.210665	0.101412	-2.07731	0.0377726	0.999845	Hcls1
ENSMUSG00000032419.8	106.991	0.314459	0.151382	2.07725	0.0377784	0.999845	Tbx18
ENSMUSG00000097318.1	36.8019	0.445199	0.214616	2.0744	0.0380422	0.999845	1700007L15Rik
ENSMUSG00000003190.12	60.0334	0.306634	0.14809	2.0706	0.0383966	0.999845	Bcl2l12
ENSMUSG00000039236.18	21.3865	0.505463	0.24454	2.06699	0.0387346	0.999845	Isg20
ENSMUSG00000103251.1	79.7669	0.325566	0.157586	2.06596	0.0388322	0.999845	Gm37519
ENSMUSG00000107881.1	81.5332	0.298664	0.144658	2.06463	0.0389583	0.999845	Gm44250
ENSMUSG00000024215.13	8.41996	-0.813914	0.394252	-2.06445	0.0389751	0.999845	Spdef
ENSMUSG00000056032.12	22.7573	0.524745	0.254323	2.0633	0.0390839	0.999845	BC018473
ENSMUSG00000030157.5	295.222	0.139763	0.0678289	2.06052	0.0393485	0.999845	Clec2d
ENSMUSG00000031603.14	28.1317	0.404849	0.197227	2.05271	0.0401008	0.999845	Fgf20
ENSMUSG00000105787.1	6.59885	-1.00316	0.488958	-2.05162	0.0402067	0.999845	Gm8099
ENSMUSG00000113835.1	16.7913	0.698185	0.34067	2.04945	0.0404185	0.999845	Gm19554
ENSMUSG00000044328.13	116.662	0.254608	0.124381	2.04701	0.0406573	0.999845	Trp53i13
ENSMUSG00000058626.16	23.5242	1.08646	0.530947	2.04627	0.0407296	0.999845	Capn11
ENSMUSG00000029675.12	302.753	0.248613	0.121697	2.04288	0.0410641	0.999845	Eln
ENSMUSG00000100736.1	11.2705	0.666325	0.326438	2.0412	0.0412308	0.999845	Gm5147
ENSMUSG00000034460.9	22.6065	-0.490032	0.240285	-2.03938	0.0414118	0.999845	Six4
ENSMUSG00000064655.1	21.8052	-0.47126	0.231269	-2.03771	0.0415787	0.999845	Gm25788
ENSMUSG00000112061.1	8.72639	-0.811111	0.398766	-2.03405	0.0419461	0.999845	Gm8249
ENSMUSG00000105636.1	45.0454	0.333277	0.163877	2.03369	0.0419825	0.999845	Gm43625
ENSMUSG00000107472.1	27.1861	0.527292	0.259332	2.03327	0.0420252	0.999845	Gm44265
ENSMUSG00000040432.4	5.29478	1.04703	0.515037	2.03292	0.0420603	0.999845	Ltb4r2
ENSMUSG00000097547.8	78.2008	0.272893	0.134352	2.03118	0.0422366	0.999845	B230110C06Rik
ENSMUSG00000001558.5	21.0914	-0.463752	0.228553	-2.02908	0.0424504	0.999845	Klhl10
ENSMUSG00000030727.12	435.033	0.118462	0.0584238	2.02764	0.0425971	0.999845	Rabep2
ENSMUSG00000035551.6	219.482	0.532467	0.263248	2.02268	0.0431059	0.999845	Igfbpl1
ENSMUSG00000024669.7	4.71734	-1.32807	0.658822	-2.01583	0.0438175	0.999845	Cd5
ENSMUSG00000020169.4	7.6013	-1.18533	0.588389	-2.01454	0.0439526	0.999845	Best3
ENSMUSG00000092990.1	19.2445	0.569981	0.283158	2.01294	0.0441209	0.999845	Mir466q
ENSMUSG00000101969.2	5.06553	-1.07484	0.53455	-2.01073	0.0443536	0.999845	Gm20125
ENSMUSG00000109110.1	13.5651	-0.689045	0.34342	-2.00642	0.0448114	0.999845	Gm45014
ENSMUSG00000074999.2	5.38026	-1.01665	0.507699	-2.00246	0.0452349	0.999845	Gm10797
ENSMUSG00000005611.15	168.866	0.214933	0.10742	2.00087	0.0454062	0.999845	Irag1
ENSMUSG00000019814.5	622.861	-0.113022	0.0564917	-2.00069	0.0454257	0.999845	Ltv1
ENSMUSG00000030980.17	1341.2	-0.0828416	0.0414155	-2.00026	0.0454726	0.999845	Knop1
ENSMUSG00000112558.1	17.3265	0.55738	0.278687	2.00002	0.0454982	0.999845	Gm32364
ENSMUSG00000017007.9	36.8182	0.366782	0.18356	1.99816	0.0456995	0.999845	Rbpjl
ENSMUSG00000080928.1	32.2779	0.448365	0.224428	1.99781	0.0457373	0.999845	Hmgb1-ps6
ENSMUSG00000109587.1	16.8141	0.620225	0.310692	1.99627	0.0459045	0.999845	Gm31105
ENSMUSG00000047632.10	183.35	-0.222976	0.111732	-1.99563	0.0459745	0.999845	Fgfbp3
ENSMUSG00000053522.11	7.18404	-0.7691	0.385707	-1.994	0.0461522	0.999845	Lgals7
ENSMUSG00000033762.7	83.8657	-0.244505	0.12285	-1.99027	0.0465607	0.999845	Recql4
ENSMUSG00000011305.11	10.0144	-0.884021	0.444512	-1.98874	0.0467296	0.999845	Plin5
ENSMUSG00000081257.1	44.3565	0.340994	0.171663	1.98642	0.0469869	0.999845	Gm13607
ENSMUSG00000051354.14	33.1275	-1.17437	0.591632	-1.98496	0.0471488	0.999845	Samd3
ENSMUSG00000088176.1	23.8335	-0.5088	0.2564	-1.9844	0.0472115	0.999845	NA
ENSMUSG00000107531.1	73.7893	0.287908	0.145214	1.98265	0.0474065	0.999845	E330037G11Rik
ENSMUSG00000043895.6	132.552	0.254611	0.128476	1.98178	0.0475035	0.999845	S1pr2
ENSMUSG00000079076.2	34.6855	-0.380262	0.192149	-1.979	0.0478165	0.999845	Gm3086
ENSMUSG00000070713.5	4.45187	1.02225	0.516654	1.97861	0.0478604	0.999845	Hmgn2-ps
ENSMUSG00000050150.16	8.1726	-0.92999	0.470206	-1.97784	0.0479473	0.999845	Slc9b1
ENSMUSG00000105970.1	220.049	0.186411	0.0943316	1.97612	0.0481407	0.999845	Gm43360
ENSMUSG00000087807.1	20.927	0.495211	0.250696	1.97535	0.0482287	0.999845	NA
ENSMUSG00000102505.1	4.1523	1.10934	0.561604	1.97531	0.0482329	0.999845	1600017P15Rik
ENSMUSG00000058443.5	4.67625	1.11338	0.564231	1.97328	0.0484642	0.999845	Rpl10-ps3
ENSMUSG00000094868.1	101.539	0.401639	0.203679	1.97192	0.0486189	0.999845	Dlx6os2
ENSMUSG00000106375.1	4.13416	1.05086	0.533612	1.96934	0.0489142	0.999845	Gm43361
ENSMUSG00000103770.1	363.254	0.1673	0.0850149	1.96789	0.0490808	0.999845	Pcdha9
ENSMUSG00000006313.5	19.1211	-0.535531	0.272164	-1.96768	0.0491051	0.999845	Upk1a
ENSMUSG00000082503.1	50.3126	0.315532	0.160558	1.96522	0.0493887	0.999845	Gm12229
ENSMUSG00000114016.1	87.1456	0.299299	0.152777	1.95906	0.0501063	0.999845	Gm47258
ENSMUSG00000028411.15	1542.7	-0.0727224	0.0371357	-1.95829	0.050196	0.999845	Aptx
ENSMUSG00000114737.1	9.44225	-0.754183	0.385167	-1.95807	0.0502219	0.999845	Gm8483
ENSMUSG00000003379.7	11.5262	0.8355	0.426911	1.95708	0.0503379	0.999845	Cd79a
ENSMUSG00000048498.7	5.31035	1.08392	0.553859	1.95704	0.0503428	0.999845	Cd300e
ENSMUSG00000104535.1	4.91208	1.23016	0.629582	1.95394	0.0507087	0.999845	Gm42686
ENSMUSG00000021176.6	12.3361	0.802156	0.410812	1.95261	0.0508657	0.999845	Efcab11
ENSMUSG00000037921.15	69.6213	0.322477	0.165303	1.95082	0.0510781	0.999845	Ddx60
ENSMUSG00000020806.15	94.5562	-0.222466	0.11404	-1.95076	0.0510854	0.999845	Rhbdf2
ENSMUSG00000089313.2	10.5147	0.700792	0.359446	1.94965	0.0512183	0.999845	Gm23182
ENSMUSG00000002661.14	447.531	0.122506	0.062863	1.94878	0.0513214	0.999845	Alkbh7
ENSMUSG00000095184.1	5.59215	-0.884793	0.454244	-1.94784	0.0514346	0.999845	NA
ENSMUSG00000022769.7	449.521	-0.244829	0.125738	-1.94715	0.0515172	0.999845	Sdf2l1
ENSMUSG00000097548.1	12.379	-0.665406	0.342298	-1.94394	0.051903	0.999845	Gm26748
ENSMUSG00000084105.1	29.2677	-0.485779	0.25005	-1.94273	0.0520488	0.999845	Gm13252
ENSMUSG00000047257.13	4.73402	-0.943294	0.485607	-1.94251	0.0520757	0.999845	Prss45
ENSMUSG00000094710.1	4.30942	1.09086	0.561892	1.94141	0.0522085	0.999845	NA
ENSMUSG00000039063.5	17.7644	-0.579887	0.298754	-1.94102	0.0522561	0.999845	Echdc3
ENSMUSG00000098583.1	4.38192	-1.21124	0.624695	-1.93893	0.0525098	0.999845	Mir7044
ENSMUSG00000047182.6	4.68743	0.961253	0.495883	1.93847	0.052566	0.999845	Irs3
ENSMUSG00000065603.1	9.47218	-0.702904	0.362726	-1.93784	0.0526431	0.999845	Mir218-1
ENSMUSG00000085669.1	9.73992	-0.761826	0.393591	-1.93558	0.0529197	0.999845	Gm14817
ENSMUSG00000065298.1	9.71269	0.69254	0.357802	1.93554	0.0529239	0.999845	Gm26121
ENSMUSG00000052135.8	1299.17	0.169986	0.087991	1.93185	0.0533775	0.999845	Foxo6
ENSMUSG00000096648.1	18.7313	-0.4815	0.249281	-1.93155	0.053415	0.999845	NA
ENSMUSG00000095134.2	35.5429	0.597878	0.309703	1.93049	0.0535467	0.999845	Mid1-ps1
ENSMUSG00000011267.8	13.768	-0.751097	0.389216	-1.92977	0.0536353	0.999845	Zfp296
ENSMUSG00000054690.17	281.858	0.163107	0.0845219	1.92976	0.0536361	0.999845	Emcn
ENSMUSG00000111068.1	118.298	0.243382	0.126286	1.92723	0.0539504	0.999845	Gm35501
ENSMUSG00000022204.8	580.528	-0.138797	0.072077	-1.92568	0.0541446	0.999845	Ngdn
ENSMUSG00000031145.15	37.906	0.336834	0.175054	1.92417	0.0543332	0.999845	Prickle3
ENSMUSG00000104332.1	23.5313	0.433873	0.225775	1.92171	0.0546428	0.999845	Gm38283
ENSMUSG00000113966.1	44.2262	0.310005	0.161573	1.91867	0.055026	0.999845	Gm47980
ENSMUSG00000025176.14	30.327	0.423718	0.221069	1.91668	0.0552786	0.999845	Hoga1
ENSMUSG00000108959.1	7.23593	-0.860434	0.449199	-1.91549	0.0554307	0.999845	Gm44697
ENSMUSG00000044813.15	1041.01	0.186075	0.097166	1.91502	0.0554901	0.999845	Shb
ENSMUSG00000003617.16	574.01	0.17148	0.0896042	1.91375	0.0556518	0.999845	Cp
ENSMUSG00000105471.1	16.4545	0.551527	0.288473	1.91188	0.0558911	0.999845	A430073D23Rik
ENSMUSG00000049751.6	27.5205	0.409056	0.214217	1.90954	0.0561929	0.999845	Rpl36al
ENSMUSG00000107262.1	36.6508	0.381956	0.200037	1.90943	0.0562072	0.999845	Gm18753
ENSMUSG00000097728.1	94.6656	0.247025	0.129559	1.90666	0.0565642	0.999845	NA
ENSMUSG00000042579.2	1300.35	0.0903113	0.0473955	1.90548	0.0567174	0.999845	4632404H12Rik
ENSMUSG00000074916.5	91.1124	0.270207	0.141814	1.90536	0.0567334	0.999845	Chst14
ENSMUSG00000085389.7	258.095	0.143703	0.0754282	1.90516	0.0567592	0.999845	1700003M07Rik
ENSMUSG00000034173.13	342.715	0.132087	0.0694132	1.90291	0.0570518	0.999845	Zbed5
ENSMUSG00000083723.1	14.7631	0.530442	0.278978	1.90138	0.0572525	0.999845	Rpl23a-ps14
ENSMUSG00000051599.4	222.65	-0.162407	0.0854812	-1.89991	0.0574443	0.999845	Pcdhb2
ENSMUSG00000111065.1	14.97	0.583158	0.307061	1.89916	0.0575434	0.999845	Gm47676
ENSMUSG00000037692.14	6078.4	0.0966806	0.0509173	1.89878	0.057594	0.999845	Ahdc1
ENSMUSG00000022510.14	27.8674	-0.478301	0.251995	-1.89806	0.0576881	0.999845	Trp63
ENSMUSG00000046750.17	95.8149	0.318447	0.167834	1.89739	0.0577761	0.999845	Selenov
ENSMUSG00000113157.1	63.8079	0.279703	0.147443	1.89703	0.0578242	0.999845	Gm48693
ENSMUSG00000021271.5	766.324	0.0908018	0.0479049	1.89546	0.0580317	0.999845	Zfp839
ENSMUSG00000034792.8	89.3306	0.243329	0.128508	1.8935	0.0582918	0.999845	Gna15
ENSMUSG00000093007.1	8.65281	-0.725808	0.383492	-1.89263	0.058407	0.999845	Mir15a
ENSMUSG00000110910.1	12.5019	-0.583309	0.308473	-1.89096	0.0586298	0.999845	4921534A09Rik
ENSMUSG00000028943.18	16.2732	-0.517456	0.273967	-1.88875	0.0589252	0.999845	Espn
ENSMUSG00000053012.17	468.631	-0.118875	0.0629682	-1.88786	0.0590442	0.999845	Krcc1
ENSMUSG00000028786.15	45.2798	-0.366838	0.194368	-1.88733	0.0591155	0.999845	Tmem54
ENSMUSG00000064202.15	122.029	-0.26253	0.139105	-1.88728	0.0591226	0.999845	Spata6l
ENSMUSG00000005204.12	3248.53	-0.0612535	0.0325119	-1.88403	0.0595604	0.999845	Senp3
ENSMUSG00000047843.16	951.478	0.146874	0.0779657	1.88382	0.0595887	0.999845	Bri3
ENSMUSG00000087196.1	4.99833	-1.18668	0.630197	-1.88302	0.059697	0.999845	Gm13373
ENSMUSG00000107734.1	12.4733	0.658742	0.350144	1.88135	0.0599248	0.999845	Gm30055
ENSMUSG00000086493.1	5.88504	0.921295	0.489947	1.8804	0.0600538	0.999845	Gm12204
ENSMUSG00000032741.9	2586.21	0.0765202	0.0407447	1.87804	0.0603756	0.999845	Tpcn1
ENSMUSG00000049796.4	141.491	-0.556999	0.296978	-1.87555	0.0607164	0.999845	Crh
ENSMUSG00000114618.1	4.05695	1.15222	0.614521	1.87499	0.0607938	0.999845	Gm41183
ENSMUSG00000103529.1	38.9599	-0.376665	0.20126	-1.87154	0.0612709	0.999845	A730089K16Rik
ENSMUSG00000026611.17	23.9742	-0.426473	0.22803	-1.87025	0.0614488	0.999845	Spata17
ENSMUSG00000059852.7	136.419	0.319165	0.170946	1.86705	0.0618942	0.999845	Kcng2
ENSMUSG00000081574.1	21.41	0.564076	0.30223	1.86638	0.0619881	0.999845	Gm14429
ENSMUSG00000090622.1	156.242	-0.17836	0.0955903	-1.86588	0.0620587	0.999845	A930033H14Rik
ENSMUSG00000055555.1	5.75044	-0.90246	0.483899	-1.86498	0.0621845	0.999845	Ct55
ENSMUSG00000028763.17	1426.98	0.115568	0.061976	1.86472	0.0622204	0.999845	Hspg2
ENSMUSG00000106969.1	6.61514	0.799047	0.4286	1.86432	0.062277	0.999845	Gm42882
ENSMUSG00000056214.8	414.025	0.146719	0.0786988	1.86431	0.0622775	0.999845	Pard6g
ENSMUSG00000086043.1	8.7381	0.716298	0.384321	1.8638	0.0623491	0.999845	Gm12473
ENSMUSG00000069008.3	10.6626	0.588864	0.316139	1.86267	0.0625082	0.999845	Gm5537
ENSMUSG00000029384.5	49.4676	0.345444	0.185664	1.86058	0.0628031	0.999845	2010109A12Rik
ENSMUSG00000005813.12	1903.29	-0.078618	0.0422701	-1.85989	0.0629005	0.999845	Metap1
ENSMUSG00000081413.3	5.36069	-0.94529	0.508316	-1.85965	0.0629349	0.999845	Uqcrh-ps2
ENSMUSG00000022280.8	1953.1	-0.0842066	0.0453171	-1.85816	0.0631458	0.999845	Rnf19a
ENSMUSG00000044542.3	5.87337	0.823446	0.443157	1.85813	0.0631499	0.999845	Prop1
ENSMUSG00000111746.1	4.6356	-1.1336	0.610262	-1.85756	0.063231	0.999845	4933422A05Rik
ENSMUSG00000029372.7	7.63438	1.41499	0.761845	1.85732	0.0632654	0.999845	Ppbp
ENSMUSG00000022109.5	980.505	-0.0936102	0.0504343	-1.85608	0.0634415	0.999845	Med4
ENSMUSG00000111874.1	10.6937	0.669216	0.360605	1.85581	0.0634803	0.999845	Gm36539
ENSMUSG00000087785.1	25.529	0.463363	0.249823	1.85477	0.0636292	0.999845	NA
ENSMUSG00000025491.14	31.0685	0.460006	0.248105	1.85408	0.063728	0.999845	Ifitm1
ENSMUSG00000106619.1	19.3864	0.479402	0.258776	1.85257	0.0639435	0.999845	Gm9353
ENSMUSG00000080543.1	11.6377	0.706068	0.381542	1.85056	0.0642322	0.999845	NA
ENSMUSG00000026073.13	13.1005	0.533561	0.288444	1.84979	0.0643438	0.999845	Il1r2
ENSMUSG00000077569.1	22.5106	0.410755	0.222407	1.84686	0.0647674	0.999845	Gm24608
ENSMUSG00000109268.1	13.9072	-0.587732	0.31831	-1.84642	0.0648319	0.999845	9530078K11Rik
ENSMUSG00000083889.4	75.5432	-0.30737	0.166548	-1.84553	0.0649603	0.999845	E530001F21Rik
ENSMUSG00000078648.2	10.6852	0.612137	0.331903	1.84433	0.0651354	0.999845	Gm17546
ENSMUSG00000105966.1	12.898	0.538182	0.292167	1.84204	0.0654693	0.999845	Gm43242
ENSMUSG00000022814.6	903.379	-0.0798695	0.0433922	-1.84064	0.0656738	0.999845	Umps
ENSMUSG00000040723.14	303.742	0.15714	0.0854172	1.83968	0.0658152	0.999845	Rcsd1
ENSMUSG00000076441.9	1973.09	0.148877	0.0810264	1.83739	0.0661523	0.999845	Ass1
ENSMUSG00000026069.15	10.0705	0.683743	0.372145	1.8373	0.0661651	0.999845	Il1rl1
ENSMUSG00000037470.14	5335.52	-0.0730352	0.0397618	-1.83682	0.0662368	0.999845	Uggt1
ENSMUSG00000040841.5	84.7598	0.299695	0.16318	1.83659	0.0662698	0.999845	Six5
ENSMUSG00000106706.1	143.287	-0.245831	0.133869	-1.83635	0.0663055	0.999845	C530043K16Rik
ENSMUSG00000046961.7	63.5004	0.296854	0.161715	1.83566	0.0664084	0.999845	Gpr156
ENSMUSG00000078521.2	5.05401	0.893392	0.486744	1.83545	0.0664396	0.999845	Aunip
ENSMUSG00000083274.1	69.7009	0.413673	0.22539	1.83536	0.0664522	0.999845	Zcchc9-ps
ENSMUSG00000074361.10	62.1514	-0.268656	0.146557	-1.83311	0.0667855	0.999845	C5ar2
ENSMUSG00000082413.1	14.6754	0.603208	0.329499	1.83068	0.0671476	0.999845	Gm13401
ENSMUSG00000042293.8	103.181	0.240437	0.131361	1.83035	0.0671974	0.999845	Gm5617
ENSMUSG00000073739.3	32.7519	-0.366606	0.200409	-1.82929	0.0673564	0.999845	Gm16287
ENSMUSG00000104222.1	58.5942	-0.357969	0.19589	-1.82739	0.0676408	0.999845	Gm7292
ENSMUSG00000107255.1	4.29756	1.06337	0.582533	1.82542	0.0679381	0.999845	Gm43416
ENSMUSG00000112375.1	9.57639	-0.724729	0.397417	-1.8236	0.0682124	0.999845	Gm38560
ENSMUSG00000054021.6	627.244	0.141617	0.0776748	1.8232	0.0682728	0.999845	Sirt5
ENSMUSG00000018830.8	526.395	0.28404	0.155868	1.82231	0.068408	0.999845	Myh11
ENSMUSG00000055652.14	342.21	0.138524	0.0760186	1.82224	0.0684191	0.999845	Klhl25
ENSMUSG00000085996.1	29.7477	0.402288	0.220913	1.82103	0.068603	0.999845	A830012C17Rik
ENSMUSG00000049709.4	150.751	0.463423	0.254503	1.82089	0.0686232	0.999845	Nlrp10
ENSMUSG00000081520.1	41.7856	0.328607	0.180475	1.82079	0.0686393	0.999845	Gm16200
ENSMUSG00000028871.7	171.421	0.26873	0.147609	1.82055	0.0686751	0.999845	Rspo1
ENSMUSG00000030539.13	1261.05	0.0781237	0.0429151	1.82042	0.0686944	0.999845	Sema4b
ENSMUSG00000032180.11	368.206	0.149396	0.0820952	1.81979	0.0687913	0.999845	Tmed1
ENSMUSG00000054426.11	279.185	0.126669	0.0696558	1.81851	0.0689868	0.999845	A930005H10Rik
ENSMUSG00000021469.9	5.02686	-1.16482	0.640556	-1.81845	0.0689955	0.999845	Msx2
ENSMUSG00000105009.1	4.32583	-1.06676	0.58669	-1.81827	0.0690232	0.999845	Gm42774
ENSMUSG00000108255.1	48.3616	0.296833	0.163375	1.81688	0.0692355	0.999845	Gm16499
ENSMUSG00000030546.14	4.52773	-1.09763	0.604778	-1.81493	0.0695349	0.999845	Plin1
ENSMUSG00000097271.1	67.7349	0.288594	0.159041	1.81459	0.0695873	0.999845	Gm9903
ENSMUSG00000042874.1	16.0789	0.576364	0.317784	1.8137	0.0697244	0.999845	D930007J09Rik
ENSMUSG00000020679.11	20.0005	0.466706	0.257357	1.81346	0.0697606	0.999845	Hnf1b
ENSMUSG00000024236.18	1545.47	0.132196	0.072952	1.8121	0.0699713	0.999845	Svil
ENSMUSG00000092952.1	4.40813	-0.989784	0.546506	-1.81111	0.0701234	0.999845	Mir3059
ENSMUSG00000029162.15	223.912	0.160449	0.0886146	1.81064	0.070197	0.999845	Khk
ENSMUSG00000106917.1	21.6872	-0.445644	0.246404	-1.80859	0.0705148	0.999845	Gm7832
ENSMUSG00000085680.1	21.2503	0.498853	0.275986	1.80753	0.0706802	0.999845	Gm13327
ENSMUSG00000053453.9	1471.59	-0.0823914	0.0455832	-1.8075	0.070685	0.999845	Thoc7
ENSMUSG00000104496.1	8.66101	-0.638582	0.353325	-1.80735	0.0707082	0.999845	Gm5837
ENSMUSG00000081562.1	18.8722	-0.474729	0.262672	-1.80731	0.0707145	0.999845	Gm11575
ENSMUSG00000017453.4	125.4	0.394852	0.218708	1.80538	0.0710148	0.999845	Pipox
ENSMUSG00000030966.13	78.536	0.230213	0.127543	1.80499	0.0710767	0.999845	Trim21
ENSMUSG00000065532.1	7.48462	-0.807343	0.447468	-1.80425	0.0711924	0.999845	Mir187
ENSMUSG00000002007.5	209.805	-0.207767	0.115279	-1.80229	0.0714995	0.999845	Srpk3
ENSMUSG00000079137.3	9.80543	-0.786824	0.436751	-1.80154	0.0716182	0.999845	Rpl27-ps1
ENSMUSG00000034584.3	423.011	-0.502718	0.279269	-1.80012	0.0718411	0.999845	Exph5
ENSMUSG00000058603.10	16.5288	0.471806	0.262453	1.79767	0.0722287	0.999845	Rpl28-ps1
ENSMUSG00000096956.2	61.1058	0.27543	0.153284	1.79686	0.0723576	0.999845	Snhg18
ENSMUSG00000105753.1	152.099	0.252384	0.140501	1.79632	0.0724432	0.999845	Gm43847
ENSMUSG00000054385.14	11.5799	0.564792	0.314915	1.79348	0.0728968	0.999845	Ceacam2
ENSMUSG00000045427.13	5200.45	-0.0800712	0.0446559	-1.79307	0.0729618	0.999845	Hnrnph2
ENSMUSG00000050765.3	4.2223	1.05945	0.591171	1.79212	0.0731138	0.999845	Gm5084
ENSMUSG00000052673.1	11.0375	0.630335	0.351747	1.79201	0.0731312	0.999845	Gm9887
ENSMUSG00000087253.1	16.4135	-0.507889	0.283485	-1.79159	0.0731985	0.999845	Gm12043
ENSMUSG00000033857.12	432.205	0.118806	0.0664053	1.78911	0.0735972	0.999845	Engase
ENSMUSG00000024217.9	872.552	0.105998	0.0592775	1.78817	0.0737491	0.999845	Snrpc
ENSMUSG00000036412.5	10.4297	-0.833407	0.466161	-1.78781	0.0738064	0.999845	Arsi
ENSMUSG00000020641.16	89.7583	0.223662	0.125124	1.78752	0.0738533	0.999845	Rsad2
ENSMUSG00000029003.11	312.096	0.148284	0.082999	1.78658	0.0740052	0.999845	Mad2l2
ENSMUSG00000070003.7	4398.75	0.104042	0.0582399	1.78644	0.0740273	0.999845	Ssbp4
ENSMUSG00000030474.9	43.5897	0.291356	0.163197	1.7853	0.0742129	0.999845	Siglece
ENSMUSG00000059475.13	1330.07	-0.0936783	0.0525461	-1.78278	0.074622	0.999845	Zfp426
ENSMUSG00000031070.15	13.6584	0.676467	0.379494	1.78255	0.0746596	0.999845	Mrgprf
ENSMUSG00000067121.2	4.97383	0.916716	0.514758	1.78087	0.0749341	0.999845	Gm7027
ENSMUSG00000040006.13	564.919	0.104373	0.0586908	1.77836	0.0753454	0.999845	Ginm1
ENSMUSG00000021461.17	496.697	0.107466	0.0604907	1.77656	0.0756404	0.999845	Fancc
ENSMUSG00000085555.9	9.96827	0.842287	0.474429	1.77537	0.0758368	0.999845	2610035F20Rik
ENSMUSG00000001739.14	18.6267	0.447599	0.252398	1.77339	0.0761648	0.999845	Cldn15
ENSMUSG00000074646.10	86.6241	0.235115	0.132686	1.77197	0.0764001	0.999845	6430550D23Rik
ENSMUSG00000030670.16	57.6282	0.339102	0.191413	1.77157	0.0764655	0.999845	Cyp2r1
ENSMUSG00000065749.1	20.619	0.446174	0.251909	1.77117	0.0765326	0.999845	AF357428
ENSMUSG00000027376.15	12.6013	0.543309	0.307232	1.7684	0.0769942	0.999845	Prom2
ENSMUSG00000035783.8	386.284	0.325022	0.183867	1.7677	0.077111	0.999845	Acta2
ENSMUSG00000069830.10	13.1843	0.584438	0.330645	1.76757	0.0771324	0.999845	Nlrp1a
ENSMUSG00000114442.1	29.5234	0.340761	0.19283	1.76716	0.0772014	0.999845	F630042J09Rik
ENSMUSG00000019787.9	20.8451	-0.547305	0.309826	-1.76649	0.0773141	0.999845	Trdn
ENSMUSG00000096936.1	115.877	-0.211515	0.119812	-1.76539	0.0774988	0.999845	Gm3510
ENSMUSG00000020258.16	439.312	0.121336	0.0687363	1.76524	0.0775242	0.999845	Glyctk
ENSMUSG00000068551.12	1868.61	0.1553	0.08798	1.76518	0.0775341	0.999845	Zfp467
ENSMUSG00000111291.1	226.223	-0.154922	0.0877743	-1.76501	0.0775626	0.999845	Gm48604
ENSMUSG00000069049.11	2091.3	0.106068	0.0600956	1.76499	0.0775659	0.999845	Eif2s3y
ENSMUSG00000036461.15	452.62	0.109845	0.0623409	1.762	0.0780694	0.999845	Elf1
ENSMUSG00000087128.7	43.861	-0.413738	0.234829	-1.76187	0.0780914	0.999845	Gm12655
ENSMUSG00000020437.12	29.6777	0.40472	0.229763	1.76147	0.0781592	0.999845	Myo1g
ENSMUSG00000097995.1	10.2732	0.658781	0.374311	1.75998	0.0784104	0.999845	Gm24362
ENSMUSG00000097178.7	14.7925	-0.872791	0.496026	-1.75957	0.0784814	0.999845	2310002F09Rik
ENSMUSG00000091269.2	12.8686	0.532611	0.302872	1.75853	0.0786568	0.999845	Gm6682
ENSMUSG00000075330.3	7.64255	-0.808564	0.459874	-1.75823	0.0787088	0.999845	A930003A15Rik
ENSMUSG00000037933.16	4421.99	-0.069815	0.0397481	-1.75644	0.0790135	0.999845	Bicd2
ENSMUSG00000102788.1	53.0117	0.354642	0.2021	1.75478	0.0792962	0.999845	Gm38255
ENSMUSG00000092695.1	6.81517	0.752306	0.428739	1.75469	0.0793117	0.999845	Mir3092
ENSMUSG00000070705.3	1146.1	0.082986	0.0473171	1.75383	0.0794603	0.999845	Eid2b
ENSMUSG00000031534.15	718.34	0.0969081	0.0553109	1.75206	0.0797629	0.999845	Smim19
ENSMUSG00000099159.1	4.22433	-0.94659	0.540411	-1.75161	0.0798407	0.999845	NA
ENSMUSG00000108040.1	5.4916	-0.992538	0.567622	-1.74859	0.0803618	0.999845	Gm43900
ENSMUSG00000002489.15	11274.7	-0.126798	0.0725446	-1.74787	0.0804872	0.999845	Tiam1
ENSMUSG00000057246.15	149.767	-0.163312	0.093447	-1.74764	0.0805256	0.999845	BC051142
ENSMUSG00000079429.9	4.05117	-1.01747	0.582337	-1.74723	0.080598	0.999845	Mroh2a
ENSMUSG00000110166.1	8.29068	-0.728143	0.416807	-1.74696	0.0806449	0.999845	Gm45641
ENSMUSG00000018543.8	20.7876	-0.508306	0.291272	-1.74513	0.0809629	0.999845	1700001P01Rik
ENSMUSG00000109408.1	228.742	0.13573	0.0778341	1.74384	0.0811872	0.999845	A930037H05Rik
ENSMUSG00000034762.9	36.3667	0.324593	0.186163	1.7436	0.0812291	0.999845	Glis1
ENSMUSG00000028950.3	8.10637	0.744589	0.427042	1.74359	0.0812298	0.999845	Tas1r1
ENSMUSG00000109829.1	305.305	0.159474	0.0914913	1.74305	0.0813242	0.999845	Gm45605
ENSMUSG00000097840.1	18.4623	-0.44093	0.253036	-1.74256	0.0814107	0.999845	Gm26756
ENSMUSG00000074243.4	6.40934	0.802467	0.461099	1.74034	0.0818001	0.999845	Josd1-ps
ENSMUSG00000026387.15	20.2537	0.562339	0.323227	1.73977	0.0819	0.999845	Sctr
ENSMUSG00000080538.1	33.6328	-0.346099	0.198979	-1.73937	0.0819693	0.999845	Gm25541
ENSMUSG00000086289.3	7.69473	-0.858179	0.493398	-1.73932	0.0819777	0.999845	Gm16933
ENSMUSG00000022220.13	192.863	0.158041	0.0908834	1.73895	0.0820441	0.999845	Adcy4
ENSMUSG00000085875.2	79.8045	0.214965	0.123678	1.73811	0.0821912	0.999845	Gm12905
ENSMUSG00000086111.1	4.18125	-1.15727	0.665887	-1.73794	0.0822209	0.999845	Gm15326
ENSMUSG00000017724.14	384.871	-0.133651	0.076944	-1.73699	0.0823889	0.999845	Etv4
ENSMUSG00000074403.2	291.289	0.190176	0.109589	1.73537	0.0826757	0.999845	H3c13
ENSMUSG00000046747.8	10.1763	0.578636	0.333532	1.73487	0.0827633	0.999845	Gm9812
ENSMUSG00000022771.15	3197.02	-0.0658875	0.0379812	-1.73474	0.0827871	0.999845	Ppil2
ENSMUSG00000020905.11	62.2405	-0.76926	0.44365	-1.73393	0.0829297	0.999845	Usp43
ENSMUSG00000054360.4	5.97134	1.32382	0.764232	1.73223	0.0832333	0.999845	Bsx
ENSMUSG00000038909.16	5219.59	-0.0554302	0.032002	-1.73208	0.0832587	0.999845	Kat7
ENSMUSG00000097219.1	47.7251	0.361231	0.208681	1.73102	0.0834481	0.999845	NA
ENSMUSG00000087836.1	25.0834	0.448071	0.258849	1.73101	0.0834496	0.999845	NA
ENSMUSG00000087502.1	24.4609	0.378194	0.218506	1.73082	0.0834843	0.999845	Gm16091
ENSMUSG00000110623.1	4.05029	-1.03338	0.597088	-1.7307	0.0835045	0.999845	Gm32005
ENSMUSG00000114083.1	32.7454	0.501636	0.290049	1.72949	0.0837214	0.999845	Gm47860
ENSMUSG00000051149.15	434.43	0.11729	0.0678881	1.7277	0.0840426	0.999845	Adnp
ENSMUSG00000074178.2	20.3214	-0.515476	0.298402	-1.72745	0.0840863	0.999845	Gm10638
ENSMUSG00000068154.5	507.281	0.228054	0.132165	1.72553	0.0844323	0.999845	Insm1
ENSMUSG00000075334.2	737.001	-0.447235	0.25986	-1.72106	0.0852391	0.999845	Rprm
ENSMUSG00000054434.14	471.669	0.110213	0.0640607	1.72044	0.0853529	0.999845	Tmem120b
ENSMUSG00000026864.13	14352.9	-0.149628	0.086997	-1.71992	0.0854473	0.999845	Hspa5
ENSMUSG00000044043.4	1084.68	0.115319	0.0670947	1.71876	0.0856588	0.999845	Pcdhb14
ENSMUSG00000104904.1	20.0912	0.435696	0.253584	1.71816	0.0857683	0.999845	9330198I05Rik
ENSMUSG00000047992.10	312.232	0.156326	0.0911117	1.71577	0.086205	0.999845	Dipk1c
ENSMUSG00000112301.1	18.714	-0.456167	0.265972	-1.71509	0.0863279	0.999845	Gm10752
ENSMUSG00000065568.1	22.3952	0.445027	0.259489	1.71501	0.0863429	0.999845	Mir344
ENSMUSG00000045083.14	1843.19	-0.152117	0.0887134	-1.7147	0.0863997	0.999845	Lingo2
ENSMUSG00000087429.1	4.43517	0.97864	0.570959	1.71403	0.0865237	0.999845	Gm16235
ENSMUSG00000002076.11	12.2041	-0.711281	0.415072	-1.71363	0.086596	0.999845	Hsf2bp
ENSMUSG00000075029.7	8.82887	-0.624605	0.364716	-1.71258	0.0867898	0.999845	4930558J22Rik
ENSMUSG00000028360.9	1011.89	0.100545	0.0587412	1.71167	0.086958	0.999845	Slc44a5
ENSMUSG00000027611.12	17.53	-0.508214	0.297265	-1.70963	0.087334	0.999845	Procr
ENSMUSG00000089487.1	4.29658	-1.01733	0.595166	-1.70932	0.0873909	0.999845	NA
ENSMUSG00000094665.1	14.926	0.613748	0.359117	1.70905	0.0874425	0.999845	NA
ENSMUSG00000055069.3	60.6246	-0.336655	0.197193	-1.70724	0.0877781	0.999845	Rab39
ENSMUSG00000028621.17	179.417	-0.167456	0.0981117	-1.70679	0.087861	0.999845	Cyb5rl
ENSMUSG00000026028.12	13416.3	-0.134533	0.0788288	-1.70665	0.0878865	0.999845	Trak2
ENSMUSG00000071203.6	68.3436	0.266412	0.156103	1.70665	0.087888	0.999845	Naip5
ENSMUSG00000087047.8	4.10799	-1.00541	0.58914	-1.70657	0.0879016	0.999845	1700110K17Rik
ENSMUSG00000109438.1	587.767	0.195381	0.114589	1.70506	0.0881824	0.999845	Gm45073
ENSMUSG00000059891.14	27.1643	0.399665	0.234532	1.7041	0.0883631	0.999845	Tsks
ENSMUSG00000111343.1	21.3893	0.407134	0.239013	1.70339	0.0884943	0.999845	Gm47175
ENSMUSG00000093052.2	24.2945	0.361612	0.212528	1.70148	0.0888528	0.999845	NA
ENSMUSG00000049409.9	5.4663	-0.842618	0.495266	-1.70134	0.0888784	0.999845	Prokr1
ENSMUSG00000024620.11	1887.16	0.0863757	0.0508131	1.69987	0.0891549	0.999845	Pdgfrb
ENSMUSG00000046415.11	23.8072	-0.555723	0.326929	-1.69983	0.0891632	0.999845	B430212C06Rik
ENSMUSG00000064833.1	20.8001	0.470592	0.27692	1.69938	0.0892485	0.999845	Gm25926
ENSMUSG00000096544.2	27.9011	-0.420482	0.24749	-1.69898	0.089322	0.999845	Gm4617
ENSMUSG00000107054.1	66.3824	0.237318	0.139689	1.6989	0.0893378	0.999845	C730045M19Rik
ENSMUSG00000097038.1	11.8641	-0.600537	0.353673	-1.698	0.0895071	0.999845	NA
ENSMUSG00000065147.1	24.1515	-0.426183	0.251225	-1.69642	0.089807	0.999845	Snora31
ENSMUSG00000046516.10	379.937	0.125541	0.0740058	1.69637	0.0898162	0.999845	Cox17
ENSMUSG00000003849.8	152.048	0.168654	0.0994485	1.69589	0.0899072	0.999845	Nqo1
ENSMUSG00000028066.15	126.492	0.181506	0.107103	1.69469	0.0901352	0.999845	Pmf1
ENSMUSG00000050608.11	2565.56	-0.0743589	0.0439548	-1.69171	0.090701	0.999845	Micos10
ENSMUSG00000036526.8	10.1361	-0.567708	0.335586	-1.69169	0.0907045	0.999845	Card11
ENSMUSG00000065675.1	4.79479	0.840784	0.49746	1.69015	0.0909988	0.999845	NA
ENSMUSG00000028179.12	129.2	-0.185442	0.10972	-1.69014	0.0910016	0.999845	Cth
ENSMUSG00000085705.1	55.8405	0.28818	0.170512	1.69008	0.091012	0.999845	Gm16046
ENSMUSG00000105866.1	29.0408	0.418003	0.247437	1.68933	0.0911564	0.999845	Gm6745
ENSMUSG00000112959.1	54.4132	0.259032	0.153365	1.68899	0.0912213	0.999845	Gm32834
ENSMUSG00000107470.1	8.37414	-0.711397	0.421237	-1.68883	0.0912524	0.999845	Gm3375
ENSMUSG00000114045.1	291.201	0.14619	0.0867248	1.68567	0.0918587	0.999845	Gm34220
ENSMUSG00000044921.5	111.604	-0.194631	0.115541	-1.68451	0.0920831	0.999845	Rassf9
ENSMUSG00000111994.1	84.6485	0.282284	0.167585	1.68443	0.0920995	0.999845	A330049N07Rik
ENSMUSG00000000739.14	3.93798	-1.02066	0.606094	-1.68399	0.0921837	0.999845	Sult5a1
ENSMUSG00000032091.15	17.4974	-0.506162	0.300659	-1.68351	0.0922762	0.999845	Tmprss4
ENSMUSG00000020218.11	22.8712	-0.669816	0.397888	-1.68343	0.092292	0.999845	Wif1
ENSMUSG00000023781.2	9.89633	0.699937	0.415856	1.68312	0.092351	0.999845	Hes7
ENSMUSG00000086991.1	7.15437	-0.70526	0.419025	-1.6831	0.0923558	0.999845	Gm15334
ENSMUSG00000048039.8	805.524	0.07722	0.0458803	1.68308	0.0923605	0.999845	Isg20l2
ENSMUSG00000082063.1	41.3458	0.338906	0.201378	1.68293	0.0923879	0.999845	Gm12993
ENSMUSG00000098233.1	4.36517	0.956764	0.568714	1.68233	0.0925049	0.999845	Gm26954
ENSMUSG00000021699.17	4291.71	-0.119865	0.0712757	-1.68171	0.0926256	0.999845	Pde4d
ENSMUSG00000027684.16	195.306	0.153854	0.0914973	1.68152	0.0926626	0.999845	Mecom
ENSMUSG00000024027.7	78.8141	0.546921	0.325318	1.68119	0.0927259	0.999845	Glp1r
ENSMUSG00000032446.14	7.46373	0.714691	0.425506	1.67962	0.0930304	0.999845	Eomes
ENSMUSG00000060538.14	391.443	-0.110782	0.0659632	-1.67945	0.0930637	0.999845	Tmem219
ENSMUSG00000027071.14	44.8909	-0.359661	0.214231	-1.67885	0.0931812	0.999845	P2rx3
ENSMUSG00000018566.14	33.7394	-0.345465	0.205986	-1.67712	0.0935181	0.999845	Slc2a4
ENSMUSG00000079057.4	220.873	-0.125624	0.0749394	-1.67635	0.0936703	0.999845	Cyp4v3
ENSMUSG00000017830.15	86.9402	-0.217385	0.129728	-1.67569	0.0937981	0.999845	Dhx58
ENSMUSG00000086915.7	7.88471	-0.713877	0.426063	-1.67552	0.0938326	0.999845	Gm16364
ENSMUSG00000012211.13	25.4165	0.388117	0.231679	1.67524	0.0938875	0.999845	Tex22
ENSMUSG00000113335.1	4.72608	0.949441	0.567677	1.6725	0.0944251	0.999845	Gm48296
ENSMUSG00000044350.14	233.664	-0.184329	0.110266	-1.67167	0.0945904	0.999845	Lacc1
ENSMUSG00000074213.2	24.0268	0.417167	0.249825	1.66984	0.0949512	0.999845	Gm10642
ENSMUSG00000091997.1	96.72	0.246425	0.147587	1.6697	0.0949793	0.999845	Gm6611
ENSMUSG00000105703.2	106.418	-1.22289	0.732422	-1.66965	0.0949894	0.999845	Gm43305
ENSMUSG00000105447.1	17.3271	0.428774	0.256953	1.66869	0.0951789	0.999845	Gm43653
ENSMUSG00000021636.15	40.3815	0.31437	0.188513	1.66763	0.0953889	0.999845	Marveld2
ENSMUSG00000043424.10	14.8226	-0.473118	0.283768	-1.66727	0.0954604	0.999845	Eif3j2
ENSMUSG00000004341.8	45.836	0.287131	0.172282	1.66663	0.0955873	0.999845	Gpx6
ENSMUSG00000065926.1	7.40234	0.678017	0.40687	1.66642	0.0956295	0.999845	NA
ENSMUSG00000082896.1	44.5835	-0.291925	0.175239	-1.66587	0.0957399	0.999845	Gm5844
ENSMUSG00000032673.5	109.918	0.214902	0.129004	1.66586	0.0957419	0.999845	Prorsd1
ENSMUSG00000025730.14	1899.1	0.0775923	0.0465923	1.66534	0.0958442	0.999845	Rab40c
ENSMUSG00000028549.17	240.084	0.165736	0.0995266	1.66524	0.0958649	0.999845	Itgb3bp
ENSMUSG00000036214.14	139.411	-0.160105	0.0961512	-1.66514	0.0958848	0.999845	Polr1has
ENSMUSG00000059851.15	824.318	0.106472	0.063958	1.66472	0.0959683	0.999845	Kmt5c
ENSMUSG00000092819.1	20.4239	0.429413	0.257958	1.66466	0.0959807	0.999845	Gm23639
ENSMUSG00000048001.7	637.204	0.157381	0.0945532	1.66447	0.0960189	0.999845	Hes5
ENSMUSG00000000440.12	43.5482	-0.612709	0.36823	-1.66393	0.0961258	0.999845	Pparg
ENSMUSG00000051985.12	142.491	-1.49653	0.900052	-1.66271	0.0963696	0.999845	Igfn1
ENSMUSG00000022146.12	263.708	0.137942	0.0829628	1.6627	0.0963734	0.999845	Osmr
ENSMUSG00000050288.6	562.691	0.0892453	0.0537577	1.66014	0.0968862	0.999845	Fzd2
ENSMUSG00000097279.1	13.3052	0.602936	0.363278	1.65971	0.0969727	0.999845	Gm5106
ENSMUSG00000100269.1	6.15228	0.787122	0.474287	1.65959	0.0969971	0.999845	Gm28782
ENSMUSG00000048012.19	48.8269	0.284498	0.171454	1.65932	0.0970504	0.999845	Zfp473
ENSMUSG00000021359.16	16.3477	0.463768	0.279497	1.6593	0.0970558	0.999845	Tfap2a
ENSMUSG00000021411.16	172.831	-0.15285	0.0921883	-1.65802	0.0973136	0.999845	Pxdc1
ENSMUSG00000025823.9	2935.53	-0.117466	0.0708658	-1.65759	0.0974009	0.999845	Pdia4
ENSMUSG00000087006.3	1069.27	0.115494	0.0697317	1.65627	0.0976671	0.999845	Gm13889
ENSMUSG00000062098.11	9538	-0.183052	0.110535	-1.65606	0.097709	0.999845	Btbd3
ENSMUSG00000000093.6	130.191	0.193137	0.116633	1.65594	0.097735	0.999845	Tbx2
ENSMUSG00000111012.1	4.6933	0.849451	0.513038	1.65573	0.0977771	0.999845	Gm7588
ENSMUSG00000034343.14	2146.69	-0.0770555	0.0465501	-1.65532	0.0978588	0.999845	Ube2f
ENSMUSG00000103390.1	21.6277	0.388993	0.235001	1.65528	0.0978676	0.999845	Gm38301
ENSMUSG00000031799.9	977.231	-0.0860946	0.0520159	-1.65516	0.0978925	0.999845	Tpm4
ENSMUSG00000028737.15	572.208	0.159519	0.0963849	1.65503	0.0979194	0.999845	Aldh4a1
ENSMUSG00000045838.8	465.073	-0.12422	0.0752178	-1.65148	0.0986412	0.999845	Ccdc9b
ENSMUSG00000043099.4	139.329	0.207168	0.125447	1.65144	0.0986492	0.999845	Hic1
ENSMUSG00000036586.6	5.18252	0.937911	0.568381	1.65014	0.0989136	0.999845	Grifin
ENSMUSG00000049728.14	1634.09	0.0810569	0.0491451	1.64934	0.0990784	0.999845	Zfp668
ENSMUSG00000098708.7	15.7464	-0.4581	0.277786	-1.64911	0.099125	0.999845	Gm27252
ENSMUSG00000106764.1	6.0438	-0.807213	0.489563	-1.64884	0.0991801	0.999845	Gm42529
ENSMUSG00000102326.1	52.0925	-0.37889	0.229882	-1.64819	0.0993138	0.999845	Gm37788
ENSMUSG00000018672.15	96.1358	0.218293	0.132512	1.64735	0.0994862	0.999845	Copz2
ENSMUSG00000067818.6	361.334	0.147487	0.0897236	1.64379	0.100219	0.999845	Myl9
ENSMUSG00000063172.13	294.673	-0.135421	0.0824165	-1.64313	0.100356	0.999845	Hspb11
ENSMUSG00000030796.17	110.441	0.251236	0.152965	1.64244	0.100499	0.999845	Tead2
ENSMUSG00000037577.12	25.1358	0.427609	0.260398	1.64214	0.100562	0.999845	Ephx3
ENSMUSG00000108251.1	4.23616	0.971309	0.591501	1.64211	0.100567	0.999845	Gm44112
ENSMUSG00000037653.7	1020.47	0.240724	0.146633	1.64167	0.100658	0.999845	Kctd8
ENSMUSG00000038239.11	13.2565	-0.47656	0.290316	-1.64152	0.100689	0.999845	Hrc
ENSMUSG00000111325.1	69.7935	0.210973	0.128578	1.64081	0.100836	0.999845	Gm47140
ENSMUSG00000089757.1	87.0726	-0.216405	0.1319	-1.64067	0.100865	0.999845	NA
ENSMUSG00000001349.5	6.25019	0.762483	0.46503	1.63964	0.101079	0.999845	Cnn1
ENSMUSG00000078129.1	4.41782	0.825437	0.503487	1.63944	0.101121	0.999845	Actl10
ENSMUSG00000031738.14	9.90673	0.665924	0.406268	1.63913	0.101187	0.999845	Irx6
ENSMUSG00000023151.9	13.683	-0.525431	0.32066	-1.63859	0.101298	0.999845	Lrrc69
ENSMUSG00000050312.11	515.664	-0.09517	0.0580974	-1.63811	0.101398	0.999845	Nsun3
ENSMUSG00000086385.1	10.381	0.629499	0.384397	1.63763	0.1015	0.999845	Gm12701
ENSMUSG00000027315.13	442.564	0.210871	0.128919	1.63568	0.101907	0.999845	Spint1
ENSMUSG00000028678.13	25.9849	0.524742	0.320823	1.63561	0.101921	0.999845	Kif2c
ENSMUSG00000020180.10	2356.39	-0.0718043	0.0439107	-1.63524	0.101999	0.999845	Snrpd3
ENSMUSG00000024677.13	47.4155	0.332599	0.203486	1.6345	0.102154	0.999845	Ms4a6b
ENSMUSG00000031165.6	51.4275	0.251168	0.153688	1.63427	0.102201	0.999845	Was
ENSMUSG00000080977.1	4.22691	-0.898037	0.54969	-1.63371	0.102319	0.999845	Gm13772
ENSMUSG00000105517.1	44.7329	0.320662	0.196332	1.63326	0.102414	0.999845	Gm42436
ENSMUSG00000110605.1	236.295	0.1778	0.108873	1.63309	0.102449	0.999845	Gm32856
ENSMUSG00000019944.14	336.981	-0.127288	0.0779976	-1.63194	0.102691	0.999845	Rhobtb1
ENSMUSG00000093854.1	5.67159	-0.823597	0.50468	-1.63192	0.102697	0.999845	NA
ENSMUSG00000040522.5	5.86459	0.781005	0.478628	1.63176	0.102731	0.999845	Tlr8
ENSMUSG00000107702.1	4.43956	-0.84048	0.515162	-1.63148	0.102788	0.999845	Gm44140
ENSMUSG00000091604.2	65.1503	0.217756	0.133562	1.63038	0.103022	0.999845	Gm17349
ENSMUSG00000098432.1	4.95836	-0.91491	0.561264	-1.63009	0.103082	0.999845	NA
ENSMUSG00000066938.1	4.35948	0.8209	0.503721	1.62967	0.103171	0.999845	Gm10190
ENSMUSG00000032103.10	511.249	0.099643	0.0611777	1.62875	0.103366	0.999845	Pus3
ENSMUSG00000096968.1	18.173	0.446152	0.273978	1.62842	0.103436	0.999845	Gm26620
ENSMUSG00000036104.12	6022.06	-0.0510895	0.0313907	-1.62754	0.103623	0.999845	Rab3gap1
ENSMUSG00000040225.15	27601.1	-0.0343274	0.0211066	-1.62639	0.103868	0.999845	Prrc2c
ENSMUSG00000000957.10	733.965	0.153632	0.0944816	1.62605	0.103938	0.999845	Mmp14
ENSMUSG00000104607.1	7.06464	0.732223	0.450381	1.62578	0.103996	0.999845	Gm31651
ENSMUSG00000004044.9	942.668	0.0895178	0.0550938	1.62483	0.1042	0.999845	Cavin1
ENSMUSG00000075570.2	17.0662	-0.475821	0.292856	-1.62476	0.104213	0.999845	Krt26
ENSMUSG00000048004.15	510.843	-0.334799	0.20607	-1.62469	0.10423	0.999845	Tmem196
ENSMUSG00000029705.17	8989.4	-0.0592095	0.0364458	-1.62459	0.104249	0.999845	Cux1
ENSMUSG00000095789.6	46.9689	-0.279306	0.17204	-1.62349	0.104485	0.999845	Nupr1l
ENSMUSG00000015222.17	94310.1	-0.0848602	0.0522704	-1.62348	0.104486	0.999845	Map2
ENSMUSG00000039384.8	346.293	-0.174823	0.107733	-1.62274	0.104645	0.999845	Dusp10
ENSMUSG00000023972.9	1003.3	0.111909	0.0689711	1.62255	0.104686	0.999845	Ptk7
ENSMUSG00000064844.1	33.3956	0.437903	0.269913	1.62239	0.10472	0.999845	Gm26202
ENSMUSG00000060843.11	312.523	0.122192	0.0753751	1.62111	0.104993	0.999845	Ctnna3
ENSMUSG00000061615.2	203.512	0.274004	0.169044	1.6209	0.105039	0.999845	H2ac4
ENSMUSG00000111521.1	128.409	0.203	0.125253	1.62072	0.105078	0.999845	Gm48529
ENSMUSG00000003032.8	197.074	-0.207683	0.128216	-1.61979	0.105278	0.999845	Klf4
ENSMUSG00000113170.1	78.0657	0.264442	0.163278	1.61958	0.105323	0.999845	Gm36839
ENSMUSG00000106867.1	137.979	0.23812	0.147307	1.61649	0.105989	0.999845	Gm43800
ENSMUSG00000033386.10	107.282	-0.181085	0.112036	-1.6163	0.106029	0.999845	Frrs1
ENSMUSG00000087523.1	10.3482	0.567661	0.351311	1.61583	0.10613	0.999845	Gm12319
ENSMUSG00000098091.1	5.33655	-0.782765	0.484651	-1.61511	0.106287	0.999845	Gm16470
ENSMUSG00000107813.1	102.187	0.295757	0.183241	1.61403	0.10652	0.999845	Gm44434
ENSMUSG00000020782.18	48.8913	-0.413869	0.256449	-1.61385	0.10656	0.999845	Llgl2
ENSMUSG00000103130.1	106.512	0.45194	0.280177	1.61305	0.106733	0.999845	F830212C03Rik
ENSMUSG00000041849.7	134.936	-0.173344	0.107476	-1.61286	0.106774	0.999845	Card6
ENSMUSG00000024211.15	530.007	-0.377606	0.234269	-1.61185	0.106995	0.999845	Grm8
ENSMUSG00000027840.5	24.5757	0.387242	0.240359	1.6111	0.107158	0.999845	Wnt2b
ENSMUSG00000041845.10	19.7873	0.486262	0.301959	1.61036	0.10732	0.999845	Rhod
ENSMUSG00000042659.15	471.777	0.084202	0.0522901	1.61029	0.107335	0.999845	Arrdc4
ENSMUSG00000100130.1	6.24818	-0.704643	0.437607	-1.61022	0.10735	0.999845	Gm28379
ENSMUSG00000030924.16	64.147	0.260985	0.162388	1.60717	0.108017	0.999845	Rexo5
ENSMUSG00000027111.15	1902.35	-0.0877774	0.0546202	-1.60705	0.108043	0.999845	Itga6
ENSMUSG00000082806.1	31.6201	0.334124	0.207943	1.60681	0.108097	0.999845	Rpl13-ps1
ENSMUSG00000091898.8	42.5365	-0.464753	0.289267	-1.60666	0.10813	0.999845	Tnnc1
ENSMUSG00000035394.11	28.6017	-0.325199	0.202464	-1.6062	0.10823	0.999845	Cfap53
ENSMUSG00000098951.1	13.9786	-0.520155	0.323916	-1.60583	0.108311	0.999845	Mir7647
ENSMUSG00000108227.1	9.37449	0.542473	0.33796	1.60514	0.108463	0.999845	4933412L11Rik
ENSMUSG00000065608.1	38.1257	0.311507	0.194084	1.60501	0.108492	0.999845	Mirlet7c-2
ENSMUSG00000045969.8	1018.35	-0.110609	0.0689379	-1.60447	0.108611	0.999845	Ing1
ENSMUSG00000084241.1	74.9098	-0.27557	0.171777	-1.60423	0.108664	0.999845	Gm13416
ENSMUSG00000104626.1	24.4389	-0.46234	0.288252	-1.60394	0.108726	0.999845	Gm42675
ENSMUSG00000113078.1	34.5607	-0.351056	0.218929	-1.60352	0.10882	0.999845	Gm48734
ENSMUSG00000089255.1	42.9127	0.280852	0.175204	1.603	0.108934	0.999845	Snora78
ENSMUSG00000080978.2	4.93819	0.916121	0.571709	1.60243	0.109061	0.999845	Gm12297
ENSMUSG00000039055.4	13.5007	0.603891	0.376865	1.60241	0.109065	0.999845	Eme1
ENSMUSG00000109209.1	43.3351	0.325556	0.203393	1.60062	0.10946	0.999845	Gm45104
ENSMUSG00000022000.10	5509	-0.0545548	0.0341038	-1.59967	0.109672	0.999845	Zc3h13
ENSMUSG00000058873.1	4.60947	0.862755	0.539409	1.59944	0.109722	0.999845	Gm5582
ENSMUSG00000086914.1	42.2042	-0.261617	0.163578	-1.59934	0.109746	0.999845	Gm16124
ENSMUSG00000097775.1	28.1918	0.355969	0.222596	1.59917	0.109782	0.999845	NA
ENSMUSG00000073207.1	60.9154	-0.377446	0.236033	-1.59912	0.109794	0.999845	Ccdc160
ENSMUSG00000061613.12	1432.7	-0.070919	0.0443498	-1.59908	0.109802	0.999845	U2af1
ENSMUSG00000031519.3	28.0752	-0.353513	0.221152	-1.59851	0.10993	0.999845	Asb5
ENSMUSG00000097136.1	4.19047	-0.946914	0.592561	-1.598	0.110042	0.999845	NA
ENSMUSG00000004996.9	507.233	0.111602	0.069894	1.59673	0.110326	0.999845	Mri1
ENSMUSG00000114907.1	40.8587	-0.291524	0.182627	-1.59628	0.110426	0.999845	Gm47794
ENSMUSG00000103532.1	45.1309	-0.267001	0.167341	-1.59555	0.11059	0.999845	Gm4430
ENSMUSG00000073125.10	151.532	-0.58592	0.36731	-1.59516	0.110676	0.999845	Xlr3b
ENSMUSG00000041774.14	537.157	0.108855	0.0682619	1.59466	0.110787	0.999845	Ydjc
ENSMUSG00000043458.5	552.757	-0.113308	0.0710704	-1.59431	0.110868	0.999845	Pcdhb12
ENSMUSG00000027712.13	1280.21	-0.147217	0.0923566	-1.59401	0.110934	0.999845	Anxa5
ENSMUSG00000107842.1	8.44894	-0.597557	0.37495	-1.5937	0.111003	0.999845	Gm44089
ENSMUSG00000002603.15	295.047	0.127395	0.0799399	1.59363	0.111019	0.999845	Tgfb1
ENSMUSG00000101655.1	14.3568	-0.464378	0.291509	-1.59302	0.111156	0.999845	2310040G24Rik
ENSMUSG00000033191.14	526.046	0.0954168	0.0599362	1.59197	0.111391	0.999845	Tie1
ENSMUSG00000102900.1	34.2244	-0.488721	0.307	-1.59192	0.111402	0.999845	Gm37811
ENSMUSG00000100680.1	28.1144	-0.330581	0.207773	-1.59107	0.111595	0.999845	1810044D09Rik
ENSMUSG00000105033.1	21.7698	0.493049	0.309915	1.59092	0.111628	0.999845	Gm43423
ENSMUSG00000085891.7	73.3332	-0.313872	0.197292	-1.5909	0.111633	0.999845	Gm14634
ENSMUSG00000033220.6	77.8817	-0.247378	0.155556	-1.59029	0.11177	0.999845	Rac2
ENSMUSG00000027654.2	72.6708	0.228051	0.143544	1.58872	0.112124	0.999845	Fam83d
ENSMUSG00000070271.7	5.27533	0.714266	0.449791	1.588	0.112287	0.999845	Gm13268
ENSMUSG00000059363.10	208.947	0.133321	0.0839557	1.58799	0.112288	0.999845	Fxn
ENSMUSG00000030847.8	301.549	0.125964	0.0793376	1.5877	0.112355	0.999845	Bag3
ENSMUSG00000024206.14	127.809	0.189439	0.11933	1.58752	0.112394	0.999845	Rfx2
ENSMUSG00000114501.1	726.147	0.159144	0.100295	1.58675	0.112568	0.999845	Gm48582
ENSMUSG00000032085.5	210.74	0.321621	0.202713	1.58658	0.112608	0.999845	Tagln
ENSMUSG00000099809.1	24.922	0.377469	0.237933	1.58645	0.112638	0.999845	Gm18665
ENSMUSG00000044211.9	11.3482	-0.518141	0.32683	-1.58535	0.112886	0.999845	Gm7887
ENSMUSG00000088600.1	9.40634	0.643755	0.406163	1.58497	0.112973	0.999845	NA
ENSMUSG00000050332.7	899.975	-0.0912704	0.0576119	-1.58423	0.113142	0.999845	Amer1
ENSMUSG00000082550.1	7.09667	-0.644407	0.406777	-1.58418	0.113153	0.999845	Gm12344
ENSMUSG00000083649.5	5.41426	-0.75559	0.477137	-1.58359	0.113287	0.999845	Rasl2-9
ENSMUSG00000048070.4	5.71301	0.798431	0.504232	1.58346	0.113317	0.999845	Pirt
ENSMUSG00000097509.1	80.4766	0.229501	0.144981	1.58297	0.113427	0.999845	B230322F03Rik
ENSMUSG00000042834.14	2047.46	0.129189	0.0816133	1.58294	0.113436	0.999845	Nrep
ENSMUSG00000086020.1	25.6529	0.35494	0.224254	1.58276	0.113477	0.999845	Gm12239
ENSMUSG00000036030.9	270.521	0.127591	0.0806386	1.58226	0.113591	0.999845	Prtg
ENSMUSG00000027222.14	601.452	-0.105302	0.0665569	-1.58213	0.113619	0.999845	Pex16
ENSMUSG00000110735.1	4.96161	-0.882888	0.55816	-1.58178	0.113699	0.999845	Gm47173
ENSMUSG00000072844.6	67.4302	-0.441804	0.279334	-1.58164	0.113733	0.999845	G530011O06Rik
ENSMUSG00000034402.3	2673.28	-0.235776	0.149201	-1.58026	0.114048	0.999845	Kcnh5
ENSMUSG00000101234.1	8.21655	-0.594798	0.376569	-1.57952	0.114217	0.999845	1700007E05Rik
ENSMUSG00000085351.1	12.9483	-0.636556	0.403085	-1.57921	0.114287	0.999845	Gm12472
ENSMUSG00000030433.15	6.00423	-0.792277	0.501896	-1.57857	0.114436	0.999845	Sbk2
ENSMUSG00000027401.9	25.0158	-0.785051	0.497322	-1.57856	0.114438	0.999845	Tgm3
ENSMUSG00000084929.1	6.04166	0.961018	0.609086	1.5778	0.114611	0.999845	Foxo6os
ENSMUSG00000113710.1	17.9824	-0.577822	0.366361	-1.57719	0.114752	0.999845	Gm38577
ENSMUSG00000099221.1	14.3546	0.520628	0.330112	1.57713	0.114766	0.999845	Mir6371
ENSMUSG00000027466.15	5002.9	0.13018	0.0825612	1.57677	0.114848	0.999845	Rbck1
ENSMUSG00000021018.7	399.883	-0.117336	0.0744503	-1.57604	0.115018	0.999845	Polr2h
ENSMUSG00000065669.1	10.0653	0.544168	0.345428	1.57534	0.115177	0.999845	Gm22581
ENSMUSG00000005609.16	3608.95	-0.0581929	0.0369583	-1.57456	0.115359	0.999845	Ctr9
ENSMUSG00000062073.6	18.2279	-0.481112	0.305894	-1.5728	0.115764	0.999845	Gm10109
ENSMUSG00000018595.6	10.5145	-0.851918	0.541752	-1.57252	0.115829	0.999845	Glra4
ENSMUSG00000046229.9	926.499	0.115465	0.0734534	1.57194	0.115964	0.999845	Scand1
ENSMUSG00000100480.1	41.6681	0.280689	0.178668	1.571	0.116182	0.999845	Gm29156
ENSMUSG00000107875.1	41.1261	0.271601	0.172978	1.57015	0.116381	0.999845	Gm16630
ENSMUSG00000074892.9	4771.04	0.141054	0.0898653	1.56962	0.116504	0.999845	B3galt5
ENSMUSG00000089910.1	10.0936	0.557178	0.355022	1.56942	0.116551	0.999845	Gm16113
ENSMUSG00000059562.14	12.4676	-0.487387	0.310554	-1.56941	0.116551	0.999845	Ccdc154
ENSMUSG00000112163.1	57.2872	-0.283907	0.180906	-1.56936	0.116564	0.999845	Gm8188
ENSMUSG00000108929.2	27.1028	0.384666	0.245286	1.56823	0.116827	0.999845	Cc2d2b
ENSMUSG00000001436.15	667.361	0.0983445	0.0627545	1.56713	0.117084	0.999845	Slc19a1
ENSMUSG00000114025.1	165.796	0.16306	0.10407	1.56683	0.117155	0.999845	Gm49331
ENSMUSG00000000159.15	32.0376	0.306791	0.195866	1.56633	0.117271	0.999845	Igsf5
ENSMUSG00000114638.1	8.12611	-0.68037	0.43441	-1.56619	0.117304	0.999845	Gm31834
ENSMUSG00000047875.6	147.699	-0.211187	0.134848	-1.56612	0.117322	0.999845	Gpr157
ENSMUSG00000097648.1	16.022	0.673187	0.429942	1.56576	0.117404	0.999845	9330185C12Rik
ENSMUSG00000114903.1	12.0835	0.545943	0.348684	1.56572	0.117413	0.999845	Gm46419
ENSMUSG00000065100.1	13.9922	0.46189	0.295006	1.5657	0.11742	0.999845	Gm26132
ENSMUSG00000063911.4	17.029	-0.47156	0.301345	-1.56485	0.117617	0.999845	Tdgf1-ps2
ENSMUSG00000036022.15	276.123	0.145425	0.0929829	1.564	0.117817	0.999845	Fam122b
ENSMUSG00000022940.16	800.415	0.0843822	0.0539889	1.56295	0.118064	0.999845	Pigp
ENSMUSG00000107502.1	27.8716	0.371194	0.237579	1.5624	0.118193	0.999845	Gm44065
ENSMUSG00000081692.1	61.7982	0.346745	0.22194	1.56234	0.118208	0.999845	Gm15971
ENSMUSG00000024742.15	428.738	-0.127434	0.0815816	-1.56204	0.118278	0.999845	Fen1
ENSMUSG00000111895.1	12.4697	0.547615	0.350633	1.56179	0.118337	0.999845	Gm47252
ENSMUSG00000086503.3	7.59975	0.772531	0.494903	1.56097	0.11853	0.999845	Xist
ENSMUSG00000041084.8	1197.99	-0.0704838	0.0451659	-1.56055	0.118629	0.999845	Ostc
ENSMUSG00000066090.5	25.8108	-0.331836	0.212739	-1.55983	0.118801	0.999845	Insl5
ENSMUSG00000113529.1	103.751	0.201168	0.12906	1.55871	0.119064	0.999845	Gm47484
ENSMUSG00000104888.1	6.66625	0.821577	0.527167	1.55847	0.119121	0.999845	1500005C15Rik
ENSMUSG00000089984.7	8.18812	0.639187	0.410822	1.55587	0.119738	0.999845	Fbxo24
ENSMUSG00000065599.2	21.4417	0.414793	0.266712	1.55521	0.119895	0.999845	Mir23b
ENSMUSG00000027994.14	61.0406	0.311402	0.200314	1.55457	0.120047	0.999845	Mcub
ENSMUSG00000053541.3	5.32943	0.900821	0.579522	1.55442	0.120084	0.999845	Gvin-ps6
ENSMUSG00000038298.14	7.65914	0.61239	0.394057	1.55407	0.120169	0.999845	Pdzk1
ENSMUSG00000086820.1	5.05011	0.797937	0.513455	1.55405	0.120171	0.999845	Gm11465
ENSMUSG00000052749.9	5.67175	0.677421	0.436171	1.55311	0.120397	0.999845	Trim30b
ENSMUSG00000074627.11	59.7931	-0.230872	0.148686	-1.55275	0.120482	0.999845	Mroh8
ENSMUSG00000067455.5	293.412	0.158032	0.101789	1.55255	0.120531	0.999845	H4c11
ENSMUSG00000033458.17	801.7	0.0830127	0.0535224	1.55099	0.120904	0.999845	Fan1
ENSMUSG00000112742.1	38.2006	0.26508	0.170977	1.55038	0.12105	0.999845	Gm31793
ENSMUSG00000001249.14	51.5757	-0.316978	0.204479	-1.55018	0.121099	0.999845	Hpn
ENSMUSG00000086386.1	16.5059	0.472883	0.305121	1.54982	0.121184	0.999845	Gm12108
ENSMUSG00000027368.6	39.5579	-0.296794	0.191502	-1.54982	0.121184	0.999845	Dusp2
ENSMUSG00000032456.13	308.851	0.175649	0.113358	1.5495	0.121261	0.999845	Nmnat3
ENSMUSG00000085184.9	32.1211	-0.30501	0.196849	-1.54946	0.121271	0.999845	4933439K11Rik
ENSMUSG00000097462.7	74.8964	0.222927	0.143895	1.54923	0.121326	0.999845	9530026P05Rik
ENSMUSG00000087413.1	92.525	0.237949	0.153624	1.5489	0.121406	0.999845	Gm11266
ENSMUSG00000096299.3	48.7379	0.270763	0.174979	1.5474	0.121766	0.999845	Gm21814
ENSMUSG00000020901.13	319.978	0.225856	0.145984	1.54712	0.121833	0.999845	Pik3r5
ENSMUSG00000038975.14	1505.71	-0.0731013	0.0472506	-1.5471	0.121839	0.999845	Rabggtb
ENSMUSG00000027358.6	309.334	0.244503	0.158041	1.54709	0.121841	0.999845	Bmp2
ENSMUSG00000033313.11	36.6659	0.298392	0.193028	1.54585	0.12214	0.999845	Fbxl8
ENSMUSG00000032556.11	266.219	-0.141878	0.0917842	-1.54578	0.122159	0.999845	Bfsp2
ENSMUSG00000110409.1	11.8206	0.513625	0.332483	1.54482	0.122391	0.999845	Gm9908
ENSMUSG00000103309.1	32.5226	0.293349	0.189927	1.54453	0.122459	0.999845	BC037039
ENSMUSG00000089158.1	26.0113	0.372602	0.241273	1.54432	0.122511	0.999845	NA
ENSMUSG00000097403.2	30.5848	0.344529	0.223183	1.5437	0.12266	0.999845	9230116N13Rik
ENSMUSG00000109715.1	398.565	0.216659	0.140403	1.54312	0.122801	0.999845	Gm45606
ENSMUSG00000031274.16	229.476	0.176045	0.114104	1.54284	0.12287	0.999845	Col4a5
ENSMUSG00000075256.9	22.8841	-0.448953	0.291159	-1.54195	0.123085	0.999845	Cerkl
ENSMUSG00000098769.1	7.00101	0.702974	0.455976	1.54169	0.123149	0.999845	Mir8103
ENSMUSG00000043013.10	12.7277	0.541808	0.351483	1.54149	0.123198	0.999845	Onecut1
ENSMUSG00000106729.1	46.4235	0.293354	0.19039	1.54081	0.123364	0.999845	Gm43165
ENSMUSG00000099583.2	351.072	0.136386	0.0885482	1.54025	0.1235	0.999845	H3c4
ENSMUSG00000088608.1	8.32345	0.687033	0.446109	1.54006	0.123546	0.999845	NA
ENSMUSG00000072963.2	4.59968	0.83089	0.539652	1.53968	0.123639	0.999845	Gm10447
ENSMUSG00000020859.16	23246.5	-0.0502059	0.0326243	-1.53891	0.123826	0.999845	Spag9
ENSMUSG00000065022.1	18.2184	0.401494	0.260919	1.53877	0.12386	0.999845	AF357341
ENSMUSG00000002393.14	877.755	0.122786	0.0798352	1.538	0.12405	0.999845	Nr2f6
ENSMUSG00000005102.13	2015.61	-0.056114	0.036488	-1.53787	0.124079	0.999845	Eif2ak4
ENSMUSG00000095868.1	22.3202	0.34952	0.227281	1.53783	0.12409	0.999845	NA
ENSMUSG00000033355.6	63.6433	0.217883	0.141686	1.53778	0.124102	0.999845	Rtp4
ENSMUSG00000086464.1	96.3719	0.193647	0.12594	1.53762	0.124142	0.999845	Gm15835
ENSMUSG00000032372.14	25.6702	0.379162	0.246632	1.53736	0.124206	0.999845	Plscr2
ENSMUSG00000046743.6	1865.85	-0.23355	0.15196	-1.53692	0.124313	0.999845	Fat4
ENSMUSG00000030523.18	8.04457	-0.63614	0.413938	-1.5368	0.124342	0.999845	Trpm1
ENSMUSG00000097858.2	39.6482	-0.324047	0.210903	-1.53648	0.124422	0.999845	9530052C20Rik
ENSMUSG00000099488.1	5.847	-0.678679	0.441719	-1.53645	0.124428	0.999845	Gm19774
ENSMUSG00000037089.10	752.968	0.108578	0.0706816	1.53616	0.124499	0.999845	Slc35b2
ENSMUSG00000038876.12	2448.32	-0.0933242	0.060784	-1.53534	0.1247	0.999845	Rnf146
ENSMUSG00000109765.2	10.12	-0.566483	0.369372	-1.53364	0.125119	0.999845	Gm18227
ENSMUSG00000026649.14	18.5972	0.603526	0.393777	1.53266	0.12536	0.999845	Cfap126
ENSMUSG00000104622.1	15.2109	0.542013	0.353659	1.53259	0.125378	0.999845	Gm42541
ENSMUSG00000074805.5	4.98546	-0.786906	0.513626	-1.53206	0.125507	0.999845	Il1bos
ENSMUSG00000065687.1	10.1425	0.516226	0.336968	1.53197	0.125529	0.999845	Gm23734
ENSMUSG00000088856.1	29.8662	0.292276	0.191102	1.52943	0.126158	0.999845	NA
ENSMUSG00000097668.2	4.35995	-1.04105	0.680681	-1.52942	0.12616	0.999845	Gm26761
ENSMUSG00000092349.1	6.08454	0.677296	0.442861	1.52937	0.126174	0.999845	Smim40
ENSMUSG00000108242.1	99.6524	0.237052	0.155012	1.52925	0.126202	0.999845	9330118I20Rik
ENSMUSG00000045095.16	5858.23	-0.123584	0.0808735	-1.52812	0.126483	0.999845	Magi1
ENSMUSG00000093929.1	6.97525	0.643478	0.421102	1.52808	0.126492	0.999845	NA
ENSMUSG00000042570.14	1555.47	0.09574	0.0626729	1.52761	0.126608	0.999845	Mier2
ENSMUSG00000087321.1	31.3648	0.315063	0.20631	1.52713	0.126727	0.999845	Gm5353
ENSMUSG00000103348.1	29.594	0.417997	0.273769	1.52682	0.126805	0.999845	Gm37053
ENSMUSG00000100201.1	80.048	0.203322	0.133191	1.52654	0.126875	0.999845	Gm29093
ENSMUSG00000096160.2	7.11564	-0.665261	0.436259	-1.52492	0.127279	0.999845	Gm3436
ENSMUSG00000085914.1	13.7844	0.428333	0.280912	1.5248	0.12731	0.999845	Gm14320
ENSMUSG00000042364.11	1794.45	-0.0964629	0.063273	-1.52455	0.127371	0.999845	Snx18
ENSMUSG00000039519.6	537.125	0.101105	0.0663283	1.52431	0.12743	0.999845	Cyp7b1
ENSMUSG00000042256.4	1606.08	-0.129648	0.0850818	-1.52381	0.127557	0.999845	Ptchd4
ENSMUSG00000114393.1	9.68315	-0.854335	0.560729	-1.52361	0.127605	0.999845	Gm47359
ENSMUSG00000053553.11	261.113	-0.131809	0.086516	-1.52352	0.127629	0.999845	3110082I17Rik
ENSMUSG00000045776.3	4.48774	0.942574	0.618996	1.52275	0.127822	0.999845	Lrtm1
ENSMUSG00000037239.8	2943.16	-0.0814932	0.0535186	-1.52271	0.127832	0.999845	Spred3
ENSMUSG00000080374.1	8.00186	-0.686757	0.451161	-1.5222	0.127959	0.999845	Gm22953
ENSMUSG00000114610.1	5.38589	0.663729	0.436254	1.52143	0.128153	0.999845	Cyp2c52-ps
ENSMUSG00000045045.7	1641.77	0.0989969	0.0650777	1.52121	0.128207	0.999845	Lrfn4
ENSMUSG00000114680.1	12.3619	-0.840606	0.55273	-1.52083	0.128304	0.999845	Gm47202
ENSMUSG00000107163.1	4.24487	0.882199	0.580279	1.5203	0.128436	0.999845	Gm43496
ENSMUSG00000097789.2	773.509	-0.144314	0.0949321	-1.52018	0.128465	0.999845	Gm2115
ENSMUSG00000104244.1	19.1412	0.443992	0.292415	1.51836	0.128922	0.999845	2900018N21Rik
ENSMUSG00000093673.1	10.1322	0.530975	0.349752	1.51815	0.128977	0.999845	Gm20644
ENSMUSG00000039913.12	1824.78	-0.104485	0.0688398	-1.5178	0.129064	0.999845	Pak5
ENSMUSG00000097665.1	10.3197	0.500752	0.330606	1.51465	0.129862	0.999845	Gm16853
ENSMUSG00000110350.1	15.6176	-0.496503	0.327803	-1.51464	0.129864	0.999845	Gm10252
ENSMUSG00000086286.1	25.4881	-0.326234	0.215647	-1.51282	0.130327	0.999845	Gm15138
ENSMUSG00000043483.4	37.753	-0.35289	0.233342	-1.51233	0.13045	0.999845	Gm6863
ENSMUSG00000030607.7	276.005	-0.25675	0.169802	-1.51205	0.130521	0.999845	Acan
ENSMUSG00000081788.2	107.688	0.20756	0.137382	1.51082	0.130834	0.999845	Gm5898
ENSMUSG00000035941.15	2245.27	0.0594376	0.0393496	1.5105	0.130916	0.999845	Ibtk
ENSMUSG00000018698.15	8.14277	-1.37508	0.910368	-1.51047	0.130925	0.999845	Lhx1
ENSMUSG00000104621.1	166.193	0.332363	0.220043	1.51045	0.130929	0.999845	Gm43185
ENSMUSG00000104994.1	115.291	0.288891	0.191274	1.51035	0.130954	0.999845	Gm42989
ENSMUSG00000038374.10	1942.76	-0.0775251	0.0513373	-1.51011	0.131015	0.999845	Rbm8a
ENSMUSG00000022245.15	12.9755	-0.825134	0.546424	-1.51006	0.131028	0.999845	Skor1
ENSMUSG00000045394.8	10.473	0.513667	0.340208	1.50986	0.131078	0.999845	Epcam
ENSMUSG00000029605.16	20.2539	-0.377214	0.249885	-1.50955	0.131159	0.999845	Oas1b
ENSMUSG00000097820.3	350.162	0.129362	0.0857438	1.50871	0.131374	0.999845	E530011L22Rik
ENSMUSG00000015452.14	33.0165	0.355195	0.235462	1.5085	0.131426	0.999845	Ager
ENSMUSG00000087102.1	23.401	0.352564	0.233964	1.50691	0.131833	0.999845	Gm13661
ENSMUSG00000110419.1	130.361	0.149319	0.099111	1.50658	0.131917	0.999845	AW046200
ENSMUSG00000028576.12	917.808	-0.0939014	0.0623323	-1.50646	0.131948	0.999845	Ift74
ENSMUSG00000041245.13	4865.91	-0.0517823	0.034429	-1.50403	0.132573	0.999845	Wnk3
ENSMUSG00000062075.13	982.907	0.0703234	0.0467599	1.50393	0.1326	0.999845	Lmnb2
ENSMUSG00000025044.16	6.19144	0.702324	0.467082	1.50364	0.132673	0.999845	Msr1
ENSMUSG00000111594.1	149.548	-0.164868	0.109681	-1.50316	0.132797	0.999845	Gm3365
ENSMUSG00000026778.13	808.946	-0.14029	0.0933732	-1.50246	0.132978	0.999845	Prkcq
ENSMUSG00000113029.1	229.377	0.144695	0.0963076	1.50242	0.132987	0.999845	Gm40578
ENSMUSG00000095403.8	205.167	0.13447	0.0895024	1.50242	0.132988	0.999845	Gm21092
ENSMUSG00000070425.12	10.3065	-0.525502	0.34979	-1.50233	0.133011	0.999845	Xntrpc
ENSMUSG00000051590.9	460.27	-0.178466	0.118796	-1.50228	0.133024	0.999845	Map3k19
ENSMUSG00000111232.1	17.5472	0.382888	0.254928	1.50194	0.133111	0.999845	A730043L09Rik
ENSMUSG00000067577.8	4.81232	-0.955031	0.636015	-1.50159	0.133204	0.999845	A430093F15Rik
ENSMUSG00000020878.6	33.5414	0.309162	0.205914	1.50141	0.133248	0.999845	Lrrc46
ENSMUSG00000016831.11	3974.16	-0.0543982	0.0362369	-1.50118	0.133308	0.999845	Tox4
ENSMUSG00000055048.7	117.919	-0.153948	0.10259	-1.50062	0.133455	0.999845	Gm9962
ENSMUSG00000006369.14	287.324	0.176026	0.117313	1.50048	0.13349	0.999845	Fbln1
ENSMUSG00000107477.1	11.7111	0.510983	0.340702	1.49979	0.133668	0.999845	Gm44366
ENSMUSG00000012535.14	4574.56	-0.0517231	0.0344919	-1.49957	0.133725	0.999845	Tnpo3
ENSMUSG00000084694.1	17.1762	0.397873	0.26549	1.49864	0.133967	0.999845	NA
ENSMUSG00000113986.1	28.3367	0.341494	0.227901	1.49843	0.134022	0.999845	Gm31333
ENSMUSG00000082888.1	23.9141	-0.408414	0.272584	-1.49831	0.134054	0.999845	Gm12934
ENSMUSG00000027363.15	3897.16	-0.0489632	0.0327043	-1.49715	0.134355	0.999845	Usp8
ENSMUSG00000041481.16	11.6005	-0.463107	0.309355	-1.49701	0.134391	0.999845	Serpina3g
ENSMUSG00000024066.8	132.657	0.167655	0.112072	1.49596	0.134664	0.999845	Xdh
ENSMUSG00000087913.1	9.50204	0.582499	0.389497	1.49552	0.13478	0.999845	NA
ENSMUSG00000112129.1	17.8134	0.381837	0.255454	1.49474	0.134983	0.999845	Pbld1
ENSMUSG00000033427.14	450.638	0.367283	0.245822	1.4941	0.135149	0.999845	Upb1
ENSMUSG00000022559.7	904.915	0.102714	0.068763	1.49373	0.135245	0.999845	Fbxl6
ENSMUSG00000033256.14	1083.92	0.105307	0.0705292	1.49309	0.135413	0.999845	Shf
ENSMUSG00000107812.1	11.6485	0.470612	0.315223	1.49295	0.13545	0.999845	Gm43935
ENSMUSG00000037020.16	79.4307	0.231292	0.154997	1.49224	0.135637	0.999845	Wdr62
ENSMUSG00000086716.1	13.2917	0.504134	0.337929	1.49183	0.135743	0.999845	Gm11629
ENSMUSG00000071342.5	27.1884	-0.483567	0.324323	-1.49101	0.13596	0.999845	Lsmem1
ENSMUSG00000029821.15	650.62	0.116127	0.0778908	1.49089	0.135989	0.999845	Gsdme
ENSMUSG00000105355.1	8.93283	-0.56007	0.375717	-1.49067	0.136048	0.999845	Gm40117
ENSMUSG00000087341.4	34.4677	-0.29618	0.198724	-1.49041	0.136118	0.999845	0610040F04Rik
ENSMUSG00000106894.1	4.21728	0.843537	0.565988	1.49038	0.136125	0.999845	Gm17130
ENSMUSG00000088125.1	15.2355	0.480482	0.322554	1.48962	0.136325	0.999845	Gm26070
ENSMUSG00000054580.14	44.5113	-0.253809	0.17041	-1.4894	0.136381	0.999845	Pla2r1
ENSMUSG00000065315.1	12.5519	-0.564308	0.379069	-1.48867	0.136575	0.999845	Gm26064
ENSMUSG00000091305.1	29.1334	0.322649	0.216781	1.48837	0.136654	0.999845	Gm17100
ENSMUSG00000031295.13	2179.31	-0.103797	0.0697431	-1.48827	0.136679	0.999845	Phka2
ENSMUSG00000104486.1	5.25341	0.776599	0.522124	1.48739	0.136913	0.999845	Gm38066
ENSMUSG00000035237.7	338.592	-0.200176	0.134652	-1.48662	0.137115	0.999845	Lcat
ENSMUSG00000085425.1	26.5613	-0.411221	0.276622	-1.48658	0.137127	0.999845	NA
ENSMUSG00000099179.1	10.3415	0.558517	0.376027	1.48531	0.137461	0.999845	NA
ENSMUSG00000037461.10	3040.36	-0.0544617	0.03667	-1.48519	0.137495	0.999845	Ints7
ENSMUSG00000024734.8	22.0772	0.401255	0.270218	1.48493	0.137563	0.999845	Zp1
ENSMUSG00000022969.13	174.988	-0.131499	0.0885612	-1.48484	0.137586	0.999845	Il10rb
ENSMUSG00000114147.1	12.8956	0.465958	0.314112	1.48341	0.137965	0.999845	Gm18939
ENSMUSG00000113068.1	4.81872	0.697361	0.470284	1.48285	0.138114	0.999845	Gm48133
ENSMUSG00000036023.5	835.923	-0.0719993	0.0485905	-1.48176	0.138405	0.999845	Parp2
ENSMUSG00000101378.1	6.83546	0.625177	0.421947	1.48165	0.138434	0.999845	Gm28086
ENSMUSG00000095349.1	20.1437	0.349933	0.236215	1.48142	0.138495	0.999845	Gm26097
ENSMUSG00000114842.1	29.2137	-0.322327	0.217646	-1.48096	0.138616	0.999845	Gm47797
ENSMUSG00000082872.1	6.45906	-0.613961	0.414593	-1.48088	0.13864	0.999845	Gm15773
ENSMUSG00000107468.1	36.6096	0.381483	0.257638	1.48069	0.138689	0.999845	5730507A11Rik
ENSMUSG00000106856.1	5.33151	0.74111	0.50058	1.4805	0.138739	0.999845	Gm43761
ENSMUSG00000027985.14	413.327	0.148985	0.100637	1.48042	0.138761	0.999845	Lef1
ENSMUSG00000071724.4	19.6877	-0.406929	0.274895	-1.48031	0.138792	0.999845	Smpd5
ENSMUSG00000041062.6	8.55624	0.563284	0.380536	1.48024	0.13881	0.999845	Mslnl
ENSMUSG00000085049.1	8.50009	0.574526	0.38821	1.47994	0.13889	0.999845	Parvaos
ENSMUSG00000096255.1	38.5217	0.260423	0.176027	1.47945	0.13902	0.999845	Dynlt1b
ENSMUSG00000038068.15	979.428	-0.158785	0.107342	-1.47924	0.139075	0.999845	Rnf144b
ENSMUSG00000114649.1	10.1442	0.510608	0.345211	1.47912	0.139109	0.999845	3110006O06Rik
ENSMUSG00000074529.10	23.5674	0.367211	0.248387	1.47838	0.139306	0.999845	Zfp972
ENSMUSG00000102410.1	29.3384	-0.383487	0.25943	-1.47819	0.139356	0.999845	Gm36935
ENSMUSG00000020808.3	21.6744	0.664331	0.449506	1.47791	0.139431	0.999845	Pimreg
ENSMUSG00000021294.7	693.103	0.165725	0.112137	1.47788	0.13944	0.999845	Kif26a
ENSMUSG00000063765.11	613.784	0.12027	0.0813844	1.47781	0.13946	0.999845	Chadl
ENSMUSG00000104253.1	117.798	-0.232161	0.157119	-1.47761	0.139512	0.999845	Gm37174
ENSMUSG00000087963.1	48.425	0.337951	0.228753	1.47736	0.139579	0.999845	Gm25394
ENSMUSG00000032719.4	23.594	0.38504	0.260701	1.47694	0.139692	0.999845	Sbspon
ENSMUSG00000038781.6	50.9431	0.235334	0.159344	1.4769	0.139703	0.999845	Stap2
ENSMUSG00000098247.1	82.8337	0.207373	0.140413	1.47688	0.139708	0.999845	Mir7220
ENSMUSG00000098900.2	123.839	0.181679	0.123023	1.47679	0.139732	0.999845	Gm18190
ENSMUSG00000026435.15	75.9215	0.197461	0.133764	1.47619	0.139892	0.999845	Slc45a3
ENSMUSG00000049502.16	264.512	-0.165731	0.112293	-1.47589	0.139974	0.999845	Dtx3l
ENSMUSG00000086631.2	9.96292	-0.720034	0.487918	-1.47573	0.140017	0.999845	Gm12784
ENSMUSG00000008140.17	5165.55	0.0821843	0.0557316	1.47465	0.140308	0.999845	Emc10
ENSMUSG00000046441.5	399.879	0.110806	0.0751578	1.47431	0.140399	0.999845	Cmtr2
ENSMUSG00000020048.13	15173.9	-0.0775552	0.0526152	-1.47401	0.14048	0.999845	Hsp90b1
ENSMUSG00000101840.1	11.1555	-0.513898	0.348646	-1.47398	0.140486	0.999845	Gm28294
ENSMUSG00000047415.12	248.096	0.183157	0.124279	1.47375	0.140549	0.999845	Gpr68
ENSMUSG00000031370.12	1761.13	-0.0765105	0.0519239	-1.47351	0.140613	0.999845	Zrsr2
ENSMUSG00000022663.3	1868.02	-0.0866292	0.0588005	-1.47327	0.140677	0.999845	Atg3
ENSMUSG00000039633.6	1762.55	-0.0735441	0.0499282	-1.473	0.140752	0.999845	Lonrf1
ENSMUSG00000018476.7	3366.9	0.0759933	0.0515914	1.47298	0.140755	0.999845	Kdm6b
ENSMUSG00000028249.15	5348.99	-0.0492544	0.0334418	-1.47284	0.140795	0.999845	Sdcbp
ENSMUSG00000091123.1	6.26023	0.649899	0.441261	1.47282	0.140799	0.999845	Gm17181
ENSMUSG00000021223.13	909.911	0.14366	0.0975772	1.47227	0.140948	0.999845	Papln
ENSMUSG00000099222.1	4.41883	-0.838464	0.56966	-1.47187	0.141057	0.999845	Mir7213
ENSMUSG00000037995.15	457.433	0.126707	0.0860949	1.47171	0.141098	0.999845	Igsf9
ENSMUSG00000062981.5	1363.64	-0.0897946	0.0610448	-1.47096	0.141301	0.999845	Mrpl42
ENSMUSG00000073902.5	18.0677	0.472201	0.32109	1.47062	0.141394	0.999845	Gvin3
ENSMUSG00000096841.1	13.7961	0.428316	0.291278	1.47047	0.141435	0.999845	NA
ENSMUSG00000104916.1	6.04905	-0.814065	0.553773	-1.47003	0.141553	0.999845	Gm42830
ENSMUSG00000083567.3	24.5311	-0.40839	0.277987	-1.4691	0.141805	0.999845	Gm11451
ENSMUSG00000105358.1	347.079	0.127679	0.0869201	1.46892	0.141855	0.999845	Gm43099
ENSMUSG00000044864.16	6446.92	-0.0892901	0.0607886	-1.46886	0.14187	0.999845	Ankrd50
ENSMUSG00000094018.1	5.71578	0.768227	0.523209	1.4683	0.142023	0.999845	S100a2
ENSMUSG00000096287.1	6.09489	-0.775282	0.528014	-1.4683	0.142023	0.999845	NA
ENSMUSG00000070345.3	82.9088	0.203868	0.13895	1.46721	0.14232	0.999845	Hsf5
ENSMUSG00000027997.9	139.954	0.149175	0.101704	1.46675	0.142443	0.999845	Casp6
ENSMUSG00000050107.2	13.8673	0.440106	0.30023	1.4659	0.142677	0.999845	Haspin
ENSMUSG00000104282.1	32.6827	-0.334533	0.228321	-1.46518	0.142871	0.999845	Gm37460
ENSMUSG00000084786.9	2468.32	-0.0955111	0.0652257	-1.46432	0.143107	0.999845	Ubl5
ENSMUSG00000072978.3	4.42291	-0.839869	0.573923	-1.46338	0.143363	0.999845	Gm5830
ENSMUSG00000002342.17	950.819	0.0729836	0.0498774	1.46326	0.143396	0.999845	Tmem161a
ENSMUSG00000047518.3	40.0317	0.343927	0.235062	1.46313	0.143432	0.999845	Slfnl1
ENSMUSG00000064984.1	7.9065	-0.685054	0.468461	-1.46235	0.143646	0.999845	Snord73a
ENSMUSG00000106516.1	77.3366	0.283026	0.193568	1.46215	0.1437	0.999845	Gm42441
ENSMUSG00000080411.1	56.3401	0.258588	0.176901	1.46177	0.143804	0.999845	Mir1193
ENSMUSG00000026532.7	7.25215	0.688256	0.470892	1.4616	0.14385	0.999845	Spta1
ENSMUSG00000027977.15	1453.05	-0.249361	0.170678	-1.461	0.144015	0.999845	Ndst3
ENSMUSG00000082179.1	43.0472	-0.252031	0.172538	-1.46073	0.144089	0.999845	Gm11407
ENSMUSG00000113845.1	5.19378	-0.859216	0.588289	-1.46053	0.144143	0.999845	Gm39473
ENSMUSG00000078193.2	49.8633	-0.236876	0.162193	-1.46046	0.144165	0.999845	Gm2000
ENSMUSG00000051034.7	628.909	-0.0779945	0.0534061	-1.4604	0.144179	0.999845	Zfp11
ENSMUSG00000026728.9	871.845	0.137362	0.0940833	1.46	0.144289	0.999845	Vim
ENSMUSG00000021245.15	2282.4	-0.0576369	0.0394832	-1.45978	0.14435	0.999845	Mlh3
ENSMUSG00000064369.1	64.121	0.236392	0.16196	1.45957	0.144409	0.999845	mt-Te
ENSMUSG00000100707.1	27.6983	0.478854	0.328217	1.45895	0.144578	0.999845	Gm28523
ENSMUSG00000050315.13	611.807	0.160348	0.109909	1.45892	0.144586	0.999845	Synpo2
ENSMUSG00000090877.3	151.383	-0.652266	0.447222	-1.45849	0.144707	0.999845	Hspa1b
ENSMUSG00000021494.9	1588.74	-0.073464	0.0503853	-1.45804	0.144829	0.999845	Ddx41
ENSMUSG00000101214.1	6.97399	-0.629842	0.431996	-1.45798	0.144846	0.999845	Gm28403
ENSMUSG00000087362.7	15.665	0.422958	0.290125	1.45785	0.144883	0.999845	Gm13710
ENSMUSG00000029735.17	116.375	0.183854	0.126141	1.45753	0.144969	0.999845	Tpk1
ENSMUSG00000070077.2	34.1632	0.258395	0.177317	1.45725	0.145048	0.999845	Mir491
ENSMUSG00000078601.4	28.5147	-0.388369	0.266531	-1.45713	0.145082	0.999845	Gm12525
ENSMUSG00000026335.16	10230.7	-0.106464	0.0730812	-1.45679	0.145175	0.999845	Pam
ENSMUSG00000087034.4	14.9593	0.433465	0.297681	1.45614	0.145354	0.999845	Cbfa2t2-ps1
ENSMUSG00000030170.14	50.5668	0.379396	0.260605	1.45583	0.14544	0.999845	Wnt5b
ENSMUSG00000071573.13	46.5752	0.253029	0.17381	1.45578	0.145453	0.999845	Rnls
ENSMUSG00000022108.7	16749.2	-0.0625696	0.0429955	-1.45526	0.145597	0.999845	Itm2b
ENSMUSG00000036986.16	991.074	0.0937353	0.06447	1.45394	0.145964	0.999845	Pml
ENSMUSG00000033088.18	526.326	0.119619	0.0822878	1.45367	0.146038	0.999845	Triobp
ENSMUSG00000034968.3	5.31677	0.739655	0.508823	1.45366	0.146041	0.999845	Lbx2
ENSMUSG00000052911.9	1432.95	0.0785769	0.0540739	1.45314	0.146185	0.999845	Lamb2
ENSMUSG00000036964.14	428.706	0.116767	0.0803749	1.45277	0.146286	0.999845	Trim17
ENSMUSG00000089235.1	126.182	0.197266	0.135819	1.45242	0.146386	0.999845	Gm23119
ENSMUSG00000039193.7	6.25927	0.641686	0.441902	1.4521	0.146474	0.999845	Nlrc4
ENSMUSG00000051427.14	1079.27	-0.108056	0.0744169	-1.45204	0.146491	0.999845	Ccdc157
ENSMUSG00000024087.3	70.8563	0.358733	0.247107	1.45173	0.146577	0.999845	Cyp1b1
ENSMUSG00000021891.7	975.141	-0.0677945	0.0467083	-1.45145	0.146656	0.999845	Mettl6
ENSMUSG00000034555.14	8.58673	-0.915979	0.631094	-1.45141	0.146665	0.999845	Tex16
ENSMUSG00000103321.1	10.9018	-0.600341	0.413648	-1.45133	0.146688	0.999845	4933403L11Rik
ENSMUSG00000102919.1	61.4727	-0.346156	0.238586	-1.45087	0.146817	0.999845	Gm37726
ENSMUSG00000095651.1	4.89166	-0.851567	0.587031	-1.45063	0.146882	0.999845	Gm21817
ENSMUSG00000086539.8	85.8185	0.198269	0.136702	1.45038	0.146953	0.999845	Gm16759
ENSMUSG00000058400.13	45.9633	-0.392789	0.270822	-1.45036	0.146958	0.999845	Qrfpr
ENSMUSG00000090625.1	130.781	-0.277595	0.19146	-1.44989	0.147089	0.999845	Gm20721
ENSMUSG00000021697.12	56.6029	0.300095	0.207038	1.44947	0.147208	0.999845	Depdc1b
ENSMUSG00000105008.1	10.9564	-0.578668	0.399566	-1.44824	0.14755	0.999845	Gm43652
ENSMUSG00000030750.13	460.046	0.10937	0.0755291	1.44805	0.147602	0.999845	Nsmce1
ENSMUSG00000063021.3	335.92	0.180796	0.124861	1.44798	0.147623	0.999845	H2ac15
ENSMUSG00000001420.13	46.9156	-0.277225	0.191549	-1.44728	0.147818	0.999845	Tmem79
ENSMUSG00000040848.11	2200.75	0.0734796	0.0507895	1.44675	0.147967	0.999845	Sft2d2
ENSMUSG00000063727.3	30.3127	-0.437133	0.302351	-1.44578	0.148238	0.999845	Tnfrsf11b
ENSMUSG00000015647.9	997.076	0.0808222	0.0559086	1.44561	0.148286	0.999845	Lama5
ENSMUSG00000046879.7	309.273	-0.142247	0.0984082	-1.44548	0.148323	0.999845	Irgm1
ENSMUSG00000087793.1	5.76184	-0.673941	0.466447	-1.44484	0.148503	0.999845	Gm25967
ENSMUSG00000070780.11	52.218	-0.225784	0.156314	-1.44442	0.14862	0.999845	Rbm47
ENSMUSG00000000365.9	56.0316	0.363618	0.251798	1.44408	0.148715	0.999845	Rnf17
ENSMUSG00000039934.12	379.718	0.138557	0.095971	1.44373	0.148814	0.999845	Gsap
ENSMUSG00000066902.7	16.0627	0.435716	0.301799	1.44373	0.148816	0.999845	Rps23-ps2
ENSMUSG00000101832.1	14.5793	0.484579	0.33565	1.4437	0.148823	0.999845	Gm28982
ENSMUSG00000082917.1	32.3094	0.294365	0.203981	1.4431	0.148992	0.999845	Gm11440
ENSMUSG00000088200.1	4.71341	0.736993	0.510832	1.44273	0.149097	0.999845	NA
ENSMUSG00000090021.1	4.81553	-0.772647	0.535757	-1.44216	0.149257	0.999845	Gm6493
ENSMUSG00000003437.14	2459.79	-0.0598269	0.041501	-1.44158	0.149421	0.999845	Paf1
ENSMUSG00000031698.14	6.37633	-0.890623	0.618108	-1.44089	0.149617	0.999845	Mylk3
ENSMUSG00000025482.11	5.08304	0.712173	0.49457	1.43998	0.149872	0.999845	Odf3
ENSMUSG00000047434.13	1447.52	0.0818834	0.0569011	1.43905	0.150137	0.999845	Xxylt1
ENSMUSG00000028601.18	191.029	0.125228	0.087033	1.43885	0.150192	0.999845	Echdc2
ENSMUSG00000022053.13	13.8417	-0.515321	0.358398	-1.43784	0.150478	0.999845	Ebf2
ENSMUSG00000040187.15	375.106	-0.173269	0.120516	-1.43772	0.150512	0.999845	Arntl2
ENSMUSG00000032422.17	2767.86	-0.0443371	0.0308413	-1.43759	0.15055	0.999845	Snx14
ENSMUSG00000032194.9	545.125	0.0878493	0.061113	1.43749	0.150579	0.999845	Kank2
ENSMUSG00000079834.2	266.928	0.111032	0.0772668	1.437	0.150719	0.999845	NA
ENSMUSG00000074039.10	34.9638	-0.32098	0.223506	-1.43611	0.15097	0.999845	4930520O04Rik
ENSMUSG00000065611.1	6.33674	-0.67592	0.470765	-1.43579	0.151062	0.999845	Mir23a
ENSMUSG00000109431.1	10.4389	-0.498966	0.347602	-1.43545	0.151158	0.999845	Gm45161
ENSMUSG00000087578.1	73.7378	-0.201598	0.140486	-1.435	0.151286	0.999845	Ccdc142os
ENSMUSG00000105272.1	145.783	0.17903	0.124767	1.43491	0.151312	0.999845	Gm43071
ENSMUSG00000104761.1	69.411	0.237765	0.165825	1.43383	0.15162	0.999845	Gm43511
ENSMUSG00000045948.8	885.152	-0.134771	0.0941415	-1.43158	0.152263	0.999845	Mrps12
ENSMUSG00000032602.6	605.34	-0.0823761	0.0575471	-1.43145	0.1523	0.999845	Slc25a20
ENSMUSG00000020887.3	21.131	-0.700296	0.489361	-1.43104	0.152418	0.999845	A230052G05Rik
ENSMUSG00000031465.6	45.3252	-0.269457	0.188332	-1.43076	0.1525	0.999845	Angpt2
ENSMUSG00000067150.5	3250.96	-0.0658372	0.0460244	-1.43049	0.152578	0.999845	Xpo5
ENSMUSG00000079588.3	6.50143	0.6031	0.421617	1.43045	0.152589	0.999845	Tmem182
ENSMUSG00000047368.3	1366.05	-0.0734869	0.0513785	-1.4303	0.15263	0.999845	Abhd17b
ENSMUSG00000112347.1	18.5289	-0.416833	0.291439	-1.43026	0.152643	0.999845	Gm47257
ENSMUSG00000105728.1	78.5764	0.224516	0.15705	1.42959	0.152835	0.999845	Gm42819
ENSMUSG00000053318.7	6.03792	-0.611451	0.428107	-1.42827	0.153215	0.999845	Slamf8
ENSMUSG00000090070.1	5.04221	-0.720661	0.504723	-1.42783	0.153339	0.999845	Gm16577
ENSMUSG00000082226.3	100.837	-0.193161	0.135287	-1.42778	0.153355	0.999845	Gm715
ENSMUSG00000069273.2	950.558	0.138611	0.0970843	1.42774	0.153366	0.999845	H3c6
ENSMUSG00000107991.1	18.6176	-0.439572	0.307895	-1.42767	0.153388	0.999845	Gm43919
ENSMUSG00000080816.1	13.9449	-0.420416	0.294485	-1.42763	0.153398	0.999845	Gm12447
ENSMUSG00000026676.7	65.1253	-0.441423	0.309232	-1.42748	0.153441	0.999845	Ccdc3
ENSMUSG00000002274.12	1032.19	0.0892531	0.0625327	1.4273	0.153493	0.999845	Metrn
ENSMUSG00000080989.1	8.0791	-0.561348	0.393506	-1.42653	0.153716	0.999845	Gm14048
ENSMUSG00000048603.8	221.255	-0.115379	0.0809036	-1.42613	0.15383	0.999845	Gm9828
ENSMUSG00000102633.1	22.3502	-0.398965	0.279754	-1.42613	0.153831	0.999845	Gm38224
ENSMUSG00000025271.13	42.2091	-0.240852	0.168907	-1.42594	0.153885	0.999845	Pfkfb1
ENSMUSG00000026628.13	23.0302	-0.312697	0.219323	-1.42574	0.153944	0.999845	Atf3
ENSMUSG00000032852.3	12.7322	1.0557	0.740663	1.42535	0.154056	0.999845	Rspo4
ENSMUSG00000097692.2	13.492	0.421817	0.296026	1.42493	0.154176	0.999845	A230060F14Rik
ENSMUSG00000102742.1	1710.68	0.0816694	0.0573172	1.42487	0.154196	0.999845	Pcdhga11
ENSMUSG00000086712.2	7.00252	-0.608016	0.426996	-1.42394	0.154464	0.999845	Mexis
ENSMUSG00000022175.8	1337.7	0.0867145	0.0609305	1.42317	0.154686	0.999845	Lrp10
ENSMUSG00000103562.1	19.8214	-0.379537	0.266806	-1.42252	0.154876	0.999845	2810405F15Rik
ENSMUSG00000112550.1	78.6945	0.183537	0.129055	1.42216	0.15498	0.999845	Gm6627
ENSMUSG00000048200.12	59.568	0.195252	0.137318	1.42189	0.155057	0.999845	Cracr2b
ENSMUSG00000030505.17	1115.98	0.0651804	0.0458428	1.42183	0.155077	0.999845	Prmt3
ENSMUSG00000062939.11	22.5256	-0.550349	0.38711	-1.42169	0.155117	0.999845	Stat4
ENSMUSG00000085589.7	24.7892	-0.363022	0.255449	-1.42111	0.155284	0.999845	A430078I02Rik
ENSMUSG00000021388.14	57.5366	0.224318	0.157854	1.42105	0.155301	0.999845	Aspn
ENSMUSG00000038782.6	43.9562	-0.272499	0.191807	-1.4207	0.155405	0.999845	1700028J19Rik
ENSMUSG00000111447.1	11.2153	-0.508802	0.358257	-1.42022	0.155545	0.999845	Gm48249
ENSMUSG00000087117.8	4.50526	-0.878732	0.618744	-1.42019	0.155553	0.999845	Gm11523
ENSMUSG00000036435.13	2830.36	-0.0473917	0.03337	-1.42019	0.155553	0.999845	Exoc1
ENSMUSG00000098832.2	29.7141	0.309093	0.217701	1.4198	0.155665	0.999845	Kdm4dl
ENSMUSG00000037553.14	2231.57	0.0842643	0.0593546	1.41968	0.155702	0.999845	Zdhhc18
ENSMUSG00000040502.5	1166.64	0.0811451	0.0571642	1.41951	0.155751	0.999845	Marchf9
ENSMUSG00000111497.1	25.1224	-0.337675	0.237988	-1.41887	0.155936	0.999845	Gm38431
ENSMUSG00000025804.5	8.14876	-0.544645	0.383864	-1.41885	0.155943	0.999845	Ccr1
ENSMUSG00000002658.9	1862.44	-0.0671352	0.0473179	-1.41881	0.155954	0.999845	Gtf2f1
ENSMUSG00000029163.9	82.484	0.189846	0.133862	1.41822	0.156126	0.999845	Emilin1
ENSMUSG00000112112.1	44.7331	-0.242454	0.171016	-1.41772	0.156271	0.999845	Gm48508
ENSMUSG00000032526.11	1536.28	-0.0882995	0.0622832	-1.41771	0.156276	0.999845	Ss18l2
ENSMUSG00000111094.1	29.1612	-0.298841	0.210894	-1.41702	0.156477	0.999845	Gm34425
ENSMUSG00000020072.15	75.4414	-0.18885	0.13328	-1.41694	0.156501	0.999845	Pbld2
ENSMUSG00000028879.4	4760.45	-0.0652203	0.0460327	-1.41683	0.156534	0.999845	Stx12
ENSMUSG00000045246.11	76.1174	-0.471832	0.333022	-1.41682	0.156536	0.999845	Kcng4
ENSMUSG00000085724.1	18.3418	-0.364526	0.257392	-1.41623	0.156708	0.999845	Gm13096
ENSMUSG00000048897.15	1943.2	0.0964779	0.0681412	1.41585	0.156819	0.999845	Zfp710
ENSMUSG00000101316.1	4.14145	-0.938672	0.663154	-1.41547	0.156932	0.999845	Gm12663
ENSMUSG00000097788.2	34.735	0.368163	0.260127	1.41532	0.156975	0.999845	Gm16596
ENSMUSG00000036867.7	69.0064	0.233879	0.165431	1.41375	0.157434	0.999845	Smad6
ENSMUSG00000085001.1	5.96941	-0.626785	0.443407	-1.41356	0.15749	0.999845	Rapgef4os2
ENSMUSG00000031107.6	205.893	-0.124333	0.0879626	-1.41347	0.157516	0.999845	Rbmx2
ENSMUSG00000065204.1	24.1794	0.343044	0.242721	1.41332	0.15756	0.999845	Gm24610
ENSMUSG00000064128.7	402.851	0.15516	0.10981	1.41298	0.157661	0.999845	Cenpj
ENSMUSG00000109435.1	11.7916	-0.52351	0.370557	-1.41277	0.157725	0.999845	Gm7067
ENSMUSG00000032842.13	1238.28	0.107689	0.0762323	1.41264	0.157763	0.999845	Abcc10
ENSMUSG00000082935.3	52.7453	0.25635	0.181584	1.41175	0.158024	0.999845	Gm7658
ENSMUSG00000114018.1	17.5156	-0.444257	0.314779	-1.41133	0.158148	0.999845	Gm36495
ENSMUSG00000032757.6	635.388	-0.127731	0.0905042	-1.41133	0.158149	0.999845	Bet1
ENSMUSG00000106173.1	25.3239	0.393807	0.279046	1.41126	0.158168	0.999845	Gm42764
ENSMUSG00000074758.10	89.1272	0.235778	0.16707	1.41125	0.158171	0.999845	Gm5535
ENSMUSG00000068732.5	2455.23	-0.0525435	0.0372458	-1.41072	0.158326	0.999845	Tmem167b
ENSMUSG00000038175.10	732.022	-0.0716705	0.0508174	-1.41035	0.158436	0.999845	Mylip
ENSMUSG00000041220.10	3571.21	-0.100173	0.0710356	-1.41018	0.158488	0.999845	Elovl6
ENSMUSG00000105578.1	19.9239	0.473753	0.336156	1.40933	0.158739	0.999845	Gm43663
ENSMUSG00000094683.2	5.97735	0.699117	0.496464	1.40819	0.159074	0.999845	Ap3m1-ps
ENSMUSG00000097584.1	6.32697	-0.629304	0.446893	-1.40818	0.159079	0.999845	1700125G22Rik
ENSMUSG00000022545.13	1922.78	0.0722705	0.0513272	1.40804	0.15912	0.999845	Ercc4
ENSMUSG00000001029.15	78.6903	-0.182002	0.129374	-1.40678	0.159492	0.999845	Icam2
ENSMUSG00000114479.1	5.22183	-0.66486	0.472699	-1.40652	0.15957	0.999845	Gm49375
ENSMUSG00000098376.1	16.1217	0.506927	0.360424	1.40647	0.159583	0.999845	Mir6907
ENSMUSG00000055560.8	77.4279	-0.178549	0.126955	-1.4064	0.159607	0.999845	Zfp459
ENSMUSG00000108713.1	57.4726	-0.19176	0.136367	-1.40621	0.159661	0.999845	Gm33027
ENSMUSG00000032952.11	74.4696	0.192777	0.137095	1.40616	0.159675	0.999845	Ap4b1
ENSMUSG00000029657.15	17749.3	-0.0776487	0.0552257	-1.40602	0.159717	0.999845	Hsph1
ENSMUSG00000083192.1	34.9935	-0.3769	0.268078	-1.40593	0.159743	0.999845	NA
ENSMUSG00000029462.18	3678.85	-0.0732701	0.0521341	-1.40542	0.159897	0.999845	Vps29
ENSMUSG00000027133.3	1043.18	-0.0849812	0.0604801	-1.40511	0.159988	0.999845	Nop10
ENSMUSG00000021774.13	1867.1	-0.102067	0.0726728	-1.40447	0.160179	0.999845	Ube2e1
ENSMUSG00000083822.1	5.25979	0.637227	0.453718	1.40445	0.160184	0.999845	Hmgb1-ps5
ENSMUSG00000021720.11	925.447	0.0839251	0.0597636	1.40428	0.160234	0.999845	Rnf180
ENSMUSG00000107949.1	17.7049	0.386572	0.275337	1.40399	0.160321	0.999845	Gm44157
ENSMUSG00000055491.13	1523	0.0701525	0.0499723	1.40383	0.16037	0.999845	Pprc1
ENSMUSG00000087184.1	65.7187	0.203188	0.144741	1.4038	0.160379	0.999845	Gm11650
ENSMUSG00000074405.7	2033.58	0.0623017	0.0443871	1.4036	0.160438	0.999845	Zfp865
ENSMUSG00000027636.11	40.8996	-0.694678	0.495116	-1.40306	0.160599	0.999845	Sla2
ENSMUSG00000086719.1	19.5573	-0.353791	0.252202	-1.40281	0.160675	0.999845	Gm16275
ENSMUSG00000048234.13	1121.41	-0.0878374	0.0626208	-1.40269	0.16071	0.999845	Rnf149
ENSMUSG00000097412.2	199.67	0.120821	0.0861691	1.40214	0.160874	0.999845	1810014B01Rik
ENSMUSG00000026994.9	49.6833	-0.225887	0.161116	-1.40202	0.160911	0.999845	Galnt3
ENSMUSG00000019647.16	4081.23	-0.107293	0.0765515	-1.40158	0.161041	0.999845	Sema6a
ENSMUSG00000039218.16	52187.6	-0.0440169	0.0314077	-1.40147	0.161073	0.999845	Srrm2
ENSMUSG00000054589.1	4.93867	-0.742315	0.529676	-1.40145	0.16108	0.999845	Gm9949
ENSMUSG00000000049.11	6.99163	-0.683298	0.487573	-1.40143	0.161086	0.999845	Apoh
ENSMUSG00000030204.10	1915.06	-0.0543936	0.0388155	-1.40133	0.161114	0.999845	Ddx47
ENSMUSG00000061286.7	694.215	0.0827764	0.0590773	1.40115	0.161168	0.999845	Exosc5
ENSMUSG00000036790.5	2503.62	-0.0963683	0.0687925	-1.40086	0.161257	0.999845	Slitrk2
ENSMUSG00000020877.11	102.941	0.148219	0.105808	1.40083	0.161266	0.999845	Scrn2
ENSMUSG00000067430.7	1257.51	-0.0747772	0.0533933	-1.4005	0.161364	0.999845	Zfp763
ENSMUSG00000107750.1	8.62667	0.504142	0.36012	1.39993	0.161534	0.999845	Gm44013
ENSMUSG00000044719.4	25.4423	0.564352	0.403236	1.39956	0.161646	0.999845	E230025N22Rik
ENSMUSG00000030244.7	4.25007	0.714224	0.510621	1.39874	0.161892	0.999845	Gys2
ENSMUSG00000055148.7	240.224	-0.116521	0.0833207	-1.39846	0.161975	0.999845	Klf2
ENSMUSG00000097275.1	11.6442	-0.444586	0.317963	-1.39823	0.162043	0.999845	Gm26648
ENSMUSG00000107191.1	6.98494	-0.606689	0.433984	-1.39795	0.162127	0.999845	Gm43579
ENSMUSG00000061524.8	352.245	0.345214	0.24697	1.39779	0.162175	0.999845	Zic2
ENSMUSG00000085179.1	36.7535	-0.266039	0.190348	-1.39764	0.16222	0.999845	Gm13645
ENSMUSG00000028553.12	5.46232	0.609876	0.436374	1.3976	0.162233	0.999845	Angptl3
ENSMUSG00000064377.1	172.118	0.141263	0.101083	1.3975	0.162264	0.999845	Gm24966
ENSMUSG00000032578.7	261.299	0.158296	0.113273	1.39748	0.162268	0.999845	Cish
ENSMUSG00000107902.1	84.0829	0.299329	0.214249	1.39711	0.162382	0.999845	Gm32592
ENSMUSG00000038563.14	971.022	-0.0601962	0.0430971	-1.39676	0.162487	0.999845	Efl1
ENSMUSG00000009246.14	4.79162	0.6851	0.490589	1.39648	0.162569	0.999845	Trpm5
ENSMUSG00000043168.12	52.7083	-0.75605	0.541587	-1.39599	0.162718	0.999845	4930426D05Rik
ENSMUSG00000042788.12	11.7827	0.496128	0.355694	1.39482	0.163071	0.999845	Fam166b
ENSMUSG00000022505.8	1199.81	0.0755312	0.0541566	1.39468	0.163112	0.999845	Emp2
ENSMUSG00000078612.9	39.6373	-0.711264	0.510377	-1.39361	0.163437	0.999845	Fyb2
ENSMUSG00000081564.1	4.8085	0.767319	0.550836	1.39301	0.163617	0.999845	Gm13717
ENSMUSG00000113450.1	209.253	0.125041	0.0897909	1.39258	0.163746	0.999845	Zfp935
ENSMUSG00000064127.13	5655.13	-0.0573535	0.0412681	-1.38978	0.164596	0.999845	Med14
ENSMUSG00000054619.6	590.752	-0.134329	0.0967043	-1.38907	0.164811	0.999845	Mettl7a1
ENSMUSG00000082357.1	20.2815	-0.333796	0.240311	-1.38902	0.164827	0.999845	Gm13542
ENSMUSG00000026842.16	4464.83	0.0629941	0.0453738	1.38834	0.165034	0.999845	Abl1
ENSMUSG00000064437.1	24.8296	0.323077	0.232765	1.38799	0.165139	0.999845	Snord49b
ENSMUSG00000021645.16	882.832	-0.0828864	0.0597226	-1.38786	0.165181	0.999845	Smn1
ENSMUSG00000046191.7	994.735	0.105015	0.075685	1.38753	0.165282	0.999845	Pcdhb20
ENSMUSG00000027439.9	2314.63	-0.0424658	0.0306181	-1.38695	0.165457	0.999845	Gzf1
ENSMUSG00000028378.6	22.2821	0.359394	0.259147	1.38684	0.165491	0.999845	Ptgr1
ENSMUSG00000081968.1	43.9168	0.224196	0.16167	1.38675	0.165517	0.999845	Rpl23a-ps2
ENSMUSG00000083633.2	106.361	0.290151	0.20927	1.38649	0.165597	0.999845	Gm13312
ENSMUSG00000112838.1	15.2787	0.547144	0.394681	1.3863	0.165656	0.999845	Gm47098
ENSMUSG00000024565.8	536.809	0.120633	0.0870325	1.38607	0.165725	0.999845	Sall3
ENSMUSG00000108557.1	9.83501	0.489625	0.353321	1.38578	0.165814	0.999845	Gm44835
ENSMUSG00000024002.16	8888.85	-0.0406695	0.0293615	-1.38513	0.166012	0.999845	Brd4
ENSMUSG00000065491.1	22.2584	-0.361214	0.260832	-1.38486	0.166097	0.999845	Mir7b
ENSMUSG00000109111.1	4.48667	0.772128	0.557898	1.38399	0.166361	0.999845	6530437J22Rik
ENSMUSG00000103408.1	17.9939	-0.361931	0.261522	-1.38394	0.166377	0.999845	Gm37933
ENSMUSG00000021265.3	456.879	0.0851757	0.061605	1.38261	0.166784	0.999845	Slc25a29
ENSMUSG00000065627.1	4.08191	-0.749178	0.54187	-1.38258	0.166794	0.999845	NA
ENSMUSG00000097834.2	5.15636	-0.677783	0.490305	-1.38237	0.166857	0.999845	Gm26911
ENSMUSG00000086181.1	177.723	-0.423198	0.306207	-1.38207	0.166951	0.999845	C230034O21Rik
ENSMUSG00000003665.6	56.977	0.238101	0.172318	1.38175	0.167048	0.999845	Has1
ENSMUSG00000000901.16	74.5583	0.20646	0.149437	1.38159	0.167098	0.999845	Mmp11
ENSMUSG00000109997.1	57.351	0.278778	0.201785	1.38156	0.167108	0.999845	9430099M06Rik
ENSMUSG00000102759.1	13.1667	-0.410907	0.297444	-1.38146	0.167137	0.999845	Gm10463
ENSMUSG00000007867.9	343.345	-0.104373	0.0755714	-1.38112	0.167243	0.999845	Ift43
ENSMUSG00000044700.15	4026.3	0.0493975	0.0357716	1.38091	0.167306	0.999845	Tmem201
ENSMUSG00000044375.7	18.4661	0.413795	0.299703	1.38068	0.167376	0.999845	Pcare
ENSMUSG00000061517.8	424.282	0.101975	0.0738748	1.38037	0.167471	0.999845	Sox21
ENSMUSG00000097430.2	19.2204	0.327635	0.237359	1.38034	0.167483	0.999845	Gm10544
ENSMUSG00000098235.1	5.62432	-0.630867	0.45728	-1.37961	0.167707	0.999845	Gm7497
ENSMUSG00000089857.9	732.255	0.13947	0.101114	1.37933	0.167792	0.999845	Zfp882
ENSMUSG00000033809.14	408.126	0.0989804	0.0717855	1.37883	0.167946	0.999845	Alg3
ENSMUSG00000020571.12	4396.83	-0.0925324	0.067113	-1.37876	0.16797	0.999845	Pdia6
ENSMUSG00000085069.2	742.599	0.0990706	0.0718565	1.37873	0.167978	0.999845	Prdm16os
ENSMUSG00000100313.1	47.2784	0.266415	0.193309	1.37818	0.168148	0.999845	Gm28323
ENSMUSG00000049313.8	26669.2	-0.0894463	0.0649053	-1.37811	0.168171	0.999845	Sorl1
ENSMUSG00000027167.11	999.737	0.0743652	0.0539734	1.37781	0.168261	0.999845	Elp4
ENSMUSG00000002728.14	1581.84	-0.0697197	0.0506095	-1.3776	0.168327	0.999845	Naa20
ENSMUSG00000106879.1	10.4817	-0.48215	0.350013	-1.37752	0.168351	0.999845	Gm2566
ENSMUSG00000084399.2	86.979	0.281596	0.204444	1.37738	0.168395	0.999845	Gm15666
ENSMUSG00000014301.12	635.859	0.0748427	0.0543442	1.3772	0.168451	0.999845	Pam16
ENSMUSG00000096231.1	24.7559	0.29614	0.215048	1.37709	0.168486	0.999845	Gm22584
ENSMUSG00000110727.1	22.3038	-0.340186	0.247133	-1.37653	0.168658	0.999845	Gm48784
ENSMUSG00000029474.7	2817.05	-0.0605407	0.0439924	-1.37616	0.168771	0.999845	Rnf34
ENSMUSG00000107140.1	17.1592	0.400529	0.291049	1.37616	0.168773	0.999845	Gm43811
ENSMUSG00000022244.6	317.384	-0.0924899	0.0672109	-1.37612	0.168786	0.999845	Amacr
ENSMUSG00000050550.7	4.748	-0.677013	0.492151	-1.37562	0.168939	0.999845	Gm11868
ENSMUSG00000030605.15	5969.19	0.0634596	0.0461331	1.37558	0.168952	0.999845	Mfge8
ENSMUSG00000094597.2	19.9766	-0.387848	0.28209	-1.37491	0.16916	0.999845	Gm4810
ENSMUSG00000026482.13	7415.18	-0.0914112	0.0664889	-1.37483	0.169183	0.999845	Rgl1
ENSMUSG00000089586.1	5.47162	0.70229	0.511054	1.3742	0.169379	0.999845	NA
ENSMUSG00000064487.1	16.5943	-0.355079	0.258399	-1.37415	0.169395	0.999845	Gm23736
ENSMUSG00000086049.1	19.2113	0.370065	0.269384	1.37374	0.169521	0.999845	Gm12735
ENSMUSG00000081273.1	4.37905	0.683347	0.497475	1.37363	0.169556	0.999845	Gm15896
ENSMUSG00000108189.1	62.5209	-0.316193	0.230262	-1.37319	0.169694	0.999845	Gm43887
ENSMUSG00000030562.17	16.9498	0.688989	0.50176	1.37314	0.169707	0.999845	Nox4
ENSMUSG00000037349.9	134.627	-0.164809	0.120026	-1.37311	0.169718	0.999845	Nudt22
ENSMUSG00000106406.1	10.7697	-0.481241	0.350504	-1.373	0.169753	0.999845	Mir7682
ENSMUSG00000030867.7	88.3219	0.230446	0.167947	1.37213	0.170022	0.999845	Plk1
ENSMUSG00000066724.3	4.33646	-0.98407	0.717407	-1.3717	0.170156	0.999845	Gm10175
ENSMUSG00000098885.1	8.98004	-0.544057	0.396639	-1.37167	0.170167	0.999845	Mir7659
ENSMUSG00000021024.14	2912.38	-0.071506	0.0521358	-1.37153	0.170209	0.999845	Psma6
ENSMUSG00000113045.1	22.9478	0.306097	0.223286	1.37088	0.170414	0.999845	Gm48621
ENSMUSG00000032122.15	193.766	-0.129965	0.0948135	-1.37075	0.170454	0.999845	Slc37a2
ENSMUSG00000065657.1	16.5464	-0.347452	0.25359	-1.37013	0.170646	0.999845	Gm25337
ENSMUSG00000093726.1	5.55161	0.779525	0.569374	1.36909	0.170971	0.999845	Gm20667
ENSMUSG00000042331.13	6573.39	-0.0860239	0.0628354	-1.36904	0.170988	0.999845	Specc1
ENSMUSG00000036411.10	345.896	-0.119985	0.0876436	-1.36901	0.170997	0.999845	9530077C05Rik
ENSMUSG00000112761.1	6.08614	-0.647843	0.473381	-1.36855	0.171141	0.999845	Gm47972
ENSMUSG00000041859.10	135.114	0.230487	0.168433	1.36842	0.17118	0.999845	Mcm3
ENSMUSG00000079610.9	303.996	0.117829	0.0861084	1.36837	0.171195	0.999845	Ankrd39
ENSMUSG00000105512.1	6.19785	0.634101	0.463596	1.36779	0.171379	0.999845	Gm43714
ENSMUSG00000099310.1	43.3434	0.27602	0.20181	1.36773	0.171398	0.999845	Gm19427
ENSMUSG00000052291.8	196.557	0.125433	0.0917333	1.36737	0.17151	0.999845	5330438D12Rik
ENSMUSG00000064486.1	15.0891	0.381907	0.279589	1.36596	0.171952	0.999845	Gm23293
ENSMUSG00000095385.3	10.2181	0.579591	0.424381	1.36573	0.172023	0.999845	D630033O11Rik
ENSMUSG00000105509.1	55.5836	-0.210431	0.154089	-1.36565	0.172049	0.999845	C130013H08Rik
ENSMUSG00000042436.12	17.8024	0.369467	0.270582	1.36545	0.172111	0.999845	Mfap4
ENSMUSG00000100235.8	26.1766	-0.31217	0.228631	-1.36539	0.172132	0.999845	Gm28557
ENSMUSG00000031537.15	2455.58	-0.0490419	0.0359188	-1.36535	0.172142	0.999845	Ikbkb
ENSMUSG00000112257.1	23.5079	0.382468	0.28021	1.36493	0.172274	0.999845	Gm47623
ENSMUSG00000113581.1	51.2572	0.388821	0.284874	1.36489	0.172288	0.999845	Dio3os
ENSMUSG00000097094.1	5.54322	-0.632329	0.463285	-1.36488	0.17229	0.999845	NA
ENSMUSG00000065483.2	6.25412	0.808628	0.592485	1.36481	0.172313	0.999845	Mir181c
ENSMUSG00000089308.1	14.7959	-0.428742	0.314168	-1.36469	0.17235	0.999845	Gm24837
ENSMUSG00000020151.16	1411.74	-0.0842933	0.0617781	-1.36445	0.172425	0.999845	Ptprr
ENSMUSG00000096476.1	5.52861	0.635186	0.465722	1.36387	0.172607	0.999845	Gm12453
ENSMUSG00000071035.5	26.9549	-0.290851	0.213273	-1.36375	0.172646	0.999845	Gm5499
ENSMUSG00000106255.1	4.28911	0.867218	0.635949	1.36366	0.172675	0.999845	Gm36793
ENSMUSG00000039699.13	9.22094	-0.490771	0.359895	-1.36365	0.172678	0.999845	Batf2
ENSMUSG00000026219.14	17537.9	-0.0329139	0.0241471	-1.36306	0.172863	0.999845	Trip12
ENSMUSG00000032394.6	77.3765	0.190781	0.139978	1.36293	0.172905	0.999845	Igdcc3
ENSMUSG00000037958.13	899.87	-0.0656005	0.0481377	-1.36277	0.172956	0.999845	Nsrp1
ENSMUSG00000096947.1	18.1346	-0.466358	0.342386	-1.36208	0.173172	0.999845	NA
ENSMUSG00000025081.13	70.448	0.221478	0.162618	1.36195	0.173214	0.999845	Tdrd1
ENSMUSG00000038489.8	521.282	-0.100262	0.0736307	-1.36169	0.173295	0.999845	Polr2l
ENSMUSG00000022061.8	35.0479	-0.584968	0.429666	-1.36145	0.173372	0.999845	Nkx3-1
ENSMUSG00000105349.1	20.8864	0.305991	0.224818	1.36106	0.173495	0.999845	Gm43604
ENSMUSG00000030748.9	219.845	0.147138	0.108125	1.36081	0.173574	0.999845	Il4ra
ENSMUSG00000029660.10	15.3579	-0.502806	0.369589	-1.36045	0.173689	0.999845	Tex26
ENSMUSG00000083974.1	17.8402	0.357998	0.263202	1.36016	0.173778	0.999845	Gm16053
ENSMUSG00000055972.5	65.4868	0.207412	0.15252	1.3599	0.17386	0.999845	2810407A14Rik
ENSMUSG00000044017.16	150.725	-0.212417	0.156216	-1.35976	0.173906	0.999845	Adgrd1
ENSMUSG00000024168.7	224.241	0.122681	0.0902483	1.35938	0.174027	0.999845	Tmem204
ENSMUSG00000110751.1	101.57	0.156421	0.115087	1.35915	0.174098	0.999845	C230053D17Rik
ENSMUSG00000040236.4	1474.06	-0.0716379	0.0527188	-1.35887	0.174189	0.999845	Trappc5
ENSMUSG00000034758.12	54.6394	-0.245346	0.180556	-1.35883	0.1742	0.999845	Tle6
ENSMUSG00000109933.1	5.55949	-0.634173	0.466795	-1.35857	0.174284	0.999845	Gm7600
ENSMUSG00000085911.1	10.0447	-0.510623	0.375899	-1.35841	0.174335	0.999845	Gm14061
ENSMUSG00000031546.6	567.321	-0.0785793	0.0578498	-1.35833	0.174358	0.999845	Gins4
ENSMUSG00000102276.1	18.5819	-0.428394	0.315491	-1.35786	0.174507	0.999845	2900069G24Rik
ENSMUSG00000108659.1	53.1687	-0.23145	0.170533	-1.35722	0.174713	0.999845	Gm34121
ENSMUSG00000093687.1	10.2505	-0.485087	0.357518	-1.35682	0.17484	0.999845	Gm20637
ENSMUSG00000052031.7	940.285	-0.111062	0.0818859	-1.3563	0.175004	0.999845	Tagap1
ENSMUSG00000114488.1	13.7338	-0.502655	0.370654	-1.35613	0.175057	0.999845	Gm5802
ENSMUSG00000019791.12	766.963	-0.0845664	0.0623683	-1.35592	0.175125	0.999845	Hint3
ENSMUSG00000023886.9	45.8079	-0.633448	0.467173	-1.35592	0.175126	0.999845	Smoc2
ENSMUSG00000086894.2	39.3065	-0.254116	0.187479	-1.35544	0.175277	0.999845	Gm15708
ENSMUSG00000035403.10	195.554	0.168118	0.124058	1.35516	0.175367	0.999845	Crb2
ENSMUSG00000024889.4	579.583	0.111746	0.0824908	1.35464	0.175531	0.999845	Rce1
ENSMUSG00000103920.1	29.7525	0.394691	0.29138	1.35456	0.175558	0.999845	Gm37897
ENSMUSG00000039886.8	369.536	-0.105844	0.0781472	-1.35442	0.175602	0.999845	Tmem120a
ENSMUSG00000073633.9	106.204	0.168053	0.124077	1.35442	0.175602	0.999845	Fbxo36
ENSMUSG00000105912.1	5.58564	-0.765074	0.564986	-1.35415	0.175689	0.999845	Gm10440
ENSMUSG00000028708.16	1304.01	-0.0820115	0.0605763	-1.35385	0.175783	0.999845	Mknk1
ENSMUSG00000064936.1	19.9691	0.318117	0.235005	1.35366	0.175845	0.999845	Gm23722
ENSMUSG00000106206.1	10.7108	-0.447278	0.33048	-1.35342	0.175923	0.999845	Gm43094
ENSMUSG00000029925.13	129.311	-0.152244	0.112502	-1.35326	0.175972	0.999845	Tbxas1
ENSMUSG00000032548.14	35.8282	-0.513239	0.379365	-1.35289	0.176091	0.999845	Slco2a1
ENSMUSG00000030203.17	1024.62	-0.0992537	0.0733688	-1.35281	0.176118	0.999845	Dusp16
ENSMUSG00000112090.1	65.42	0.248893	0.184022	1.35252	0.17621	0.999845	Gm48231
ENSMUSG00000110547.1	31.2554	-0.273437	0.202181	-1.35244	0.176236	0.999845	Gm29773
ENSMUSG00000045917.17	742.373	0.0738773	0.0546475	1.35189	0.176411	0.999845	Tmem268
ENSMUSG00000050549.8	302.658	0.169683	0.125557	1.35144	0.176554	0.999845	Fam241a
ENSMUSG00000091749.7	8.15828	0.558201	0.413145	1.3511	0.176663	0.999845	Tspy-ps
ENSMUSG00000110256.1	21.5334	0.328451	0.243104	1.35107	0.176672	0.999845	Gm45412
ENSMUSG00000107883.1	4.50261	0.849971	0.629129	1.35103	0.176686	0.999845	Gm44062
ENSMUSG00000064494.1	9.31506	-0.478618	0.354364	-1.35064	0.17681	0.999845	NA
ENSMUSG00000014232.14	820.031	0.0668364	0.0495109	1.34993	0.177037	0.999845	Cluap1
ENSMUSG00000037636.6	13.6086	0.482923	0.357949	1.34914	0.177292	0.999845	Slc25a43
ENSMUSG00000028989.3	8.78616	0.786059	0.583026	1.34824	0.177581	0.999845	Angptl7
ENSMUSG00000053886.4	6.79052	-0.779982	0.578592	-1.34807	0.177636	0.999845	Sh2d4a
ENSMUSG00000092241.1	15.649	-0.358649	0.266062	-1.34799	0.177661	0.999845	Gm20522
ENSMUSG00000084775.2	5.4968	0.60334	0.447604	1.34793	0.17768	0.999845	Gm16741
ENSMUSG00000053368.13	15.5453	-0.505003	0.374687	-1.3478	0.177724	0.999845	Rxfp2
ENSMUSG00000102644.5	161.448	0.115894	0.0859878	1.34779	0.177726	0.999845	Thap6
ENSMUSG00000022508.5	1430.69	-0.205477	0.152459	-1.34775	0.177739	0.999845	Bcl6
ENSMUSG00000034403.16	8330.96	-0.0572522	0.0424878	-1.3475	0.17782	0.999845	Pja1
ENSMUSG00000038402.2	205.246	0.133092	0.0987868	1.34726	0.177896	0.999845	Foxf2
ENSMUSG00000023977.15	7628.19	-0.0436307	0.0323855	-1.34723	0.177906	0.999845	Ubr2
ENSMUSG00000060890.11	19.3311	-0.370353	0.275003	-1.34673	0.178068	0.999845	Arr3
ENSMUSG00000109754.1	10.0312	-0.504492	0.374634	-1.34663	0.1781	0.999845	Gm39214
ENSMUSG00000113662.1	145.47	-0.168928	0.125449	-1.34658	0.178114	0.999845	Gm35558
ENSMUSG00000063268.12	90.3325	-0.169618	0.125966	-1.34654	0.178128	0.999845	Parp10
ENSMUSG00000103755.1	33.9591	-0.291695	0.216657	-1.34634	0.178192	0.999845	Gm37805
ENSMUSG00000069919.7	736.566	0.451238	0.335333	1.34564	0.178417	0.999845	Hba-a1
ENSMUSG00000034427.17	58.3586	-0.377257	0.280424	-1.34531	0.178525	0.999845	Myo15b
ENSMUSG00000058152.7	1508.04	0.121451	0.0903114	1.3448	0.17869	0.999845	Chsy3
ENSMUSG00000035437.15	7009.57	-0.0357324	0.0265741	-1.34463	0.178743	0.999845	Rabgap1
ENSMUSG00000112338.1	32.3326	0.328532	0.244363	1.34444	0.178805	0.999845	Gm47693
ENSMUSG00000068062.3	5.91295	0.647192	0.481475	1.34419	0.178888	0.999845	Gm14164
ENSMUSG00000067297.4	23.4454	0.363437	0.270436	1.34389	0.178984	0.999845	Ifit1bl2
ENSMUSG00000020216.13	220.934	0.158183	0.117725	1.34366	0.179059	0.999845	Jsrp1
ENSMUSG00000031586.16	127.792	0.191236	0.14236	1.34333	0.179166	0.999845	Rbpms
ENSMUSG00000085156.7	105.126	0.145026	0.107966	1.34326	0.179187	0.999845	Snhg15
ENSMUSG00000013089.15	5330.74	-0.118252	0.0880362	-1.34322	0.1792	0.999845	Etv5
ENSMUSG00000048485.12	121.798	-0.244423	0.181969	-1.34321	0.179205	0.999845	Zbtb8b
ENSMUSG00000038224.12	5.08031	-0.678325	0.505029	-1.34314	0.179226	0.999845	Serpinf2
ENSMUSG00000024680.12	6.88403	-0.807938	0.601553	-1.34309	0.179244	0.999845	Ms4a2
ENSMUSG00000039208.15	72.2254	0.255506	0.190312	1.34257	0.179413	0.999845	Metrnl
ENSMUSG00000030124.2	187.281	0.161735	0.120488	1.34233	0.179488	0.999845	Lag3
ENSMUSG00000084823.2	12.6971	0.514473	0.383474	1.34161	0.179722	0.999845	Gm17216
ENSMUSG00000027248.13	8259.88	-0.0775978	0.0578578	-1.34118	0.179862	0.999845	Pdia3
ENSMUSG00000036246.14	446.47	-0.110621	0.0824812	-1.34116	0.179868	0.999845	Gmip
ENSMUSG00000031448.12	23.7725	-0.349555	0.260639	-1.34115	0.179873	0.999845	Adprhl1
ENSMUSG00000028197.4	263.127	-0.396658	0.295769	-1.34111	0.179884	0.999845	Col24a1
ENSMUSG00000072774.10	194.609	0.14737	0.10991	1.34083	0.179976	0.999845	Zfp951
ENSMUSG00000058586.11	167.044	0.15164	0.113101	1.34075	0.180003	0.999845	Serhl
ENSMUSG00000042750.7	7228.1	-0.044166	0.0329458	-1.34056	0.180062	0.999845	Bex2
ENSMUSG00000110462.1	6.99327	0.591963	0.44159	1.34052	0.180075	0.999845	Gm35572
ENSMUSG00000026126.15	53.1117	-0.211469	0.157752	-1.34052	0.180076	0.999845	Ptpn18
ENSMUSG00000087018.1	27.0743	0.3688	0.27515	1.34036	0.180128	0.999845	2900072N19Rik
ENSMUSG00000020546.14	1396.84	0.060604	0.0452169	1.34029	0.18015	0.999845	Stxbp4
ENSMUSG00000072768.1	6.44438	-0.587374	0.438369	-1.33991	0.180275	0.999845	Gm10418
ENSMUSG00000102749.1	44.0175	0.297946	0.222387	1.33977	0.180321	0.999845	Gm37598
ENSMUSG00000004880.11	802.535	0.0848907	0.0633794	1.3394	0.180439	0.999845	Lbr
ENSMUSG00000090589.1	10.9553	0.464884	0.347084	1.3394	0.180441	0.999845	Gm17180
ENSMUSG00000031068.8	2517.73	-0.0796137	0.0594524	-1.33912	0.180533	0.999845	Glrx3
ENSMUSG00000031147.8	20.9055	0.386881	0.288998	1.3387	0.180669	0.999845	Magix
ENSMUSG00000052234.2	11.7207	0.657018	0.490817	1.33862	0.180694	0.999845	Epx
ENSMUSG00000061991.2	70.1511	0.652428	0.487402	1.33858	0.180707	0.999845	H2ac10
ENSMUSG00000091956.2	7.52778	-0.731574	0.546544	-1.33855	0.180718	0.999845	C2cd4b
ENSMUSG00000114378.1	5.90281	0.619867	0.463093	1.33854	0.180722	0.999845	Gm49355
ENSMUSG00000043024.6	4.51629	-0.712612	0.532412	-1.33846	0.180746	0.999845	Gm16433
ENSMUSG00000032015.16	11.0955	0.548391	0.409756	1.33834	0.180787	0.999845	Pou2f3
ENSMUSG00000041779.5	136.829	0.12608	0.0942485	1.33774	0.180982	0.999845	Tram2
ENSMUSG00000069539.11	2094.87	-0.0827925	0.061914	-1.33722	0.181152	0.999845	Scyl2
ENSMUSG00000113314.1	21.8894	-0.388965	0.290957	-1.33685	0.181273	0.999845	Gm2721
ENSMUSG00000028410.13	9030.62	-0.0841766	0.0629712	-1.33675	0.181305	0.999845	Dnaja1
ENSMUSG00000114277.1	23.6718	0.352116	0.263498	1.33631	0.181447	0.999845	Gm48583
ENSMUSG00000034774.6	473.283	0.261528	0.195821	1.33555	0.181697	0.999845	Dsg1c
ENSMUSG00000109984.1	9.24595	0.526969	0.394629	1.33535	0.18176	0.999845	Gm38948
ENSMUSG00000022808.4	1585.81	-0.0522009	0.0390968	-1.33517	0.181821	0.999845	Snx4
ENSMUSG00000006574.15	15.7609	0.84298	0.631392	1.33511	0.181839	0.999845	Slc4a1
ENSMUSG00000049823.9	303.814	0.1134	0.0849591	1.33476	0.181953	0.999845	Zbtb12
ENSMUSG00000110712.1	9.60361	-0.523435	0.392203	-1.3346	0.182006	0.999845	Gm39662
ENSMUSG00000020377.15	82.9836	0.201856	0.151272	1.33439	0.182076	0.999845	Ltc4s
ENSMUSG00000019139.10	2162.5	0.120942	0.09064	1.33431	0.182101	0.999845	Isyna1
ENSMUSG00000087439.1	4.98537	-0.659444	0.494373	-1.3339	0.182237	0.999845	Gm15788
ENSMUSG00000051295.7	13.4185	-0.503242	0.377461	-1.33323	0.182457	0.999845	9630028B13Rik
ENSMUSG00000002833.11	3797.8	-0.0522606	0.0391989	-1.33322	0.182461	0.999845	Hdgfl2
ENSMUSG00000112390.1	70.9785	0.180827	0.135771	1.33185	0.18291	0.999845	Gm20208
ENSMUSG00000043263.13	7.44742	-0.570578	0.428451	-1.33172	0.182951	0.999845	Ifi209
ENSMUSG00000024769.7	430.959	0.110298	0.0828583	1.33117	0.183133	0.999845	Cdc42bpg
ENSMUSG00000087436.1	7.71412	-0.548389	0.41218	-1.33046	0.183366	0.999845	Gm16156
ENSMUSG00000029676.15	1056.62	-0.0690503	0.0519	-1.33045	0.18337	0.999845	Pot1a
ENSMUSG00000091994.2	341.096	0.0942423	0.0708656	1.32987	0.18356	0.999845	E130317F20Rik
ENSMUSG00000034487.4	334.741	-0.103907	0.0781373	-1.3298	0.183585	0.999845	Poglut3
ENSMUSG00000098098.7	22.5102	0.341938	0.257227	1.32932	0.183741	0.999845	Bvht
ENSMUSG00000073489.6	10.7427	-0.472757	0.355656	-1.32925	0.183764	0.999845	Ifi204
ENSMUSG00000097182.2	28.2384	-0.495488	0.372785	-1.32915	0.183798	0.999845	A830009L08Rik
ENSMUSG00000024096.16	3492.45	-0.0525292	0.039523	-1.32908	0.183822	0.999845	Ralbp1
ENSMUSG00000097017.1	7.22732	0.606695	0.456519	1.32896	0.183862	0.999845	Gm26707
ENSMUSG00000027680.15	3900.35	-0.0651135	0.0490044	-1.32873	0.183937	0.999845	Fxr1
ENSMUSG00000059901.12	7.71261	0.492184	0.370529	1.32833	0.18407	0.999845	Adamts14
ENSMUSG00000103400.1	54.6821	-0.246154	0.185356	-1.32801	0.184175	0.999845	Gm15853
ENSMUSG00000022370.13	1010.18	0.0592937	0.0446568	1.32776	0.184256	0.999845	Mrpl13
ENSMUSG00000038408.14	21.8425	-0.318414	0.239932	-1.3271	0.184476	0.999845	1700018A04Rik
ENSMUSG00000108365.1	144.136	0.182095	0.137225	1.32698	0.184516	0.999845	Gm44951
ENSMUSG00000022749.6	2089.93	0.0644782	0.0486007	1.32669	0.18461	0.999845	Tbc1d23
ENSMUSG00000041453.12	7938.81	-0.0670996	0.0505901	-1.32634	0.184727	0.999845	Rpl21
ENSMUSG00000109992.1	14.3797	-0.394422	0.297434	-1.32608	0.184812	0.999845	Gm45650
ENSMUSG00000077567.1	26.2643	0.348515	0.262824	1.32604	0.184826	0.999845	Gm23200
ENSMUSG00000026237.5	4.81107	-0.800909	0.604069	-1.32586	0.184887	0.999845	Nmur1
ENSMUSG00000059991.7	1153.06	-0.353262	0.266478	-1.32567	0.184949	0.999845	Nptx2
ENSMUSG00000097698.1	16.9439	-0.382557	0.288615	-1.32549	0.185008	0.999845	NA
ENSMUSG00000028310.2	40.2878	0.341215	0.257439	1.32542	0.185031	0.999845	Ppp3r2
ENSMUSG00000030145.14	693.279	-0.0838175	0.0632426	-1.32533	0.18506	0.999845	Zfp248
ENSMUSG00000044141.8	6.69409	-0.59112	0.446189	-1.32482	0.185232	0.999845	E130201H02Rik
ENSMUSG00000029287.14	1091.94	0.10203	0.0770502	1.3242	0.185437	0.999845	Tgfbr3
ENSMUSG00000041809.5	45.3094	-0.212757	0.160679	-1.32411	0.185466	0.999845	Efhc1
ENSMUSG00000046971.7	4.42084	0.683168	0.516026	1.3239	0.185535	0.999845	Pla2g4f
ENSMUSG00000054450.1	52.1028	0.222607	0.168191	1.32353	0.185658	0.999845	Gm9945
ENSMUSG00000084391.1	6.82229	-0.667207	0.504255	-1.32315	0.185784	0.999845	Gm13967
ENSMUSG00000027202.12	10.558	0.465673	0.352122	1.32248	0.186009	0.999845	Slc12a1
ENSMUSG00000030406.7	153.456	0.158669	0.120008	1.32215	0.186117	0.999845	Gipr
ENSMUSG00000031995.9	17.1285	-0.361162	0.273689	-1.31961	0.186966	0.999845	St14
ENSMUSG00000079564.3	19.8296	-0.351636	0.26648	-1.31956	0.186983	0.999845	Gm11149
ENSMUSG00000039462.4	8.75158	-0.963108	0.729982	-1.31936	0.187049	0.999845	Col10a1
ENSMUSG00000090824.2	4.36004	-0.780806	0.59205	-1.31882	0.18723	0.999845	Olfr1344
ENSMUSG00000107364.1	123.903	0.161127	0.12221	1.31845	0.187353	0.999845	Gm43051
ENSMUSG00000102748.1	786.619	0.104239	0.0790879	1.31802	0.187498	0.999845	Pcdhgb2
ENSMUSG00000024869.10	78.3604	-0.173429	0.131591	-1.31794	0.187523	0.999845	Gm49405
ENSMUSG00000057280.15	267.845	0.171849	0.130405	1.31781	0.187566	0.999845	Musk
ENSMUSG00000025787.6	26.9083	-0.287042	0.217844	-1.31765	0.187621	0.999845	Tgm4
ENSMUSG00000042529.14	655.773	0.0910931	0.0691397	1.31752	0.187664	0.999845	Kcnj12
ENSMUSG00000089842.2	6.86419	-0.575012	0.436559	-1.31715	0.18779	0.999845	Pitpnm2os2
ENSMUSG00000022762.17	6244.98	-0.111919	0.0849868	-1.3169	0.187871	0.999845	Ncam2
ENSMUSG00000109193.1	5.41999	-0.660656	0.501701	-1.31683	0.187895	0.999845	Gm39027
ENSMUSG00000060579.13	130.759	-0.135912	0.103212	-1.31683	0.187896	0.999845	Fhit
ENSMUSG00000028998.6	1763.7	-0.0619229	0.0470568	-1.31592	0.188201	0.999845	Tomm7
ENSMUSG00000030468.12	5.93274	0.611082	0.464597	1.31529	0.188411	0.999845	Siglecg
ENSMUSG00000085223.1	7.82551	0.518496	0.394306	1.31496	0.188524	0.999845	Gm11210
ENSMUSG00000091968.1	32.383	0.288685	0.219584	1.31469	0.188614	0.999845	Gm17115
ENSMUSG00000023932.8	2789.79	-0.0655781	0.0498973	-1.31426	0.188759	0.999845	Cdc5l
ENSMUSG00000060550.15	9.12183	0.499792	0.380291	1.31424	0.188767	0.999845	H2-Q7
ENSMUSG00000114241.1	6.26292	-0.594645	0.452561	-1.31396	0.188861	0.999845	Gm30108
ENSMUSG00000041378.1	1310.85	0.0915896	0.0697105	1.31386	0.188895	0.999845	Cldn5
ENSMUSG00000040424.15	11.4227	-0.463873	0.353298	-1.31298	0.18919	0.999845	Hipk4
ENSMUSG00000069939.8	4.6285	-0.687293	0.523635	-1.31254	0.189337	0.999845	Gm12070
ENSMUSG00000074006.3	29.4397	0.265611	0.202414	1.31221	0.189448	0.999845	Omp
ENSMUSG00000022876.17	67.4842	-0.207444	0.158095	-1.31214	0.189472	0.999845	Samsn1
ENSMUSG00000007440.10	281.587	0.13998	0.106753	1.31125	0.189773	0.999845	Pcdha10
ENSMUSG00000025789.9	1144.09	0.193314	0.147456	1.311	0.189859	0.999845	St8sia2
ENSMUSG00000019689.4	386.416	-0.116118	0.0885757	-1.31095	0.189876	0.999845	Fmc1
ENSMUSG00000096934.1	14.7216	0.515295	0.393173	1.31061	0.189991	0.999845	Gm26658
ENSMUSG00000113137.1	17.0639	0.345694	0.263825	1.31032	0.190089	0.999845	Gm7511
ENSMUSG00000041126.16	1254.32	0.0949764	0.0725021	1.30998	0.190202	0.999845	H2az2
ENSMUSG00000005640.11	59.6055	0.565437	0.431796	1.3095	0.190365	0.999845	Insrr
ENSMUSG00000032118.16	8862.1	-0.0559132	0.0427048	-1.3093	0.190434	0.999845	Fez1
ENSMUSG00000054051.6	2659.23	-0.0608088	0.0464584	-1.30889	0.190573	0.999845	Ercc6
ENSMUSG00000109136.1	6.76214	-0.605003	0.462351	-1.30854	0.190692	0.999845	Gm45114
ENSMUSG00000080544.1	26.0005	0.280743	0.214574	1.30837	0.190747	0.999845	NA
ENSMUSG00000099375.1	5.92373	-0.682708	0.522055	-1.30773	0.190964	0.999845	Gm28187
ENSMUSG00000027508.15	2885.2	0.0566718	0.0433386	1.30765	0.190991	0.999845	Pag1
ENSMUSG00000026785.14	52.1832	0.204473	0.156399	1.30738	0.191083	0.999845	Pkn3
ENSMUSG00000086389.1	26.7688	0.316308	0.24197	1.30722	0.191138	0.999845	Gm15998
ENSMUSG00000104130.1	19.8474	0.39039	0.298651	1.30718	0.191152	0.999845	Gm36951
ENSMUSG00000105135.1	108.3	0.194012	0.148433	1.30707	0.191189	0.999845	Gm43667
ENSMUSG00000095278.2	4.62768	0.660744	0.505624	1.30679	0.191284	0.999845	NA
ENSMUSG00000029446.14	625.016	-0.0829503	0.0634877	-1.30656	0.191363	0.999845	Psph
ENSMUSG00000078238.4	5.75772	-0.580943	0.444672	-1.30645	0.191399	0.999845	Gm12854
ENSMUSG00000010142.12	71.0313	-0.178591	0.1367	-1.30645	0.1914	0.999845	Tnfrsf13b
ENSMUSG00000024300.16	174.082	-0.117312	0.0898148	-1.30615	0.191501	0.999845	Myo1f
ENSMUSG00000105592.1	90.8819	0.233025	0.178446	1.30586	0.1916	0.999845	Gm42527
ENSMUSG00000044763.8	541.611	0.0721907	0.0552831	1.30583	0.191609	0.999845	Trmt10c
ENSMUSG00000104704.1	62.7827	0.190517	0.145924	1.30559	0.191692	0.999845	Gm43133
ENSMUSG00000093409.1	12.8904	0.420328	0.321968	1.3055	0.191724	0.999845	NA
ENSMUSG00000008438.3	37.7713	0.267549	0.204951	1.30543	0.191747	0.999845	Adam21
ENSMUSG00000031990.15	1419.9	-0.0722374	0.0553618	-1.30482	0.191953	0.999845	Jam3
ENSMUSG00000081264.1	110.756	0.20472	0.156914	1.30466	0.192007	0.999845	Gm14021
ENSMUSG00000026934.15	4.40783	0.752266	0.576724	1.30438	0.192105	0.999845	Lhx3
ENSMUSG00000023170.14	796.436	-0.0736401	0.0564566	-1.30437	0.192109	0.999845	Gps2
ENSMUSG00000108720.1	8.74443	0.516545	0.396019	1.30435	0.192116	0.999845	Gm44672
ENSMUSG00000093734.1	70.4788	0.19332	0.148244	1.30407	0.19221	0.999845	NA
ENSMUSG00000089286.1	8.16587	0.556736	0.426934	1.30403	0.192222	0.999845	NA
ENSMUSG00000025409.14	2636.1	0.0737414	0.0565545	1.3039	0.192268	0.999845	Mbd6
ENSMUSG00000036863.12	396.168	0.0958459	0.0735074	1.30389	0.19227	0.999845	Syde2
ENSMUSG00000031962.6	173.051	0.194974	0.149534	1.30387	0.192277	0.999845	Cdh15
ENSMUSG00000091617.8	4.94201	-0.737228	0.565523	-1.30362	0.192362	0.999845	Gm3752
ENSMUSG00000042997.13	878.628	0.0714853	0.0548602	1.30304	0.19256	0.999845	Nhlrc3
ENSMUSG00000000530.16	679.443	0.131162	0.100661	1.30301	0.192572	0.999845	Acvrl1
ENSMUSG00000035158.15	709.559	-0.129338	0.0992715	-1.30287	0.192619	0.999845	Mitf
ENSMUSG00000025337.10	2349.37	-0.0589227	0.0452278	-1.3028	0.192643	0.999845	Sbds
ENSMUSG00000028644.16	44.6586	0.235685	0.180958	1.30243	0.19277	0.999845	Ermap
ENSMUSG00000033350.7	9819.88	0.0834228	0.0640555	1.30235	0.192796	0.999845	Chst2
ENSMUSG00000026927.17	3507.48	-0.0514376	0.0395021	-1.30215	0.192866	0.999845	Entr1
ENSMUSG00000040213.13	293.007	0.117409	0.0902243	1.30131	0.193154	0.999845	Kyat3
ENSMUSG00000049134.15	61.3805	-0.361935	0.278288	-1.30058	0.193403	0.999845	Nrap
ENSMUSG00000097059.1	422.423	0.0961376	0.073931	1.30037	0.193474	0.999845	NA
ENSMUSG00000107927.1	275.148	0.137164	0.105486	1.30031	0.193496	0.999845	Gm44090
ENSMUSG00000041287.5	4.91509	-0.747491	0.574951	-1.30009	0.193569	0.999845	Sox15
ENSMUSG00000025436.12	376.822	0.0922007	0.0709237	1.3	0.193602	0.999845	Atp23
ENSMUSG00000038793.8	9.91388	-0.454892	0.349944	-1.2999	0.193635	0.999845	Lefty1
ENSMUSG00000109216.1	35.4547	0.268891	0.206913	1.29954	0.193759	0.999845	Gm44907
ENSMUSG00000074903.5	26.49	-0.289784	0.223053	-1.29917	0.193885	0.999845	Gm2058
ENSMUSG00000026484.13	1272.74	0.0757898	0.0583476	1.29894	0.193966	0.999845	Rnf2
ENSMUSG00000089948.1	13.8571	-0.381345	0.293606	-1.29883	0.194001	0.999845	Far2os1
ENSMUSG00000053141.16	14736.8	-0.158526	0.122138	-1.29793	0.194313	0.999845	Ptprt
ENSMUSG00000015126.9	668.816	-0.0799991	0.0616425	-1.29779	0.194359	0.999845	Tsr3
ENSMUSG00000082057.1	34.4931	0.422642	0.325666	1.29778	0.194364	0.999845	Gm15789
ENSMUSG00000050106.17	28.4236	0.303444	0.233832	1.2977	0.194391	0.999845	Tmc8
ENSMUSG00000087067.1	10.0925	0.559027	0.430787	1.29769	0.194394	0.999845	Gm11532
ENSMUSG00000071379.2	1534.95	-0.18664	0.143832	-1.29762	0.194418	0.999845	Hpcal1
ENSMUSG00000086842.2	159.005	0.200151	0.154259	1.2975	0.194458	0.999845	Gm15681
ENSMUSG00000048826.6	1830.96	0.108642	0.0837628	1.29703	0.194622	0.999845	Dact2
ENSMUSG00000032915.6	4.11624	0.9185	0.708268	1.29683	0.194691	0.999845	Adgre4
ENSMUSG00000019892.13	161.366	-0.210881	0.162678	-1.29631	0.194869	0.999845	Lrriq1
ENSMUSG00000015176.10	2779.73	-0.0551504	0.042551	-1.2961	0.19494	0.999845	Nolc1
ENSMUSG00000031644.19	2466.36	-0.0684187	0.052797	-1.29588	0.195016	0.999845	Nek1
ENSMUSG00000022101.5	13.3888	0.423247	0.326616	1.29585	0.195025	0.999845	Fgf17
ENSMUSG00000038515.10	187.104	0.126329	0.0974973	1.29572	0.195073	0.999845	Grtp1
ENSMUSG00000087586.1	7.79908	0.670273	0.517324	1.29565	0.195095	0.999845	Gm6938
ENSMUSG00000083019.2	15.6838	-0.349874	0.270051	-1.29559	0.195118	0.999845	Gm6222
ENSMUSG00000030263.13	90.3684	-0.519978	0.401369	-1.29551	0.195144	0.999845	Irag2
ENSMUSG00000029104.15	15990.8	-0.0541135	0.0417773	-1.29528	0.195222	0.999845	Htt
ENSMUSG00000109127.1	4.78989	0.690498	0.533135	1.29517	0.195263	0.999845	Gm31135
ENSMUSG00000092004.1	19.898	0.468686	0.362038	1.29458	0.195466	0.999845	Gm17482
ENSMUSG00000029174.18	926.809	-0.16122	0.124594	-1.29397	0.195675	0.999845	Tbc1d1
ENSMUSG00000044434.5	5.67051	0.652476	0.50436	1.29367	0.195779	0.999845	Gm9791
ENSMUSG00000108533.1	20.6028	0.32411	0.250659	1.29303	0.196	0.999845	Gm44792
ENSMUSG00000057596.13	59.4121	-0.230887	0.178579	-1.29291	0.196042	0.999845	Trim30d
ENSMUSG00000031661.12	721.286	-0.0957733	0.0741073	-1.29236	0.196233	0.999845	Nkd1
ENSMUSG00000083909.1	83.009	0.208456	0.161332	1.29209	0.196326	0.999845	Gm15842
ENSMUSG00000038141.9	3553.46	0.0550458	0.0426068	1.29195	0.196375	0.999845	Tmem181a
ENSMUSG00000088695.1	18.0014	-0.340574	0.263697	-1.29154	0.196518	0.999845	Gm22334
ENSMUSG00000086224.8	13.9803	-0.409257	0.317087	-1.29068	0.196816	0.999845	2700069I18Rik
ENSMUSG00000020932.14	1647.59	0.206166	0.159751	1.29055	0.196861	0.999845	Gfap
ENSMUSG00000031387.14	75.2138	-0.160897	0.124675	-1.29053	0.196867	0.999845	Renbp
ENSMUSG00000102406.1	4.61658	0.749189	0.580542	1.2905	0.196878	0.999845	A730094K22Rik
ENSMUSG00000081281.1	4.06252	-0.781315	0.605567	-1.29022	0.196974	0.999845	Rpl7-ps9
ENSMUSG00000021660.14	2419.45	-0.0502732	0.0389818	-1.28966	0.19717	0.999845	Btf3
ENSMUSG00000108190.1	10.5672	-0.468002	0.362896	-1.28963	0.19718	0.999845	Gm44731
ENSMUSG00000089242.1	34.9186	0.271388	0.210508	1.28921	0.197327	0.999845	Gm24056
ENSMUSG00000051499.7	339.811	0.0912982	0.0708184	1.28919	0.197333	0.999845	Zfp786
ENSMUSG00000024502.9	3920.63	-0.0820151	0.063626	-1.28902	0.197392	0.999845	Jakmip2
ENSMUSG00000088168.1	6.1094	0.565157	0.438454	1.28898	0.197406	0.999845	Gm23540
ENSMUSG00000006469.13	4.21914	0.695584	0.539815	1.28856	0.197551	0.999845	Slc34a3
ENSMUSG00000093212.1	4.2708	0.793217	0.615621	1.28848	0.197578	0.999845	NA
ENSMUSG00000021555.15	2322.29	-0.04406	0.0341973	-1.2884	0.197606	0.999845	Naa35
ENSMUSG00000085667.1	727.481	0.184632	0.143345	1.28802	0.197738	0.999845	Gm12992
ENSMUSG00000029145.12	1126.16	-0.0847156	0.0657782	-1.2879	0.197782	0.999845	Eif2b4
ENSMUSG00000040111.16	12968.7	-0.155065	0.120416	-1.28774	0.197835	0.999845	Gramd1b
ENSMUSG00000113186.1	67.9867	-0.269425	0.209274	-1.28743	0.197945	0.999845	A330076C08Rik
ENSMUSG00000034401.16	125.627	-0.129093	0.100298	-1.2871	0.19806	0.999845	Spata6
ENSMUSG00000034484.7	2644.87	-0.0380423	0.0295593	-1.28698	0.198101	0.999845	Snx2
ENSMUSG00000074876.5	139.459	0.130714	0.101584	1.28675	0.19818	0.999845	NA
ENSMUSG00000103232.1	39.7542	0.252665	0.196377	1.28663	0.198224	0.999845	Gm37160
ENSMUSG00000050783.4	321.963	0.113072	0.0878904	1.28651	0.198266	0.999845	Htr1f
ENSMUSG00000088442.1	25.0049	0.30044	0.233534	1.28649	0.198271	0.999845	NA
ENSMUSG00000038147.13	168.765	-0.143404	0.111472	-1.28645	0.198285	0.999845	Cd84
ENSMUSG00000058454.15	2121.41	0.0777859	0.0604665	1.28643	0.198293	0.999845	Dhcr7
ENSMUSG00000053819.16	4936.62	-0.198904	0.154618	-1.28642	0.198298	0.999845	Camk2d
ENSMUSG00000088088.1	40450.2	0.149438	0.116174	1.28633	0.198328	0.999845	Rmrp
ENSMUSG00000062248.5	23.9002	-0.302049	0.234864	-1.28606	0.198424	0.999845	Cks2
ENSMUSG00000097848.2	7.2073	0.563899	0.438497	1.28598	0.19845	0.999845	Gm807
ENSMUSG00000105201.1	155.954	0.159704	0.12419	1.28597	0.198453	0.999845	Gm43362
ENSMUSG00000098851.1	10.9084	-0.481086	0.374159	-1.28578	0.19852	0.999845	Mir6353
ENSMUSG00000104459.1	7.24245	0.547761	0.426041	1.2857	0.198548	0.999845	Gm37824
ENSMUSG00000019055.15	1193.99	-0.0915848	0.0712422	-1.28554	0.198603	0.999845	Plod1
ENSMUSG00000097530.1	11.3299	0.41312	0.321369	1.2855	0.198618	0.999845	Kansl2-ps
ENSMUSG00000028271.9	1008.37	-0.108023	0.0840566	-1.28513	0.198749	0.999845	Gtf2b
ENSMUSG00000103961.1	48.6362	-0.234993	0.182862	-1.28509	0.198762	0.999845
ENSMUSG00000046916.9	34.6627	0.227681	0.177223	1.28472	0.198891	0.999845	Myct1
ENSMUSG00000057497.8	988.831	0.0570356	0.0444052	1.28444	0.19899	0.999845	Fam136a
ENSMUSG00000108522.1	182.393	0.232882	0.181332	1.28428	0.199043	0.999845	Gm44664
ENSMUSG00000030559.8	9.13897	-0.458206	0.356907	-1.28383	0.199203	0.999845	Rab38
ENSMUSG00000081992.1	38.1704	0.275835	0.214886	1.28363	0.19927	0.999845	Gm13408
ENSMUSG00000106463.1	7.89572	0.540462	0.421073	1.28353	0.199305	0.999845	Mir1291
ENSMUSG00000086931.1	43.3319	-0.267205	0.20819	-1.28346	0.19933	0.999845	Gm14532
ENSMUSG00000032020.15	1843.84	-0.265875	0.20719	-1.28324	0.199407	0.999845	Ubash3b
ENSMUSG00000014603.2	17.0552	0.368065	0.286863	1.28307	0.199468	0.999845	Alx3
ENSMUSG00000032611.9	69.57	-0.202406	0.157767	-1.28295	0.199511	0.999845	1700102P08Rik
ENSMUSG00000093479.1	5.54408	-0.835353	0.651276	-1.28264	0.199618	0.999845	Gm20629
ENSMUSG00000087371.1	7.24245	0.596653	0.465229	1.28249	0.19967	0.999845	Gm15541
ENSMUSG00000105820.1	7.92615	-0.499094	0.389197	-1.28237	0.199713	0.999845	Gm43400
ENSMUSG00000050122.18	15.8371	-0.415321	0.32397	-1.28198	0.199851	0.999845	Vwa3b
ENSMUSG00000110277.1	471.886	0.118739	0.0926239	1.28195	0.199861	0.999845	Gm45871
ENSMUSG00000022235.14	154.533	-0.155623	0.121405	-1.28185	0.199896	0.999845	Cmbl
ENSMUSG00000047161.12	17.4897	-0.356536	0.278146	-1.28183	0.199902	0.999845	Chst9
ENSMUSG00000021192.16	1466.48	0.049943	0.0389637	1.28178	0.199919	0.999845	Golga5
ENSMUSG00000102475.1	40.4679	0.263427	0.20559	1.28132	0.200082	0.999845	Gm37246
ENSMUSG00000112239.1	55.8006	-0.210251	0.164095	-1.28128	0.200095	0.999845	Gm17823
ENSMUSG00000053754.13	10822.8	-0.0344757	0.0269117	-1.28107	0.200169	0.999845	Chd8
ENSMUSG00000032047.5	3838.81	-0.0371528	0.0290135	-1.28054	0.200356	0.999845	Acat1
ENSMUSG00000097918.1	4.61456	-0.647723	0.505853	-1.28046	0.200385	0.999845	Ascl5
ENSMUSG00000031256.11	5653.51	-0.0477794	0.0373168	-1.28037	0.200414	0.999845	Cstf2
ENSMUSG00000002477.4	1190.14	-0.0717433	0.0560477	-1.28004	0.200532	0.999845	Snrpd1
ENSMUSG00000025480.5	12.5022	0.414818	0.324076	1.28	0.200545	0.999845	Syce1
ENSMUSG00000000838.17	2988.2	-0.114657	0.0896176	-1.27941	0.200754	0.999845	Fmr1
ENSMUSG00000023031.7	28.3877	-0.290762	0.227274	-1.27935	0.200775	0.999845	Cela1
ENSMUSG00000031880.7	41.7222	0.246541	0.192733	1.27919	0.200831	0.999845	Rrad
ENSMUSG00000105261.1	7.73078	-0.538024	0.420656	-1.27901	0.200893	0.999845	Gm43333
ENSMUSG00000087347.1	12.6586	0.407098	0.318296	1.27899	0.2009	0.999845	1700047K16Rik
ENSMUSG00000020386.5	1394.81	-0.0495221	0.0387266	-1.27876	0.200981	0.999845	Sar1b
ENSMUSG00000050164.10	1984.32	0.144191	0.112766	1.27867	0.201014	0.999845	Mchr1
ENSMUSG00000050428.7	774.213	0.0764181	0.0597679	1.27858	0.201045	0.999845	Fbxo46
ENSMUSG00000035258.14	1227.01	-0.857053	0.670724	-1.2778	0.201319	0.999845	Abi3bp
ENSMUSG00000034488.14	3836.19	-0.133714	0.104663	-1.27757	0.201402	0.999845	Edil3
ENSMUSG00000071653.9	17.5934	0.387164	0.303076	1.27745	0.201444	0.999845	1810009A15Rik
ENSMUSG00000022217.14	787.692	0.0678611	0.0531322	1.27721	0.201527	0.999845	Emc9
ENSMUSG00000058546.8	5779.25	-0.0616378	0.0482655	-1.27706	0.201582	0.999845	Rpl23a
ENSMUSG00000066319.6	10.5952	0.460001	0.360288	1.27676	0.201687	0.999845	Rtp3
ENSMUSG00000030087.11	743.584	0.0948078	0.0742728	1.27648	0.201786	0.999845	Klf15
ENSMUSG00000038816.14	1228.83	-0.0823465	0.0645239	-1.27622	0.201879	0.999845	Ctnnal1
ENSMUSG00000024991.7	10308.2	-0.0379444	0.0297425	-1.27576	0.20204	0.999845	Eif3a
ENSMUSG00000038199.12	7.08078	-0.544447	0.426766	-1.27575	0.202044	0.999845	Iqca1l
ENSMUSG00000087433.1	26.4884	0.301727	0.236548	1.27554	0.202118	0.999845	Gm14167
ENSMUSG00000109930.1	13.0432	-0.404644	0.31729	-1.27531	0.202199	0.999845	Gm34730
ENSMUSG00000044231.3	655.85	-0.0707876	0.0555065	-1.2753	0.202202	0.999845	Nhlrc1
ENSMUSG00000113331.1	4.66892	-0.732443	0.574413	-1.27512	0.202268	0.999845	3110009F21Rik
ENSMUSG00000031935.9	1311.08	-0.0489796	0.0384488	-1.27389	0.202702	0.999845	Med17
ENSMUSG00000103907.1	24.6537	-0.363541	0.285464	-1.27351	0.202837	0.999845	Gm37498
ENSMUSG00000059970.7	1405.5	-0.110131	0.086503	-1.27315	0.202964	0.999845	Hspa2
ENSMUSG00000093798.2	53.2202	-0.239997	0.18855	-1.27285	0.20307	0.999845	Gm8355
ENSMUSG00000051456.4	47.5482	-1.03008	0.809268	-1.27285	0.20307	0.999845	Hspb3
ENSMUSG00000098689.1	14.8216	0.421153	0.330921	1.27267	0.203136	0.999845	Mir6345
ENSMUSG00000039804.15	3084.74	-0.0529657	0.0416189	-1.27264	0.203147	0.999845	Ncoa5
ENSMUSG00000015568.16	2533.61	0.187462	0.147388	1.2719	0.20341	0.999845	Lpl
ENSMUSG00000031879.14	454.174	-0.0936442	0.0736479	-1.27151	0.203546	0.999845	Ciao2b
ENSMUSG00000046275.2	12.5704	-0.419245	0.329772	-1.27132	0.203616	0.999845	Trarg1
ENSMUSG00000021775.11	5438.62	-0.0828987	0.065224	-1.27098	0.203734	0.999845	Nr1d2
ENSMUSG00000100000.6	5.22172	-0.762442	0.599935	-1.27088	0.203773	0.999845	1700023F02Rik
ENSMUSG00000029005.4	71.324	0.553777	0.435749	1.27086	0.203778	0.999845	Draxin
ENSMUSG00000110622.1	34.0795	-0.308571	0.242813	-1.27082	0.203793	0.999845	Iqcn
ENSMUSG00000102437.1	187.918	0.304435	0.2396	1.2706	0.203872	0.999845	NA
ENSMUSG00000050505.7	999.056	-0.304622	0.239793	-1.27035	0.203958	0.999845	Pcdh20
ENSMUSG00000081225.3	133.518	-0.136588	0.107539	-1.27012	0.204041	0.999845	Cyp2j12
ENSMUSG00000034075.10	3126.27	-0.101952	0.0802774	-1.27	0.204086	0.999845	Zdhhc5
ENSMUSG00000055805.15	3870.84	-0.235055	0.185116	-1.26977	0.204167	0.999845	Fmnl1
ENSMUSG00000086541.8	7.66762	0.510596	0.402171	1.2696	0.204227	0.999845	Has2os
ENSMUSG00000038044.8	6.43904	-0.566037	0.445891	-1.26945	0.20428	0.999845	Cct8l1
ENSMUSG00000087230.10	41.5937	-0.21595	0.170119	-1.26941	0.204295	0.999845	Mroh3
ENSMUSG00000077851.1	7.23571	-0.771937	0.608552	-1.26848	0.204626	0.999845	Mir876
ENSMUSG00000107749.1	103.617	-0.172661	0.136127	-1.26838	0.204662	0.999845	Gm44321
ENSMUSG00000043889.6	22.3106	-0.322143	0.254061	-1.26797	0.204808	0.999845	Gm8399
ENSMUSG00000092174.1	24.6894	0.278852	0.219955	1.26777	0.20488	0.999845	NA
ENSMUSG00000082928.1	5.13361	0.73984	0.583584	1.26775	0.204886	0.999845	Gm12785
ENSMUSG00000084866.1	33.9424	0.255195	0.201352	1.26741	0.205009	0.999845	A930006K02Rik
ENSMUSG00000040364.8	17.4755	0.476378	0.375911	1.26726	0.205061	0.999845	Sec1
ENSMUSG00000069305.3	478.504	-0.079593	0.0628077	-1.26725	0.205066	0.999845	H4c18
ENSMUSG00000001918.17	89.142	0.152545	0.120394	1.26705	0.205137	0.999845	Slc1a5
ENSMUSG00000000693.10	200.866	0.100086	0.0789931	1.26702	0.205148	0.999845	Loxl3
ENSMUSG00000005699.16	514.036	-0.100823	0.0795815	-1.26691	0.205187	0.999845	Pard6a
ENSMUSG00000087632.1	42.6716	-0.285067	0.225093	-1.26644	0.205354	0.999845	Gm6058
ENSMUSG00000070808.4	2262.04	0.0613252	0.0484247	1.2664	0.205368	0.999845	Bicra
ENSMUSG00000108283.1	14.4753	-0.460256	0.363566	-1.26595	0.205531	0.999845	Gm44008
ENSMUSG00000028407.4	82.7802	-0.222886	0.176084	-1.26579	0.205588	0.999845	Smim27
ENSMUSG00000002109.14	477.341	0.0771542	0.060962	1.26561	0.205652	0.999845	Ddb2
ENSMUSG00000102619.1	16.0345	-0.362914	0.28678	-1.26548	0.205701	0.999845	Gm37849
ENSMUSG00000039620.17	824.818	-0.21782	0.172151	-1.26529	0.205768	0.999845	Trmt9b
ENSMUSG00000027971.16	2081.94	-0.82398	0.651426	-1.26489	0.205912	0.999845	Ndst4
ENSMUSG00000106746.1	116.274	-0.208876	0.16514	-1.26484	0.205927	0.999845	2900064F13Rik
ENSMUSG00000086245.1	18.5755	-0.308839	0.244187	-1.26476	0.205957	0.999845	Gm16170
ENSMUSG00000004460.16	2273.03	-0.0930975	0.0736233	-1.26451	0.206046	0.999845	Dnajb11
ENSMUSG00000040322.10	123.783	-0.152324	0.120472	-1.26439	0.206091	0.999845	Slc25a24
ENSMUSG00000041255.2	4.56621	0.68055	0.538315	1.26422	0.20615	0.999845	Tmco5b
ENSMUSG00000097998.1	54.4773	0.272219	0.215355	1.26405	0.206214	0.999845	Gm27019
ENSMUSG00000073434.11	1222.96	-0.102155	0.0808183	-1.26401	0.206225	0.999845	Wdr90
ENSMUSG00000070637.2	71.0097	0.229782	0.181789	1.26401	0.206228	0.999845	Srarp
ENSMUSG00000086206.1	9.46744	0.54556	0.431612	1.264	0.206228	0.999845	Gm13783
ENSMUSG00000092528.9	52.5516	0.218757	0.173103	1.26373	0.206325	0.999845	Nlrp1c-ps
ENSMUSG00000086763.1	12.9665	0.405054	0.32053	1.2637	0.206338	0.999845	Plxna4os1
ENSMUSG00000110187.1	37.4565	0.231448	0.183221	1.26322	0.20651	0.999845	Gm45496
ENSMUSG00000093751.1	11.1669	0.469312	0.371634	1.26283	0.206649	0.999845	Gm3307
ENSMUSG00000044071.8	2172.03	-0.267073	0.211514	-1.26267	0.206706	0.999845	Tafa2
ENSMUSG00000045237.5	225.567	-0.12876	0.102001	-1.26234	0.206825	0.999845	Eola1
ENSMUSG00000001767.5	1292.2	-0.0488487	0.0387003	-1.26223	0.206866	0.999845	Crnkl1
ENSMUSG00000080408.1	5.64955	-0.587553	0.465796	-1.2614	0.207166	0.999845	NA
ENSMUSG00000059554.12	788.063	-0.0773031	0.0613029	-1.261	0.207308	0.999845	Ccdc28a
ENSMUSG00000087938.1	20.2501	0.303557	0.240794	1.26065	0.207434	0.999845	Gm26049
ENSMUSG00000110652.1	11.2197	0.469672	0.372567	1.26064	0.207439	0.999845	Gm33023
ENSMUSG00000069917.7	261.959	0.532454	0.422422	1.26048	0.207496	0.999845	Hba-a2
ENSMUSG00000050534.8	29.2107	-0.394653	0.313104	-1.26045	0.207506	0.999845	Htr5b
ENSMUSG00000020335.13	206.779	0.105998	0.0840974	1.26042	0.207517	0.999845	Zfp354b
ENSMUSG00000045867.10	338.693	0.127182	0.100922	1.2602	0.207599	0.999845	Cradd
ENSMUSG00000040433.16	6001.99	-0.0629004	0.0499214	-1.25999	0.207674	0.999845	Zbtb38
ENSMUSG00000070873.5	10.536	0.414871	0.329334	1.25973	0.207768	0.999845	Lilra5
ENSMUSG00000037572.16	459.364	0.0848426	0.0673555	1.25962	0.207805	0.999845	Wdhd1
ENSMUSG00000052751.16	1944.01	0.0860547	0.0683211	1.25956	0.207828	0.999845	Repin1
ENSMUSG00000108511.1	19.0875	0.314636	0.249868	1.25921	0.207954	0.999845	Gm44987
ENSMUSG00000065434.1	40.0699	0.225312	0.17896	1.25901	0.208026	0.999845	Mir7-1
ENSMUSG00000069270.6	273.804	0.111136	0.0883421	1.25801	0.208387	0.999845	H2ac6
ENSMUSG00000029570.5	722.007	0.134391	0.10683	1.25798	0.208398	0.999845	Lfng
ENSMUSG00000037343.7	2381.14	-0.0472384	0.0375546	-1.25786	0.208442	0.999845	Taf2
ENSMUSG00000097350.1	200.795	-0.139953	0.111286	-1.2576	0.208536	0.999845	4732491K20Rik
ENSMUSG00000111901.1	5.30486	-0.755232	0.60067	-1.25732	0.208639	0.999845	Gm6150
ENSMUSG00000019326.14	44.9837	0.292918	0.232976	1.25729	0.208649	0.999845	Aoc3
ENSMUSG00000055061.5	13.5345	-0.415862	0.330792	-1.25717	0.208692	0.999845	4931431C16Rik
ENSMUSG00000002384.2	11.2135	-0.470932	0.37469	-1.25686	0.208805	0.999845	Bmp8b
ENSMUSG00000055452.6	54.3666	0.196675	0.156496	1.25674	0.208847	0.999845	Gm7353
ENSMUSG00000087151.1	19.9412	0.333013	0.264991	1.2567	0.208864	0.999845	Gm14022
ENSMUSG00000031075.18	263.668	0.245517	0.195414	1.25639	0.208973	0.999845	Ano1
ENSMUSG00000081633.1	6.60435	-0.574734	0.457447	-1.25639	0.208974	0.999845	Gm8522
ENSMUSG00000099064.1	12.6261	0.536185	0.427023	1.25563	0.209249	0.999845	Gm27148
ENSMUSG00000006360.11	88.6188	0.179364	0.142848	1.25563	0.209251	0.999845	Crip1
ENSMUSG00000109782.1	111.723	0.184365	0.146838	1.25557	0.209271	0.999845	NA
ENSMUSG00000004561.14	1310.02	-0.0912256	0.0726602	-1.25551	0.209293	0.999845	Mettl17
ENSMUSG00000087704.1	9.70284	0.519573	0.414084	1.25475	0.209568	0.999845	Gm14978
ENSMUSG00000027399.1	36.9989	-0.268071	0.21368	-1.25454	0.209646	0.999845	Il1a
ENSMUSG00000109434.1	16.353	-0.428975	0.341951	-1.25449	0.209662	0.999845	Gm44937
ENSMUSG00000109203.1	129.252	0.171429	0.136684	1.2542	0.20977	0.999845	Gm32849
ENSMUSG00000039205.16	2111.48	-0.0548046	0.0437014	-1.25407	0.209816	0.999845	Ciz1
ENSMUSG00000096753.7	67.2369	0.173009	0.137992	1.25376	0.209929	0.999845	Fam181a
ENSMUSG00000095677.1	14.7068	-0.550159	0.43882	-1.25373	0.209942	0.999845	Dynlt1f
ENSMUSG00000098449.1	38.3441	0.243569	0.194424	1.25277	0.21029	0.999845	Gm7467
ENSMUSG00000008090.14	728.529	0.0691629	0.0552117	1.25269	0.21032	0.999845	Fgfrl1
ENSMUSG00000029591.14	150.307	0.139603	0.111453	1.25257	0.210363	0.999845	Ung
ENSMUSG00000030652.11	708.68	-0.0802095	0.0640394	-1.2525	0.210387	0.999845	Coq7
ENSMUSG00000039759.10	464.452	0.125179	0.0999543	1.25236	0.210437	0.999845	Thap3
ENSMUSG00000112779.1	21.4995	-0.321902	0.257164	-1.25174	0.210666	0.999845	Gm18029
ENSMUSG00000073774.2	12.8062	-0.551127	0.440361	-1.25153	0.21074	0.999845	Kncn
ENSMUSG00000026600.12	2893.52	-0.0564355	0.0451034	-1.25125	0.210844	0.999845	Soat1
ENSMUSG00000062391.3	19.4562	0.384405	0.3073	1.25091	0.210966	0.999845	4932435O22Rik
ENSMUSG00000113389.1	8.00123	0.59921	0.479063	1.2508	0.211008	0.999845	Gm9512
ENSMUSG00000053825.15	6121.89	-0.110586	0.0884218	-1.25066	0.211058	0.999845	Ppfia2
ENSMUSG00000055937.1	5.84883	0.557538	0.445902	1.25036	0.211168	0.999845	Krt28
ENSMUSG00000114707.1	103.966	0.190814	0.152615	1.25029	0.211193	0.999845	Gm47558
ENSMUSG00000104052.1	104.484	0.174914	0.139899	1.25029	0.211194	0.999845	Gm38125
ENSMUSG00000038784.13	2573.31	-0.0465204	0.0372238	-1.24975	0.211391	0.999845	Cnot4
ENSMUSG00000044456.16	145.299	-0.123825	0.0990887	-1.24964	0.21143	0.999845	Rin3
ENSMUSG00000063011.6	6.85539	-0.65973	0.527968	-1.24956	0.211459	0.999845	Msln
ENSMUSG00000055065.6	18885.4	-0.027752	0.0222112	-1.24946	0.211498	0.999845	Ddx17
ENSMUSG00000095361.1	15.6712	0.397973	0.318549	1.24933	0.211544	0.999845	NA
ENSMUSG00000074513.9	113.39	0.155708	0.124664	1.24903	0.211655	0.999845	Arfip1
ENSMUSG00000085718.2	10.9278	0.526764	0.421842	1.24872	0.211766	0.999845	Rpl9-ps3
ENSMUSG00000106928.1	92.4735	-0.138129	0.110633	-1.24853	0.211835	0.999845	Gm43860
ENSMUSG00000053846.4	86.1894	-0.683553	0.548081	-1.24718	0.212333	0.999845	Lipg
ENSMUSG00000092540.1	44.3075	-0.230346	0.184707	-1.24709	0.212365	0.999845	Gm8738
ENSMUSG00000093138.1	16.1269	0.372637	0.298827	1.247	0.212398	0.999845	NA
ENSMUSG00000043336.14	193.269	0.14033	0.112562	1.24669	0.212511	0.999845	Filip1l
ENSMUSG00000109846.1	6.08892	-0.64962	0.521258	-1.24626	0.212671	0.999845	Gm45627
ENSMUSG00000105253.1	29.7007	-0.247576	0.198666	-1.24619	0.212694	0.999845	Gm42522
ENSMUSG00000099037.1	13.5948	0.455452	0.36548	1.24617	0.2127	0.999845	NA
ENSMUSG00000097342.1	51.6829	0.26888	0.215839	1.24574	0.212859	0.999845	Gm26618
ENSMUSG00000030257.16	21789.3	-0.0557355	0.0447512	-1.24545	0.212965	0.999845	Srgap3
ENSMUSG00000021326.12	953.219	0.0612937	0.049224	1.2452	0.213059	0.999845	Trim27
ENSMUSG00000054823.16	7989.14	-0.0290609	0.0233391	-1.24516	0.213072	0.999845	Nsd3
ENSMUSG00000022673.4	736.286	0.0906595	0.0728251	1.24489	0.213171	0.999845	Mcm4
ENSMUSG00000098310.1	6.82255	0.513703	0.412732	1.24464	0.213264	0.999845	Mir8118
ENSMUSG00000004100.12	651.412	0.0748437	0.0601334	1.24463	0.213268	0.999845	Ppan
ENSMUSG00000028851.6	3170.48	-0.0754469	0.0606189	-1.24461	0.213275	0.999845	Nudc
ENSMUSG00000078154.3	6.76279	-0.510075	0.409874	-1.24447	0.213327	0.999845	Gm12184
ENSMUSG00000019852.7	15935.7	-0.049732	0.0399737	-1.24412	0.213457	0.999845	Arfgef3
ENSMUSG00000112450.1	4.66126	0.600984	0.483139	1.24391	0.213531	0.999845	Gm3619
ENSMUSG00000022498.16	1982.14	0.0418857	0.0336852	1.24345	0.213704	0.999845	Txndc11
ENSMUSG00000103041.1	449.664	0.0862697	0.0693857	1.24333	0.213744	0.999845	Gm37305
ENSMUSG00000109473.1	7.4394	-0.505818	0.407001	-1.24279	0.213945	0.999845	B930025P03Rik
ENSMUSG00000009214.9	4.99506	0.80807	0.650317	1.24258	0.214023	0.999845	Mymk
ENSMUSG00000086184.1	7.65285	-0.569706	0.458598	-1.24228	0.214134	0.999845	Gm12764
ENSMUSG00000042719.17	3244.02	-0.0514406	0.0414152	-1.24207	0.214211	0.999845	Naa25
ENSMUSG00000090083.10	232.553	0.102465	0.0825081	1.24187	0.214283	0.999845	Rnf8
ENSMUSG00000026107.11	497.38	-0.144389	0.116304	-1.24149	0.214426	0.999845	Nabp1
ENSMUSG00000026208.9	77.2582	0.226599	0.182562	1.24121	0.214527	0.999845	Des
ENSMUSG00000047953.6	26.2444	0.317523	0.255879	1.24091	0.214639	0.999845	Gp5
ENSMUSG00000039720.7	4.34158	-0.813526	0.655617	-1.24086	0.214659	0.999845	Got1l1
ENSMUSG00000014791.10	137.806	0.223591	0.180215	1.24069	0.214719	0.999845	Elmo3
ENSMUSG00000098111.1	5.85227	-0.557041	0.449042	-1.24051	0.214787	0.999845	Gm4654
ENSMUSG00000109244.1	9.87272	0.475105	0.383011	1.24045	0.214809	0.999845	Gm44751
ENSMUSG00000087168.1	12.2451	-0.438755	0.353714	-1.24042	0.214819	0.999845	Gm15983
ENSMUSG00000099301.1	6.09756	-0.549182	0.442962	-1.23979	0.215052	0.999845	Mir3473e
ENSMUSG00000038780.14	3735.56	0.0587491	0.0473867	1.23978	0.215057	0.999845	Smurf1
ENSMUSG00000031446.14	3547.54	0.0419265	0.0338272	1.23943	0.215186	0.999845	Cul4a
ENSMUSG00000098328.1	23.0962	0.322501	0.260233	1.23928	0.215243	0.999845	NA
ENSMUSG00000016194.14	198.226	-0.278836	0.225037	-1.23907	0.215321	0.999845	Hsd11b1
ENSMUSG00000040195.11	424.248	0.157388	0.127029	1.23899	0.215348	0.999845	Nemp1
ENSMUSG00000105500.1	57.979	0.258264	0.208451	1.23897	0.215358	0.999845	Gm42591
ENSMUSG00000106738.1	23.0836	0.39935	0.322367	1.23881	0.215417	0.999845	Gm5
ENSMUSG00000029576.17	1247.81	0.0934957	0.0754731	1.2388	0.215421	0.999845	Radil
ENSMUSG00000039914.6	1101.74	-0.0847059	0.0683892	-1.23859	0.215499	0.999845	Coq10a
ENSMUSG00000021286.8	454.748	0.0749299	0.0605181	1.23814	0.215664	0.999845	Zfyve21
ENSMUSG00000061859.16	1510.74	0.14348	0.115895	1.23801	0.215711	0.999845	Patj
ENSMUSG00000044056.3	23.7435	-0.303735	0.245344	-1.238	0.215717	0.999845	Efcab9
ENSMUSG00000087178.7	113.206	-0.151808	0.122683	-1.2374	0.21594	0.999845	A230056P14Rik
ENSMUSG00000080115.3	7.19128	0.614145	0.496848	1.23608	0.216427	0.999845	Eef1akmt3
ENSMUSG00000031715.14	4569.53	-0.0474852	0.0384187	-1.23599	0.216461	0.999845	Smarca5
ENSMUSG00000114121.1	9.60354	0.520315	0.421192	1.23534	0.216704	0.999845	Gm47728
ENSMUSG00000042554.10	8.78159	0.517686	0.419104	1.23522	0.216749	0.999845	Zp3r
ENSMUSG00000028747.10	513.9	0.148102	0.119902	1.23519	0.216759	0.999845	Htr6
ENSMUSG00000052833.9	3008.19	-0.0700807	0.0567467	-1.23498	0.21684	0.999845	Sae1
ENSMUSG00000035172.15	306.788	0.1572	0.127351	1.23438	0.217061	0.999845	Plekhh3
ENSMUSG00000055493.4	1580.89	0.0547519	0.0443918	1.23338	0.217434	0.999845	Epm2a
ENSMUSG00000089097.1	51.211	0.26401	0.214077	1.23325	0.217482	0.999845	Gm25658
ENSMUSG00000062168.12	33.4575	-0.225817	0.183115	-1.23319	0.217503	0.999845	Ppef1
ENSMUSG00000073492.2	16.5969	-0.344033	0.279025	-1.23298	0.217582	0.999845	Gm10521
ENSMUSG00000105624.1	247.257	0.194844	0.158044	1.23285	0.217633	0.999845	Gm43187
ENSMUSG00000004951.10	196.694	-0.132395	0.107395	-1.23278	0.217658	0.999845	Hspb1
ENSMUSG00000033826.9	59.4066	0.216006	0.17523	1.23269	0.21769	0.999845	Dnah8
ENSMUSG00000038534.17	1002.12	0.0600516	0.0487251	1.23246	0.217778	0.999845	Osbpl7
ENSMUSG00000020973.7	37.3087	0.26348	0.213798	1.23238	0.217807	0.999845	Dnaaf2
ENSMUSG00000112095.1	11.9644	-0.403917	0.327791	-1.23224	0.21786	0.999845	Sros1
ENSMUSG00000002409.18	2413.61	0.0756744	0.0614136	1.23221	0.217871	0.999845	Dyrk1b
ENSMUSG00000079283.2	183.75	0.11	0.0893005	1.2318	0.218024	0.999845	2310009B15Rik
ENSMUSG00000024529.13	28.387	0.359094	0.291592	1.23149	0.218138	0.999845	Lox
ENSMUSG00000088787.1	6.58855	0.635658	0.516235	1.23134	0.218197	0.999845	NA
ENSMUSG00000103677.1	519.517	0.120619	0.0979693	1.23119	0.218253	0.999845	Pcdhga4
ENSMUSG00000045238.9	5.53939	-1.21302	0.985253	-1.23118	0.218255	0.999845	A730035I17Rik
ENSMUSG00000092680.1	18.352	0.318333	0.25862	1.23089	0.218364	0.999845	Snord55
ENSMUSG00000015335.16	231.359	0.133921	0.108836	1.23048	0.218519	0.999845	Zdhhc12
ENSMUSG00000046456.14	21.3813	-0.284053	0.230858	-1.23043	0.218538	0.999845	Tmem150b
ENSMUSG00000025231.16	1440.86	0.0915607	0.0744161	1.23039	0.218551	0.999845	Sufu
ENSMUSG00000027505.2	7.81388	-0.49089	0.399079	-1.23006	0.218676	0.999845	Fam209
ENSMUSG00000041417.15	8782.04	-0.0452377	0.0367785	-1.23001	0.218695	0.999845	Pik3r1
ENSMUSG00000086022.1	36.3801	-0.564836	0.459277	-1.22984	0.218758	0.999845	Rad51ap2
ENSMUSG00000001901.15	203.282	-0.126599	0.10294	-1.22984	0.218759	0.999845	Kcnh6
ENSMUSG00000087590.2	173.911	0.130113	0.105803	1.22977	0.218783	0.999845	Epb41l4aos
ENSMUSG00000021175.15	51.9094	0.401462	0.326492	1.22962	0.218838	0.999845	Cdca7l
ENSMUSG00000073197.9	11.6191	0.391857	0.318686	1.2296	0.218846	0.999845	5730507C01Rik
ENSMUSG00000105289.1	206.766	0.206085	0.167641	1.22932	0.218951	0.999845	Gm43483
ENSMUSG00000037872.5	1389.95	-0.13561	0.110316	-1.22929	0.218964	0.999845	Ackr1
ENSMUSG00000021215.15	874.018	-0.101786	0.0828219	-1.22898	0.21908	0.999845	Net1
ENSMUSG00000005705.10	4.72504	-0.591626	0.481442	-1.22886	0.219124	0.999845	Agrp
ENSMUSG00000088308.1	16.5082	0.315411	0.25668	1.22881	0.219143	0.999845	Gm24507
ENSMUSG00000037171.6	18.8693	0.316162	0.257336	1.2286	0.219223	0.999845	Nodal
ENSMUSG00000022269.13	189.454	0.113417	0.0923217	1.22849	0.219262	0.999845	Marchf11
ENSMUSG00000083122.1	39.8833	-0.274638	0.223604	-1.22823	0.21936	0.999845	Gm15578
ENSMUSG00000086502.1	582.102	-0.0619683	0.0504761	-1.22767	0.219569	0.999845	B130055M24Rik
ENSMUSG00000022286.15	15.193	0.486349	0.396195	1.22755	0.219616	0.999845	Grhl2
ENSMUSG00000105217.1	12.044	-0.473916	0.386079	-1.22751	0.219631	0.999845	Gm42873
ENSMUSG00000083899.2	163.636	-0.14918	0.121552	-1.2273	0.219712	0.999845	Gm12346
ENSMUSG00000025270.13	154.923	0.405138	0.330173	1.22705	0.219804	0.999845	Alas2
ENSMUSG00000035540.12	13.4158	0.515278	0.419936	1.22704	0.219808	0.999845	Gc
ENSMUSG00000018387.12	257.456	0.118421	0.0965214	1.22689	0.219865	0.999845	Shroom1
ENSMUSG00000025573.4	6.63402	-0.533522	0.434916	-1.22672	0.219927	0.999845	6030468B19Rik
ENSMUSG00000043323.16	2718.98	0.0462923	0.0377378	1.22668	0.219942	0.999845	Fbrsl1
ENSMUSG00000068227.8	4.48901	0.642184	0.523659	1.22634	0.220071	0.999845	Il2rb
ENSMUSG00000090671.1	267.307	0.107801	0.088002	1.22499	0.220581	0.999845	Gm5067
ENSMUSG00000108930.1	11.509	-0.49546	0.404507	-1.22485	0.220632	0.999845	Gm10648
ENSMUSG00000108607.2	66.8695	0.187471	0.153084	1.22463	0.220715	0.999845	Gm44646
ENSMUSG00000106739.1	13.7873	0.401041	0.327501	1.22455	0.220745	0.999845	Gm43499
ENSMUSG00000108984.1	59.2636	0.23688	0.193451	1.2245	0.220763	0.999845	Gm44916
ENSMUSG00000029371.7	14.4887	0.455321	0.37198	1.22405	0.220935	0.999845	Cxcl5
ENSMUSG00000106673.1	84.0279	0.30505	0.249264	1.2238	0.221027	0.999845	Gm43374
ENSMUSG00000033182.12	37.5909	-0.306402	0.250376	-1.22377	0.22104	0.999845	Kbtbd12
ENSMUSG00000107677.2	11.53	-0.903626	0.738459	-1.22366	0.221079	0.999845	Olfr316
ENSMUSG00000086129.1	29.1617	0.246178	0.201211	1.22348	0.221147	0.999845	Gm13558
ENSMUSG00000000982.5	5.16684	-0.605705	0.495086	-1.22343	0.221166	0.999845	Ccl3
ENSMUSG00000030093.7	1268.65	0.150246	0.122809	1.22341	0.221175	0.999845	Wnt7a
ENSMUSG00000043999.6	708.49	0.0932271	0.0762052	1.22337	0.22119	0.999845	Gpr75
ENSMUSG00000041444.14	36832.5	-0.0979663	0.0800977	-1.22308	0.221298	0.999845	Arhgap32
ENSMUSG00000023106.15	1714.41	-0.0569413	0.0465656	-1.22282	0.221398	0.999845	Denr
ENSMUSG00000019826.11	845.497	0.0572558	0.0468356	1.22248	0.221524	0.999845	Zbtb24
ENSMUSG00000023348.11	236.262	-0.108203	0.0885364	-1.22213	0.221659	0.999845	Trip6
ENSMUSG00000068417.7	129.045	0.221644	0.181401	1.22185	0.221766	0.999845	Pnp2
ENSMUSG00000020884.15	7.0806	0.602224	0.493016	1.22151	0.221893	0.999845	Asgr1
ENSMUSG00000043029.2	85.2845	-0.15249	0.124838	-1.2215	0.221896	0.999845	Trpv3
ENSMUSG00000002064.10	1264.41	-0.0603035	0.0494045	-1.22061	0.222235	0.999845	Sdf2
ENSMUSG00000065947.3	39.9415	0.266834	0.218614	1.22057	0.222248	0.999845	mt-Nd4l
ENSMUSG00000026254.17	2693.94	-0.0658668	0.0539683	-1.22047	0.222286	0.999845	Eif4e2
ENSMUSG00000093100.1	14.7197	0.352801	0.289081	1.22042	0.222304	0.999845	Mir3971
ENSMUSG00000022770.16	12989.1	-0.0686306	0.0562563	-1.21996	0.222479	0.999845	Dlg1
ENSMUSG00000074676.2	33.7605	0.273989	0.224598	1.21991	0.222499	0.999845	Foxs1
ENSMUSG00000025905.13	2909.75	0.16634	0.136369	1.21978	0.222549	0.999845	Oprk1
ENSMUSG00000096953.2	23.816	0.259225	0.212525	1.21974	0.222565	0.999845	Gm26571
ENSMUSG00000046748.7	4.52205	-0.638899	0.523835	-1.21966	0.222595	0.999845	Tmem45a2
ENSMUSG00000074793.10	416.472	-0.0960208	0.0787532	-1.21926	0.222745	0.999845	Hspa12b
ENSMUSG00000052305.6	2845.9	0.439338	0.360371	1.21913	0.222796	0.999845	Hbb-bs
ENSMUSG00000003134.10	4578.43	0.128803	0.105694	1.21864	0.22298	0.999845	Tbc1d8
ENSMUSG00000072809.2	116.084	-0.133321	0.109414	-1.2185	0.223033	0.999845	9330160F10Rik
ENSMUSG00000026074.14	10203.3	-0.0377447	0.030986	-1.21812	0.223178	0.999845	Map4k4
ENSMUSG00000029102.9	17.3307	0.377499	0.309944	1.21796	0.22324	0.999845	Hgfac
ENSMUSG00000002324.7	546.472	0.234621	0.192651	1.21785	0.22328	0.999845	Rec8
ENSMUSG00000030714.14	482.934	-0.069153	0.0567868	-1.21777	0.223313	0.999845	Sgf29
ENSMUSG00000035047.9	1413.03	-0.0510086	0.0418974	-1.21746	0.223428	0.999845	Kri1
ENSMUSG00000099895.1	4.92344	-0.616641	0.506679	-1.21702	0.223595	0.999845	Gm28153
ENSMUSG00000016510.11	611.887	-0.0770441	0.0633334	-1.21648	0.2238	0.999845	Mtif3
ENSMUSG00000048916.7	6.68923	-0.502213	0.412857	-1.21643	0.22382	0.999845	Gm5540
ENSMUSG00000024295.8	5.13278	-0.615058	0.505656	-1.21636	0.223849	0.999845	Cyp4f41-ps
ENSMUSG00000054226.13	3059.01	0.0786411	0.0646639	1.21615	0.223927	0.999845	Tprkb
ENSMUSG00000108181.1	345.289	0.100523	0.0826581	1.21613	0.223935	0.999845	C030015A19Rik
ENSMUSG00000104940.1	36.9387	0.266595	0.219227	1.21607	0.223958	0.999845	Gm42908
ENSMUSG00000093227.1	8.71406	-0.534724	0.439786	-1.21587	0.224034	0.999845	Mir1251
ENSMUSG00000111756.1	13.9508	-0.375327	0.308703	-1.21582	0.224054	0.999845	Gm48183
ENSMUSG00000053038.8	37.293	-0.218904	0.180144	-1.21516	0.224304	0.999845	Gm6180
ENSMUSG00000108059.1	13.6502	-0.363835	0.299435	-1.21507	0.224339	0.999845	Gm44369
ENSMUSG00000086350.1	319.469	0.118715	0.0977024	1.21506	0.224342	0.999845	B230369F24Rik
ENSMUSG00000029108.14	8870.92	-0.10903	0.0897521	-1.21479	0.224448	0.999845	Pcdh7
ENSMUSG00000027374.12	2085.84	-0.0667375	0.0549452	-1.21462	0.224511	0.999845	Mrps5
ENSMUSG00000099112.1	10.0814	0.490851	0.404222	1.21431	0.224629	0.999845	NA
ENSMUSG00000027408.7	228.602	0.0973031	0.0801411	1.21415	0.224692	0.999845	Cpxm1
ENSMUSG00000113088.1	16.7345	-0.32797	0.270144	-1.21406	0.224726	0.999845	Gm36757
ENSMUSG00000048126.16	164.562	-0.213919	0.176278	-1.21353	0.224928	0.999845	Col6a3
ENSMUSG00000095687.1	145.247	0.157783	0.130032	1.21342	0.224971	0.999845	Rnaset2a
ENSMUSG00000031896.7	13.4102	-0.432396	0.356416	-1.21318	0.225061	0.999845	Ctrl
ENSMUSG00000043126.5	8.31703	-0.475503	0.39208	-1.21277	0.225217	0.999845	D830039M14Rik
ENSMUSG00000028268.14	152.397	-0.183224	0.151101	-1.2126	0.225285	0.999845	Gbp3
ENSMUSG00000076144.1	29.3672	-0.282205	0.232741	-1.21253	0.22531	0.999845	Mir709
ENSMUSG00000089762.3	750.677	0.133512	0.110113	1.2125	0.22532	0.999845	Ier5l
ENSMUSG00000027173.7	36.4901	0.251816	0.207764	1.21203	0.225503	0.999845	Depdc7
ENSMUSG00000021186.9	183.643	0.261852	0.216089	1.21178	0.225598	0.999845	Fbln5
ENSMUSG00000083022.1	32.5652	0.274977	0.226983	1.21144	0.225726	0.999845	Rps15a-ps6
ENSMUSG00000109882.1	54.948	0.229814	0.189815	1.21073	0.226	0.999845	Gm18706
ENSMUSG00000037096.6	62.4543	-0.184186	0.152216	-1.21003	0.226268	0.999845	Gm9762
ENSMUSG00000039634.12	434.597	0.118734	0.0981252	1.21003	0.226268	0.999845	Zfp189
ENSMUSG00000090185.1	15.525	0.377849	0.312266	1.21002	0.22627	0.999845	Gm15523
ENSMUSG00000022185.18	7769.88	-0.0397735	0.0328831	-1.20954	0.226454	0.999845	Acin1
ENSMUSG00000024749.8	11.5449	-0.876535	0.72487	-1.20923	0.226574	0.999845	Tmc1
ENSMUSG00000018341.12	5.52252	-0.751009	0.621563	-1.20826	0.226948	0.999845	Il12rb2
ENSMUSG00000031568.16	1269.01	-0.0639406	0.0529214	-1.20822	0.226963	0.999845	Rwdd4a
ENSMUSG00000108474.1	64.0939	0.296462	0.245411	1.20802	0.227038	0.999845	Gm44895
ENSMUSG00000040018.9	1319.05	-0.0475253	0.0393429	-1.20798	0.227056	0.999845	Cox15
ENSMUSG00000029047.13	515.007	-0.0656122	0.0543178	-1.20793	0.227074	0.999845	Pex10
ENSMUSG00000003545.3	671.581	-0.174553	0.144521	-1.2078	0.227123	0.999845	Fosb
ENSMUSG00000102880.1	4.15673	0.685128	0.567518	1.20723	0.227342	0.999845	4930517J16Rik
ENSMUSG00000000125.5	117.475	-0.131244	0.108728	-1.20709	0.227397	0.999845	Wnt3
ENSMUSG00000102211.1	28.3579	0.291637	0.241623	1.20699	0.227436	0.999845	Gm37490
ENSMUSG00000029326.13	1757.05	-0.0583224	0.0483215	-1.20697	0.227445	0.999845	Enoph1
ENSMUSG00000023755.9	173.086	-0.151965	0.125935	-1.20669	0.227551	0.999845	Rhebl1
ENSMUSG00000098299.1	10.5621	0.545129	0.451828	1.2065	0.227626	0.999845	Mir7224
ENSMUSG00000105929.1	80.4252	0.202312	0.167701	1.20638	0.227669	0.999845	Gm43693
ENSMUSG00000070883.3	167.834	-0.148987	0.123506	-1.20632	0.227694	0.999845	Ccdc173
ENSMUSG00000109472.1	4.60378	0.633603	0.525563	1.20557	0.227984	0.999845	Gm18943
ENSMUSG00000094500.2	163.051	-0.119052	0.0987985	-1.20499	0.228206	0.999845	Smim18
ENSMUSG00000111434.1	52.572	-0.209445	0.173865	-1.20464	0.228341	0.999845	Gm47121
ENSMUSG00000085608.1	7.33341	0.565927	0.470004	1.20409	0.228555	0.999845	Gm16354
ENSMUSG00000052821.3	34.1183	-0.273714	0.227354	-1.20392	0.228622	0.999845	Cysltr1
ENSMUSG00000029707.6	7.29258	-0.551178	0.458113	-1.20315	0.228919	0.999845	Fscn3
ENSMUSG00000071636.6	415.86	0.133602	0.111066	1.20291	0.229013	0.999845	Rimbp3
ENSMUSG00000023272.3	611.905	-0.100288	0.0834621	-1.2016	0.229518	0.999845	Creld2
ENSMUSG00000097088.1	49.4053	-0.195979	0.163104	-1.20156	0.229536	0.999845	NA
ENSMUSG00000026578.6	1017.53	-0.0674089	0.0561127	-1.20131	0.22963	0.999845	Ccdc181
ENSMUSG00000032274.9	11.0866	-0.614001	0.511123	-1.20128	0.229643	0.999845	Cyp19a1
ENSMUSG00000043279.9	649.414	-0.0903839	0.075241	-1.20126	0.229651	0.999845	Trim56
ENSMUSG00000045339.7	8.91742	-0.445961	0.371343	-1.20094	0.229775	0.999845	A930104D05Rik
ENSMUSG00000077192.3	38.5156	0.229815	0.191372	1.20088	0.229798	0.999845	Snora17
ENSMUSG00000085415.1	24.8938	-0.262809	0.218893	-1.20063	0.229896	0.999845	Selenok-ps1
ENSMUSG00000002763.16	2181.25	0.0795659	0.0662869	1.20033	0.230013	0.999845	Pex6
ENSMUSG00000110038.1	48.6735	-0.256118	0.213382	-1.20028	0.230031	0.999845	Gm45570
ENSMUSG00000041180.13	1553.77	-0.0904797	0.0753893	-1.20017	0.230075	0.999845	Hectd2
ENSMUSG00000098731.1	6.25251	0.588632	0.490467	1.20015	0.230083	0.999845	Mir7027
ENSMUSG00000102413.1	4.73526	-0.601546	0.501326	-1.19991	0.230174	0.999845	Gm36937
ENSMUSG00000110697.1	12.2557	-0.419533	0.349666	-1.19981	0.230212	0.999845	Gm31718
ENSMUSG00000102148.1	84.6697	0.164138	0.136844	1.19945	0.230353	0.999845	Gm38059
ENSMUSG00000024056.9	24.0156	0.410997	0.342661	1.19943	0.230362	0.999845	Ndc80
ENSMUSG00000113876.1	4.502	0.617506	0.515011	1.19901	0.230523	0.999845	Gm48042
ENSMUSG00000021044.15	1471.44	0.0494002	0.0412125	1.19867	0.230656	0.999845	Adck1
ENSMUSG00000049225.14	6231.97	-0.149978	0.125133	-1.19855	0.230701	0.999845	Pdp1
ENSMUSG00000087095.2	199.368	-0.193473	0.161443	-1.19839	0.230764	0.999845	Emx2os
ENSMUSG00000108132.1	9.75022	-0.442374	0.369146	-1.19837	0.230773	0.999845	Gm44175
ENSMUSG00000030086.16	1273.92	-0.0672195	0.0561134	-1.19792	0.230947	0.999845	Chchd6
ENSMUSG00000028125.14	169.087	-0.330131	0.275641	-1.19768	0.231041	0.999845	Abca4
ENSMUSG00000065637.1	246.247	0.122115	0.101961	1.19766	0.231048	0.999845	Gm26397
ENSMUSG00000038910.6	10035.5	0.0881247	0.0735878	1.19755	0.231094	0.999845	Plcl2
ENSMUSG00000085442.1	18.1146	-0.3232	0.269978	-1.19713	0.231255	0.999845	Gm3362
ENSMUSG00000037759.5	17.4689	-0.355047	0.296586	-1.19711	0.231262	0.999845	Ptger2
ENSMUSG00000041377.12	78.1739	0.166538	0.139132	1.19698	0.231316	0.999845	Ninj2
ENSMUSG00000041117.8	151.422	0.115834	0.0967787	1.1969	0.231346	0.999845	Ccdc8
ENSMUSG00000090066.2	60.0446	-0.373614	0.312164	-1.19685	0.231365	0.999845	1110002E22Rik
ENSMUSG00000024309.14	1122.44	-0.0836653	0.0699073	-1.1968	0.231384	0.999845	Pfdn6
ENSMUSG00000026889.12	2214.56	-0.0760368	0.0635589	-1.19632	0.231572	0.999845	Rbm18
ENSMUSG00000001158.13	1272.64	-0.0564798	0.0472121	-1.1963	0.23158	0.999845	Snrnp27
ENSMUSG00000079396.4	6.26974	-0.516084	0.431483	-1.19607	0.231669	0.999845	Gm3411
ENSMUSG00000088252.1	29.6587	-0.251492	0.210286	-1.19595	0.231716	0.999845	Snord13
ENSMUSG00000020653.12	450.144	-0.125325	0.104792	-1.19594	0.231719	0.999845	Klf11
ENSMUSG00000048410.16	2996.62	0.0760748	0.0636338	1.19551	0.231888	0.999845	Zfp407
ENSMUSG00000024043.13	49.3206	0.222525	0.18614	1.19547	0.231902	0.999845	Arhgap28
ENSMUSG00000112794.1	5.6589	1.41589	1.18441	1.19544	0.231914	0.999845	Gm48878
ENSMUSG00000107456.1	11.6765	0.490714	0.41054	1.19529	0.231974	0.999845	Gm10400
ENSMUSG00000094132.7	4.98614	0.627757	0.525358	1.19491	0.232121	0.999845	Gm3264
ENSMUSG00000102715.1	7.19932	0.505163	0.422832	1.19471	0.232199	0.999845	Gm6209
ENSMUSG00000090138.2	6.24659	-0.892271	0.747061	-1.19438	0.232331	0.999845	Gm3687
ENSMUSG00000003882.4	19.4369	-0.338223	0.283224	-1.19419	0.232405	0.999845	Il7r
ENSMUSG00000105822.1	215.985	0.168463	0.141077	1.19412	0.232432	0.999845	Gm42969
ENSMUSG00000026356.15	2444.41	-0.046083	0.0385932	-1.19407	0.23245	0.999845	Dars
ENSMUSG00000075010.4	25.1125	0.262872	0.220156	1.19403	0.232467	0.999845	AW112010
ENSMUSG00000030353.15	36.6678	-0.222676	0.186558	-1.1936	0.232634	0.999845	Tead4
ENSMUSG00000054958.6	288.452	-0.126819	0.106266	-1.19341	0.232708	0.999845	Nt5c1a
ENSMUSG00000029404.15	954.21	0.062724	0.0525724	1.1931	0.232831	0.999845	Arl6ip4
ENSMUSG00000084846.1	49.9703	-0.226247	0.189635	-1.19307	0.232844	0.999845	A730011C13Rik
ENSMUSG00000041012.4	44.0543	0.205921	0.172603	1.19303	0.232857	0.999845	Cmtm8
ENSMUSG00000060512.7	156.284	0.109054	0.0914209	1.19288	0.232918	0.999845	0610040J01Rik
ENSMUSG00000020592.14	31.4793	0.338559	0.283824	1.19285	0.232929	0.999845	Sdc1
ENSMUSG00000045896.14	3134.27	-0.0389009	0.0326149	-1.19273	0.232975	0.999845	Paip2b
ENSMUSG00000039676.3	25.1149	-0.534886	0.44862	-1.19229	0.233147	0.999845	Capsl
ENSMUSG00000005483.10	1838.53	-0.101761	0.0853572	-1.19218	0.233189	0.999845	Dnajb1
ENSMUSG00000105027.1	8.14414	0.488665	0.409909	1.19213	0.23321	0.999845	Gm43676
ENSMUSG00000104900.1	40.7301	0.272705	0.228769	1.19205	0.23324	0.999845	4930596I21Rik
ENSMUSG00000028309.14	4289.85	-0.0347181	0.0291271	-1.19195	0.23328	0.999845	Rnf20
ENSMUSG00000032840.7	1452.59	0.0641729	0.0538433	1.19185	0.233321	0.999845	Spring1
ENSMUSG00000071415.6	6277.59	-0.0579209	0.0485994	-1.1918	0.233339	0.999845	Rpl23
ENSMUSG00000081752.3	27.1719	-0.26292	0.220616	-1.19175	0.233358	0.999845	Sms-ps
ENSMUSG00000036820.11	739.738	0.0845036	0.0709353	1.19128	0.233545	0.999845	Amdhd2
ENSMUSG00000035311.16	4722.51	-0.0661084	0.0554962	-1.19122	0.233565	0.999845	Gnptab
ENSMUSG00000110523.1	749.171	-0.105993	0.0890305	-1.19052	0.233841	0.999845	C230057M02Rik
ENSMUSG00000109998.1	9.82601	0.469925	0.394765	1.19039	0.233892	0.999845	Gm45437
ENSMUSG00000052798.13	1059.42	-0.0531535	0.0446589	-1.19021	0.233964	0.999845	Nup107
ENSMUSG00000107015.1	9.15558	0.516342	0.433905	1.18999	0.23405	0.999845	2900076G11Rik
ENSMUSG00000096285.1	8.97363	-0.42644	0.358358	-1.18998	0.234053	0.999845	NA
ENSMUSG00000087621.7	16.4065	0.349082	0.29337	1.1899	0.234084	0.999845	1700003G18Rik
ENSMUSG00000039834.17	2356.15	-0.0531385	0.0446708	-1.18956	0.23422	0.999845	Zfp335
ENSMUSG00000109838.1	6.16962	-0.534276	0.449326	-1.18906	0.234415	0.999845	Gm45341
ENSMUSG00000102452.1	49.5117	-0.211204	0.177631	-1.18901	0.234436	0.999845	Gm38344
ENSMUSG00000021876.14	331.918	-0.090683	0.0762822	-1.18878	0.234525	0.999845	Rnase4
ENSMUSG00000108137.1	135.533	-0.131165	0.110374	-1.18837	0.234688	0.999845	Gm44053
ENSMUSG00000112393.1	61.2132	0.218526	0.183918	1.18818	0.234764	0.999845	Gm48655
ENSMUSG00000056947.5	27.9763	-0.6326	0.532561	-1.18785	0.234894	0.999845	Mab21l1
ENSMUSG00000046591.10	32.2577	0.471869	0.397348	1.18755	0.235012	0.999845	Ticrr
ENSMUSG00000106710.1	52.3329	0.197111	0.165994	1.18746	0.235047	0.999845	Gm43166
ENSMUSG00000109870.1	9.6585	-0.413513	0.348429	-1.18679	0.23531	0.999845	Gm35850
ENSMUSG00000085376.1	20.6817	0.295219	0.24876	1.18676	0.235321	0.999845	Gm14508
ENSMUSG00000104795.1	51.5399	0.183047	0.154391	1.18561	0.235778	0.999845	Gm42783
ENSMUSG00000113052.1	26.388	-0.302619	0.255249	-1.18559	0.235786	0.999845	Gm31513
ENSMUSG00000082879.1	62.1415	-0.187522	0.158192	-1.18541	0.235856	0.999845	Gm13525
ENSMUSG00000031770.16	1730.83	-0.0873429	0.0736929	-1.18523	0.235927	0.999845	Herpud1
ENSMUSG00000032515.8	292.063	-0.157377	0.132785	-1.1852	0.235938	0.999845	Csrnp1
ENSMUSG00000101968.6	4.19722	0.597305	0.50402	1.18508	0.235985	0.999845	1700027A15Rik
ENSMUSG00000097777.7	114.804	-0.144213	0.121724	-1.18475	0.236117	0.999845	Gm16794
ENSMUSG00000086296.2	56.8573	0.284135	0.239835	1.18471	0.236132	0.999845	D030055H07Rik
ENSMUSG00000025726.11	4.50519	-0.849296	0.716953	-1.18459	0.236179	0.999845	Slc28a1
ENSMUSG00000021806.4	381.279	0.110175	0.0930173	1.18446	0.236233	0.999845	Nid2
ENSMUSG00000081228.1	4.92956	-0.613593	0.518155	-1.18419	0.236339	0.999845	Gm16089
ENSMUSG00000020415.16	523.643	-0.157964	0.133419	-1.18397	0.236426	0.999845	Pttg1
ENSMUSG00000060586.10	26.0669	0.373801	0.315728	1.18393	0.23644	0.999845	H2-Eb1
ENSMUSG00000105434.1	291.573	0.121931	0.103001	1.18378	0.236499	0.999845	Gm43359
ENSMUSG00000105890.1	19.0878	0.432994	0.365781	1.18375	0.236511	0.999845	Gm42780
ENSMUSG00000095425.1	7.82708	-0.479467	0.405058	-1.1837	0.236532	0.999845	NA
ENSMUSG00000049526.8	54.0407	-0.169127	0.142887	-1.18364	0.236555	0.999845	Tmem202
ENSMUSG00000067870.5	63.0425	0.16163	0.136578	1.18343	0.236641	0.999845	Rpl31-ps8
ENSMUSG00000074001.3	54.021	-0.424912	0.359124	-1.18319	0.236734	0.999845	Klhl40
ENSMUSG00000007570.15	602.515	0.0863625	0.0729953	1.18312	0.23676	0.999845	Fance
ENSMUSG00000110375.1	20.0214	0.368058	0.311142	1.18293	0.236838	0.999845	Gm45323
ENSMUSG00000025017.9	157.802	-0.127075	0.107426	-1.18291	0.236847	0.999845	Pik3ap1
ENSMUSG00000026553.17	10842.3	-0.080127	0.0677676	-1.18238	0.237055	0.999845	Copa
ENSMUSG00000029090.12	1166.84	-0.157327	0.133097	-1.18205	0.237187	0.999845	Adgra3
ENSMUSG00000029513.14	613.147	0.0883083	0.0747098	1.18202	0.237198	0.999845	Prkab1
ENSMUSG00000026500.6	569.493	0.0783725	0.0663144	1.18183	0.237272	0.999845	Cox20
ENSMUSG00000023571.4	589.599	0.0962559	0.0814657	1.18155	0.237384	0.999845	C1qtnf12
ENSMUSG00000046082.4	8.80313	0.594997	0.503642	1.18139	0.237448	0.999845	Tmem174
ENSMUSG00000036591.15	11786.5	-0.0667054	0.0564654	-1.18135	0.237464	0.999845	Arhgap21
ENSMUSG00000087700.2	4.34328	-0.801381	0.678439	-1.18121	0.237518	0.999845	Gm15283
ENSMUSG00000060149.6	430.058	0.110782	0.0938	1.18104	0.237586	0.999845	BC002059
ENSMUSG00000083692.1	8.656	-0.449548	0.380678	-1.18091	0.237637	0.999845	Gm9575
ENSMUSG00000114810.1	11.1202	0.620289	0.525269	1.1809	0.237644	0.999845	Gm36101
ENSMUSG00000112606.1	12.938	0.344585	0.291838	1.18074	0.237707	0.999845	Gm46364
ENSMUSG00000058246.7	186.856	0.0967391	0.0819533	1.18042	0.237834	0.999845	Gm10037
ENSMUSG00000024069.12	562.852	-0.0664574	0.0563053	-1.1803	0.237879	0.999845	Slc30a6
ENSMUSG00000085342.1	13.1934	-0.364767	0.309116	-1.18003	0.237987	0.999845	Gm12254
ENSMUSG00000002679.14	676.926	0.065814	0.0557765	1.17996	0.238016	0.999845	Med6
ENSMUSG00000030515.9	2319.44	-0.0758046	0.0642538	-1.17977	0.238093	0.999845	Tarsl2
ENSMUSG00000111375.3	5172.37	-0.113886	0.0965618	-1.17941	0.238233	0.999845	Btbd8
ENSMUSG00000021367.8	139.9	0.143412	0.121598	1.17939	0.238243	0.999845	Edn1
ENSMUSG00000109602.1	26.6986	-0.284997	0.241734	-1.17897	0.238411	0.999845	Gm31597
ENSMUSG00000104363.1	18.4882	0.361555	0.306695	1.17888	0.238448	0.999845	Gm38081
ENSMUSG00000052248.15	62.9592	0.287084	0.243548	1.17876	0.238495	0.999845	Zeb2os
ENSMUSG00000100662.1	28.5614	0.280728	0.238177	1.17865	0.238536	0.999845	Gm19029
ENSMUSG00000089975.2	50.6259	0.194492	0.165081	1.17816	0.238731	0.999845	Gm7420
ENSMUSG00000019975.12	516.376	-0.0670512	0.0569166	-1.17806	0.238773	0.999845	Ikbip
ENSMUSG00000048583.16	1567.21	0.152934	0.129822	1.17803	0.238786	0.999845	Igf2
ENSMUSG00000021214.14	5.68265	0.582066	0.494141	1.17794	0.238822	0.999845	Akr1c18
ENSMUSG00000039133.8	60.6822	-0.240567	0.204273	-1.17767	0.238926	0.999845	9330171B17Rik
ENSMUSG00000071713.4	64.2602	0.179111	0.152112	1.1775	0.238997	0.999845	Csf2rb
ENSMUSG00000057123.14	124.072	0.294672	0.250307	1.17724	0.239098	0.999845	Gja5
ENSMUSG00000000628.10	273.116	-0.11899	0.101095	-1.17701	0.239192	0.999845	Hk2
ENSMUSG00000042622.13	14.6633	-0.350809	0.298097	-1.17683	0.239264	0.999845	Maff
ENSMUSG00000077274.1	20.2094	0.274695	0.233488	1.17649	0.239401	0.999845	Gm22786
ENSMUSG00000022983.15	2859.48	0.0459092	0.0390314	1.17621	0.23951	0.999845	Scaf4
[truncated: 21,429 more rows]

## Sheet: Suppl. Table 2C
Supplementary Table 2C. Group * Sex interaction gene expression
Ensembl_ID	baseMean	log2FoldChange	lfcSE	stat	pvalue	padj	Symbol
ENSMUSG00000108055.1	115.392	-1.29507	0.277337	-4.66966	3.01704e-06	0.0267342	Gm43876
ENSMUSG00000107454.1	108.989	-1.29176	0.279529	-4.62118	3.81561e-06	0.0267342	Gm43875
ENSMUSG00000113328.1	539.976	-0.458272	0.0999885	-4.58325	4.57804e-06	0.0267342	Gm47260
ENSMUSG00000109554.1	345.695	-0.670554	0.15053	-4.45462	8.40418e-06	0.0280718	NA
ENSMUSG00000084604.1	120.617	-0.725826	0.165259	-4.39204	1.1229e-05	0.0280718	Gm22205
ENSMUSG00000107886.1	145.534	-1.38782	0.316831	-4.3803	1.18516e-05	0.0280718	Gm43880
ENSMUSG00000090093.8	759.192	-0.473603	0.108457	-4.36673	1.26119e-05	0.0280718	Gm14399
ENSMUSG00000046516.10	378.156	-0.419519	0.0962386	-4.35915	1.30568e-05	0.0280718	Cox17
ENSMUSG00000104064.1	63.273	-0.94401	0.219081	-4.30895	1.64032e-05	0.0280718	Gm37956
ENSMUSG00000107813.1	98.7166	-0.899643	0.210397	-4.27594	1.90334e-05	0.0280718	Gm44434
ENSMUSG00000097151.1	137.479	-0.675169	0.157906	-4.27576	1.9049e-05	0.0280718	NA
ENSMUSG00000024742.15	427.692	0.414147	0.097734	4.23749	2.26034e-05	0.0280718	Fen1
ENSMUSG00000085811.1	75.6425	-0.950204	0.225347	-4.21663	2.47984e-05	0.0280718	Cep112it
ENSMUSG00000107118.1	232.722	-0.629713	0.14956	-4.21043	2.54885e-05	0.0280718	Gm42986
ENSMUSG00000098900.2	126.551	-0.61379	0.145931	-4.20604	2.59882e-05	0.0280718	Gm18190
ENSMUSG00000106815.1	204.918	-0.661878	0.157854	-4.19297	2.75326e-05	0.0280718	Gm43658
ENSMUSG00000112806.1	86.5466	-0.734609	0.175947	-4.17518	2.97748e-05	0.0280718	Gm48146
ENSMUSG00000032688.8	665.79	-0.363063	0.0869942	-4.17342	3.00065e-05	0.0280718	Malt1
ENSMUSG00000102316.1	37.5665	-1.08618	0.260912	-4.16302	3.14069e-05	0.0280718	Gm37629
ENSMUSG00000109390.1	266.782	-0.490978	0.118069	-4.15841	3.20472e-05	0.0280718	Gm45718
ENSMUSG00000108954.1	202.837	-0.641018	0.155303	-4.12753	3.66688e-05	0.0298108	Gm44901
ENSMUSG00000073643.11	1183.72	-0.31947	0.0774894	-4.12276	3.74358e-05	0.0298108	Wdfy1
ENSMUSG00000096929.7	5636.36	-0.42571	0.104261	-4.08313	4.44328e-05	0.0338443	A330023F24Rik
ENSMUSG00000114016.1	84.214	-0.852984	0.211719	-4.02885	5.60508e-05	0.0409147	Gm47258
ENSMUSG00000090625.1	129.721	1.10038	0.275997	3.98692	6.69352e-05	0.0469055	Gm20721
ENSMUSG00000112307.1	100.491	-1.39358	0.35234	-3.95521	7.6468e-05	0.0515247	Gm48751
ENSMUSG00000109394.1	987.114	-0.584936	0.148281	-3.94477	7.98754e-05	0.0518273	A230057D06Rik
ENSMUSG00000082806.1	30.7307	-1.06043	0.269453	-3.93548	8.30301e-05	0.0519487	Rpl13-ps1
ENSMUSG00000107688.1	78.4321	-0.800951	0.204304	-3.92038	8.84096e-05	0.0519487	Gm44091
ENSMUSG00000102657.1	2840.02	-0.668345	0.170867	-3.91149	9.17281e-05	0.0519487	Gm37899
ENSMUSG00000023089.12	2585.2	0.259126	0.0662561	3.91098	9.19236e-05	0.0519487	Ndufa5
ENSMUSG00000102875.1	203.938	-0.620661	0.159044	-3.90244	9.52283e-05	0.0521345	Gm37139
ENSMUSG00000105011.1	84.3817	-0.790156	0.204786	-3.85844	0.000114112	0.0603915	Gm43210
ENSMUSG00000005161.15	5660.98	0.24598	0.0639381	3.84715	0.000119498	0.0603915	Prdx2
ENSMUSG00000097797.6	157.418	-0.672498	0.17549	-3.83211	0.00012705	0.0603915	Gm26901
ENSMUSG00000036898.16	1830.88	-0.260974	0.0682518	-3.8237	0.000131465	0.0603915	Zfp157
ENSMUSG00000107000.1	802.848	-0.386922	0.101307	-3.81931	0.000133826	0.0603915	Gm43481
ENSMUSG00000001157.13	2213.27	-0.211723	0.0554534	-3.81803	0.000134523	0.0603915	Gmcl1
ENSMUSG00000030342.8	1305.82	0.257904	0.0675598	3.81742	0.000134854	0.0603915	Cd9
ENSMUSG00000090119.1	125.645	-0.93401	0.245023	-3.81193	0.000137888	0.0603915	Gm8185
ENSMUSG00000113126.1	103.349	-0.550095	0.144935	-3.79546	0.000147371	0.0629706	Gm47588
ENSMUSG00000016503.16	606.857	0.274229	0.0725706	3.77879	0.00015759	0.0642816	Gtf3a
ENSMUSG00000077025.2	98.1019	-0.706197	0.186899	-3.7785	0.000157778	0.0642816	Mir493
ENSMUSG00000103846.1	40.0902	-0.976374	0.259549	-3.76181	0.000168685	0.0662157	Gm37809
ENSMUSG00000108181.1	354.322	-0.361194	0.0960711	-3.75965	0.000170153	0.0662157	C030015A19Rik
ENSMUSG00000105804.1	252.873	-0.402251	0.107146	-3.75425	0.000173864	0.0662157	Gm43654
ENSMUSG00000030177.14	385.796	-0.317351	0.0846553	-3.74874	0.000177724	0.0662456	Ccdc77
ENSMUSG00000020521.7	848.949	-0.397233	0.106285	-3.73741	0.000185922	0.066475	Rnft1
ENSMUSG00000108146.1	328.025	-1.19782	0.320494	-3.73741	0.000185928	0.066475	Gm43889
ENSMUSG00000103251.1	80.6643	-0.817607	0.220319	-3.71101	0.000206437	0.070832	Gm37519
ENSMUSG00000005699.16	525.531	0.365568	0.0986154	3.707	0.000209725	0.070832	Pard6a
ENSMUSG00000064452.1	285.044	-0.582641	0.1572	-3.70638	0.000210244	0.070832	Gm24564
ENSMUSG00000102225.1	136.256	-0.712944	0.193303	-3.68822	0.00022583	0.0720098	Gm37983
ENSMUSG00000076052.1	114.43	-0.717422	0.195084	-3.67751	0.000235521	0.0720098	Mir541
ENSMUSG00000032118.16	8749.63	0.186591	0.0509361	3.66324	0.000249043	0.0720098	Fez1
ENSMUSG00000035649.17	3550.29	-0.339385	0.0927092	-3.66075	0.00025148	0.0720098	Zcchc7
ENSMUSG00000111951.1	29.7515	-1.62708	0.445105	-3.6555	0.000256682	0.0720098	Gm48755
ENSMUSG00000105304.1	231.487	-0.638583	0.174725	-3.65479	0.000257394	0.0720098	Gm43696
ENSMUSG00000111626.1	51.2239	-0.719815	0.197621	-3.64241	0.0002701	0.0720098	Gm48738
ENSMUSG00000108812.1	170.815	-0.621093	0.170532	-3.64209	0.000270431	0.0720098	C130083A15Rik
ENSMUSG00000107094.1	53.3773	-0.901662	0.248016	-3.6355	0.000277442	0.0720098	Gm43294
ENSMUSG00000108394.1	438.912	-0.520338	0.143129	-3.63546	0.000277489	0.0720098	Gm45477
ENSMUSG00000103642.1	106.476	-0.840419	0.231485	-3.63055	0.000282817	0.0720098	Gm37769
ENSMUSG00000107054.1	67.0817	-0.748238	0.206304	-3.62687	0.000286881	0.0720098	C730045M19Rik
ENSMUSG00000103697.1	2204.76	-0.686428	0.189589	-3.62062	0.000293903	0.0720098	Gm38020
ENSMUSG00000102533.1	424.447	-0.522842	0.144462	-3.61924	0.000295464	0.0720098	Gm37226
ENSMUSG00000037373.12	7472.45	0.208471	0.05766	3.61552	0.00029975	0.0720098	Ctbp1
ENSMUSG00000112254.1	156.609	-0.622994	0.172442	-3.61277	0.000302939	0.0720098	Gm47690
ENSMUSG00000104655.1	301.533	-0.96791	0.268019	-3.61135	0.000304603	0.0720098	Gm43317
ENSMUSG00000110320.1	259.65	-0.497922	0.137906	-3.6106	0.000305492	0.0720098	Gm31152
ENSMUSG00000105571.1	170.301	-0.802948	0.222409	-3.61023	0.000305929	0.0720098	Gm43662
ENSMUSG00000103614.1	181.272	-0.617088	0.170947	-3.60981	0.000306423	0.0720098	Gm37949
ENSMUSG00000104257.1	86.7807	-1.02906	0.285566	-3.60356	0.00031389	0.0720098	Gm20172
ENSMUSG00000109429.1	418.082	-0.694527	0.193052	-3.59762	0.000321148	0.0720098	Gm45223
ENSMUSG00000112905.1	296.375	-0.905321	0.251651	-3.59752	0.000321263	0.0720098	Gm47477
ENSMUSG00000105272.1	139.973	-0.531711	0.147892	-3.59527	0.000324053	0.0720098	Gm43071
ENSMUSG00000109044.1	171.788	-1.17568	0.327273	-3.59235	0.00032771	0.0720098	Gm44680
ENSMUSG00000105556.1	349.58	-0.528196	0.147055	-3.59183	0.000328364	0.0720098	Gm43080
ENSMUSG00000084029.1	93.733	-0.828773	0.231088	-3.58639	0.000335285	0.0720098	Gm8855
ENSMUSG00000106408.1	188.609	-1.05784	0.295025	-3.5856	0.000336304	0.0720098	Gm43321
ENSMUSG00000045948.8	901.688	0.419864	0.11713	3.5846	0.000337592	0.0720098	Mrps12
ENSMUSG00000084087.1	56.8765	-0.950836	0.265315	-3.5838	0.000338627	0.0720098	Gm13650
ENSMUSG00000105201.1	150.419	-0.519255	0.144982	-3.5815	0.000341622	0.0720098	Gm43362
ENSMUSG00000099384.6	121.014	-0.621156	0.173644	-3.57717	0.000347332	0.0720098	1700110C19Rik
ENSMUSG00000095730.3	42.429	-1.13432	0.317354	-3.57431	0.000351153	0.0720098	Vmn2r29
ENSMUSG00000020359.13	411.824	-0.345744	0.0967773	-3.57257	0.000353493	0.0720098	Phykpl
ENSMUSG00000109370.1	375.791	-0.993642	0.278597	-3.56659	0.000361658	0.0725839	Gm44675
ENSMUSG00000027133.3	1043.42	0.247573	0.0695161	3.56138	0.000368918	0.0725839	Nop10
ENSMUSG00000040236.4	1487.6	0.208587	0.0586644	3.55559	0.00037713	0.0725839	Trappc5
ENSMUSG00000103509.1	1066.26	-0.590185	0.16628	-3.54935	0.000386177	0.0725839	Gm38372
ENSMUSG00000040269.5	271.685	0.377558	0.106419	3.54783	0.000388418	0.0725839	Mrps28
ENSMUSG00000097246.1	444.185	-0.355403	0.100181	-3.54761	0.000388737	0.0725839	NA
ENSMUSG00000104149.1	30.8754	-1.51688	0.427634	-3.54715	0.000389419	0.0725839	Gm37138
ENSMUSG00000105063.1	61.9159	-0.868098	0.244871	-3.54512	0.000392436	0.0725839	Gm43488
ENSMUSG00000109321.1	948.398	-0.708803	0.200025	-3.54357	0.000394751	0.0725839	A330076H08Rik
ENSMUSG00000051444.9	385.949	-0.327662	0.0925306	-3.54112	0.000398431	0.0725839	Bbs12
ENSMUSG00000104170.1	120.027	-0.830966	0.234813	-3.53884	0.000401886	0.0725839	Gm37702
ENSMUSG00000097585.2	282.774	-0.351338	0.0994861	-3.53152	0.000413173	0.072731	E230029C05Rik
ENSMUSG00000108341.1	184.947	-0.741742	0.210094	-3.53053	0.000414725	0.072731	Gm44746
ENSMUSG00000103130.1	103.011	-1.1562	0.327787	-3.52729	0.000419842	0.072731	F830212C03Rik
ENSMUSG00000109927.1	278.758	-0.798615	0.226601	-3.52431	0.000424583	0.072731	Gm45264
ENSMUSG00000107433.1	145.728	-1.27087	0.360648	-3.52386	0.000425304	0.072731	Gm43882
ENSMUSG00000106106.2	1002.89	0.594515	0.16878	3.52243	0.00042761	0.072731	NA
ENSMUSG00000108008.1	140.896	-1.10718	0.314605	-3.51926	0.000432754	0.0728982	Gm43869
ENSMUSG00000097073.7	164.111	-0.506602	0.144152	-3.51435	0.000440827	0.0734598	9430037G07Rik
ENSMUSG00000103857.1	240.496	-0.561227	0.15992	-3.50941	0.000449101	0.0734598	Gm37249
ENSMUSG00000104994.1	117.3	-0.941619	0.26857	-3.50604	0.000454826	0.0734598	Gm42989
ENSMUSG00000109574.1	740.677	-0.729006	0.207972	-3.5053	0.000456093	0.0734598	B230206I08Rik
ENSMUSG00000105824.1	120.51	-0.770213	0.219804	-3.5041	0.000458159	0.0734598	Gm43466
ENSMUSG00000102721.1	144.241	-0.797388	0.227703	-3.50188	0.000461982	0.0734598	A630081D01Rik
ENSMUSG00000056763.16	2691.02	-0.363125	0.103829	-3.49734	0.000469926	0.0734598	Cspp1
ENSMUSG00000102411.1	582.179	-0.471795	0.134961	-3.49578	0.000472684	0.0734598	Gm36936
ENSMUSG00000108035.1	223.347	-0.78699	0.225365	-3.49207	0.000479296	0.0734598	Gm44021
ENSMUSG00000082315.2	215.852	-0.632937	0.181376	-3.48965	0.000483657	0.0734598	Gm16523
ENSMUSG00000073274.4	492.95	-0.714873	0.204924	-3.48848	0.000485773	0.0734598	Gm14636
ENSMUSG00000103742.1	33.6978	-1.10421	0.316563	-3.48813	0.000486406	0.0734598	Gm38240
ENSMUSG00000095516.1	31.0407	-1.51342	0.434495	-3.48316	0.000495527	0.0741978	NA
ENSMUSG00000054387.13	6693.35	-0.205748	0.0591986	-3.47556	0.000509795	0.0747647	Mdm4
ENSMUSG00000084786.9	2479.84	0.240488	0.0691969	3.47542	0.000510063	0.0747647	Ubl5
ENSMUSG00000104399.1	335.045	-0.429678	0.123672	-3.47434	0.000512116	0.0747647	Gm37963
ENSMUSG00000027714.11	1358.43	0.182327	0.0525535	3.46937	0.000521682	0.0755317	Exosc9
ENSMUSG00000031546.6	562.924	0.277692	0.0802499	3.46034	0.0005395	0.076784	Gins4
ENSMUSG00000035580.10	96.2414	0.672288	0.194292	3.46019	0.000539801	0.076784	Kcnh8
ENSMUSG00000109379.1	140.686	-0.544336	0.157397	-3.45836	0.00054348	0.076784	Gm44550
ENSMUSG00000038489.8	524.669	0.28862	0.0835603	3.45403	0.000552267	0.0774013	Polr2l
ENSMUSG00000114501.1	725.097	-0.501924	0.145417	-3.45162	0.000557236	0.0774779	Gm48582
ENSMUSG00000024790.7	325.321	0.410603	0.119047	3.44907	0.00056251	0.0775954	Sac3d1
ENSMUSG00000020905.11	63.2561	1.94279	0.563761	3.44613	0.000568678	0.0776362	Usp43
ENSMUSG00000025269.16	1115.63	-0.462321	0.134212	-3.44471	0.000571669	0.0776362	Apex2
ENSMUSG00000107779.1	166.936	-1.30179	0.378167	-3.44235	0.000576674	0.0777135	Gm43874
ENSMUSG00000037349.9	134.063	0.483228	0.140574	3.43754	0.000587018	0.0781695	Nudt22
ENSMUSG00000089271.1	56.5686	-0.96636	0.281255	-3.43589	0.000590621	0.0781695	Gm24552
ENSMUSG00000097464.1	141.26	-0.837572	0.244044	-3.43205	0.00059903	0.0781695	Gm26736
ENSMUSG00000025371.12	658.807	0.324423	0.0945682	3.43057	0.000602318	0.0781695	Chmp6
ENSMUSG00000108152.1	148.008	-0.655856	0.191207	-3.43008	0.000603402	0.0781695	Gm44152
ENSMUSG00000074158.9	375.868	-0.662822	0.193325	-3.42854	0.00060683	0.0781695	Zfp976
ENSMUSG00000087396.7	340.112	-0.358073	0.104663	-3.42121	0.000623438	0.079414	4933407K13Rik
ENSMUSG00000044471.11	1139.84	-0.477382	0.139574	-3.42028	0.000625557	0.079414	Lncpint
ENSMUSG00000110895.1	264.52	-0.464601	0.136004	-3.41609	0.000635269	0.0798965	Gm48822
ENSMUSG00000106211.1	233.299	-0.773257	0.226462	-3.41451	0.000638966	0.0798965	Gm42842
ENSMUSG00000105374.1	113.402	-0.723634	0.212125	-3.41135	0.000646411	0.0798965	Gm42551
ENSMUSG00000107643.1	176.145	-1.11874	0.328055	-3.41023	0.000649091	0.0798965	Gm43885
ENSMUSG00000080411.1	56.0072	-0.808211	0.237086	-3.40894	0.000652161	0.0798965	Mir1193
ENSMUSG00000097385.1	386.734	-0.768382	0.225617	-3.4057	0.000659958	0.0802903	Gm26814
ENSMUSG00000042579.2	1254.58	-0.226717	0.0666357	-3.40234	0.000668121	0.0804849	4632404H12Rik
ENSMUSG00000103220.1	339.584	-0.582798	0.171347	-3.40127	0.000670746	0.0804849	Gm37728
ENSMUSG00000097571.8	457.776	-0.433424	0.127577	-3.39735	0.000680415	0.0810897	Jpx
ENSMUSG00000114193.1	160.257	-0.54811	0.161731	-3.38902	0.000701429	0.0823127	Gm48139
ENSMUSG00000109206.1	232.795	-0.475501	0.140324	-3.3886	0.000702516	0.0823127	Gm45137
ENSMUSG00000086370.8	2536.13	-0.549233	0.162125	-3.38772	0.000704772	0.0823127	Ftx
ENSMUSG00000104214.1	146.382	-0.767327	0.226701	-3.38476	0.000712418	0.0826546	Gm36638
ENSMUSG00000062198.5	584.017	-0.386386	0.114277	-3.38112	0.000721905	0.0827612	2700097O09Rik
ENSMUSG00000107858.1	330.82	-1.13603	0.33631	-3.37791	0.0007304	0.0827612	Gm43879
ENSMUSG00000108246.1	75.5984	-1.21466	0.359732	-3.37657	0.000733968	0.0827612	Gm43896
ENSMUSG00000102573.1	503.177	-0.540023	0.159948	-3.37625	0.000734805	0.0827612	Gm7265
ENSMUSG00000105947.1	282.667	-0.670584	0.198789	-3.37335	0.000742593	0.0827612	Gm43789
ENSMUSG00000028256.16	929.113	-0.325864	0.0966064	-3.37311	0.000743234	0.0827612	Odf2l
ENSMUSG00000104696.1	469.236	-0.845097	0.250626	-3.37194	0.000746405	0.0827612	Gm42946
ENSMUSG00000084306.1	49.5936	-0.803217	0.23849	-3.36793	0.000757359	0.0828943	Gm11743
ENSMUSG00000102749.1	39.5817	-0.953146	0.283027	-3.36768	0.000758022	0.0828943	Gm37598
ENSMUSG00000113450.1	215.224	-0.408813	0.121442	-3.36631	0.0007618	0.0828943	Zfp935
ENSMUSG00000105643.1	278.987	-0.466467	0.138701	-3.36311	0.000770694	0.0833444	Gm42611
ENSMUSG00000108752.1	923.827	-0.642169	0.19113	-3.35985	0.000779844	0.0838165	Gm45191
ENSMUSG00000113922.1	151.437	-0.9107	0.271222	-3.35776	0.000785761	0.0838808	Gm48887
ENSMUSG00000044477.10	3034.8	0.199512	0.0595045	3.35289	0.000799723	0.0838808	Zfand3
ENSMUSG00000107262.1	36.0024	-0.852687	0.254415	-3.35157	0.000803561	0.0838808	Gm18753
ENSMUSG00000086012.2	54.6031	-0.930948	0.278157	-3.34684	0.000817382	0.0838808	Gm15902
ENSMUSG00000026701.15	6870.76	0.148349	0.0443299	3.34648	0.00081845	0.0838808	Prdx6
ENSMUSG00000105601.1	267.52	-0.450414	0.134609	-3.3461	0.000819555	0.0838808	Gm42725
ENSMUSG00000104034.1	182.562	-1.06143	0.317263	-3.34558	0.000821109	0.0838808	2900092N22Rik
ENSMUSG00000049600.8	1086.09	0.222077	0.0663884	3.34512	0.00082247	0.0838808	Zbtb45
ENSMUSG00000065509.3	73.3726	-0.837287	0.250328	-3.34476	0.000823535	0.0838808	Mir421
ENSMUSG00000105574.1	66.2388	-1.20066	0.359231	-3.3423	0.000830881	0.0841399	Gm43648
ENSMUSG00000033020.6	845.44	0.256194	0.0767796	3.33675	0.000847645	0.0845958	Polr2f
ENSMUSG00000073147.3	1364.61	-0.291998	0.0876047	-3.33314	0.000858732	0.0845958	5031425E22Rik
ENSMUSG00000075538.2	594.787	-0.71809	0.215489	-3.33238	0.000861079	0.0845958	Gm10855
ENSMUSG00000030766.15	1235.59	-0.2867	0.0860771	-3.33074	0.00086616	0.0845958	Arhgap17
ENSMUSG00000031171.11	763.533	0.262518	0.0788176	3.3307	0.000866291	0.0845958	Ftsj1
ENSMUSG00000108741.1	184.122	-0.582291	0.174968	-3.32799	0.000874751	0.0845958	Gm44553
ENSMUSG00000114285.1	35.8289	-0.914911	0.274926	-3.32784	0.000875206	0.0845958	Gm47773
ENSMUSG00000032212.10	4447.41	-0.140448	0.0422183	-3.32671	0.000878767	0.0845958	Sltm
ENSMUSG00000043410.16	277.773	-0.604668	0.181862	-3.32488	0.000884567	0.0845958	Hfm1
ENSMUSG00000088119.1	66.3828	-0.63331	0.190578	-3.32311	0.000890208	0.0845958	NA
ENSMUSG00000105470.1	211.948	-0.715588	0.215401	-3.32212	0.000893365	0.0845958	Gm42589
ENSMUSG00000111918.1	310.807	-0.796073	0.239702	-3.32109	0.000896661	0.0845958	Gm47624
ENSMUSG00000113349.1	88.8158	-0.626147	0.188563	-3.32063	0.000898158	0.0845958	Gm48369
ENSMUSG00000102602.1	872.989	-0.429658	0.129452	-3.31905	0.000903242	0.0846198	A930004J17Rik
ENSMUSG00000109539.1	367.382	-0.599218	0.180697	-3.31614	0.000912707	0.0850517	Gm44667
ENSMUSG00000109387.1	619.241	-0.990283	0.298821	-3.31397	0.000919807	0.0852598	Gm45182
ENSMUSG00000107927.1	281.593	-0.467533	0.141144	-3.31245	0.000924828	0.085274	Gm44090
ENSMUSG00000103146.1	241.628	-0.54529	0.164755	-3.3097	0.000933948	0.0856641	Gm37745
ENSMUSG00000103967.1	208.04	-0.579333	0.175569	-3.29975	0.000967719	0.0876798	Gm38214
ENSMUSG00000108890.1	605.761	-0.804232	0.243818	-3.29849	0.000972061	0.0876798	Gm44847
ENSMUSG00000022956.10	4787.24	0.308704	0.0936024	3.29803	0.000973647	0.0876798	Atp5o
ENSMUSG00000027163.13	646.75	0.238531	0.0723818	3.29545	0.000982631	0.0876798	Commd9
ENSMUSG00000026510.10	1606.97	0.220429	0.0669299	3.29342	0.00098975	0.0876798	Trp53bp2
ENSMUSG00000025337.10	2322.19	0.188274	0.0571737	3.29302	0.000991169	0.0876798	Sbds
ENSMUSG00000045813.7	1481.13	-0.404806	0.122932	-3.29292	0.000991537	0.0876798	Gm9801
ENSMUSG00000106826.1	1510.16	-1.01214	0.307485	-3.29166	0.000995963	0.0876798	Gm42583
ENSMUSG00000105624.1	236.847	-0.767336	0.233298	-3.28909	0.00100513	0.0880445	Gm43187
ENSMUSG00000105929.1	75.7059	-0.688184	0.20946	-3.28552	0.00101796	0.0880871	Gm43693
ENSMUSG00000113196.1	235.582	-0.571189	0.17397	-3.28326	0.00102613	0.0880871	D230049E03Rik
ENSMUSG00000002658.9	1873.92	0.193183	0.0588476	3.28278	0.0010279	0.0880871	Gtf2f1
ENSMUSG00000102647.1	58.0034	-0.856692	0.260996	-3.28239	0.00102931	0.0880871	Gm38024
ENSMUSG00000104262.1	68.727	-0.857681	0.261435	-3.28066	0.00103564	0.0880871	Gm37747
ENSMUSG00000026167.14	55.7326	1.8755	0.57169	3.28062	0.00103579	0.0880871	Wnt10a
ENSMUSG00000028310.2	39.8724	-1.06719	0.326084	-3.27274	0.00106509	0.0892885	Ppp3r2
ENSMUSG00000113917.1	192.331	-0.611105	0.186829	-3.27093	0.00107193	0.0892885	Gm48382
ENSMUSG00000109606.1	201.238	-0.773337	0.236679	-3.26745	0.0010852	0.0892885	Gm45537
ENSMUSG00000109562.1	564.746	-1.16539	0.356754	-3.26664	0.0010883	0.0892885	Gm45178
ENSMUSG00000106469.1	72.9291	-1.0969	0.335864	-3.26589	0.00109119	0.0892885	C030015E24Rik
ENSMUSG00000104661.1	302.683	-0.906688	0.277835	-3.2634	0.00110083	0.0892885	Gm42768
ENSMUSG00000021013.16	1355.17	-0.300755	0.0921728	-3.26294	0.00110261	0.0892885	Ttc8
ENSMUSG00000085334.7	1578.48	-0.547094	0.167677	-3.26278	0.00110325	0.0892885	Gm12940
ENSMUSG00000070136.1	104.317	-0.720968	0.22097	-3.26275	0.00110337	0.0892885	Mir496a
ENSMUSG00000111017.1	323.757	-0.611455	0.187486	-3.26134	0.00110886	0.0892885	Gm48314
ENSMUSG00000103924.1	623.796	-0.904783	0.277558	-3.2598	0.00111491	0.0892885	Gm37895
ENSMUSG00000044712.15	607.695	-0.378714	0.116202	-3.25909	0.00111768	0.0892885	Slc38a6
ENSMUSG00000103825.1	141.567	-0.728518	0.223651	-3.25739	0.00112442	0.0892885	Gm38178
ENSMUSG00000074629.2	122.757	-0.429765	0.13196	-3.25677	0.00112686	0.0892885	4930518I15Rik
ENSMUSG00000074733.14	3713.17	-0.48855	0.150167	-3.25337	0.00114045	0.0892885	Zfp950
ENSMUSG00000113650.1	372.775	-0.526676	0.161925	-3.25259	0.0011436	0.0892885	Gm47826
ENSMUSG00000104030.1	594.28	-0.617365	0.189829	-3.25221	0.0011451	0.0892885	5330406M23Rik
ENSMUSG00000071415.6	6197.35	0.189495	0.0582716	3.25192	0.00114627	0.0892885	Rpl23
ENSMUSG00000103209.1	239.252	-0.925606	0.284752	-3.25057	0.00115175	0.0892885	Gm37331
ENSMUSG00000108443.1	463.788	-0.344589	0.106073	-3.24861	0.00115969	0.0892885	Gm44510
ENSMUSG00000104391.1	96.3336	-0.77574	0.238815	-3.24828	0.00116105	0.0892885	Gm37960
ENSMUSG00000083022.1	30.1344	-0.944077	0.29077	-3.24682	0.00116702	0.0892885	Rps15a-ps6
ENSMUSG00000107197.1	29.8219	-0.985447	0.303679	-3.24502	0.00117441	0.0892885	Gm43312
ENSMUSG00000112637.1	256.867	-0.769233	0.237357	-3.24082	0.00119184	0.0892885	Gm48225
ENSMUSG00000103696.1	215.035	-0.578868	0.178678	-3.23973	0.00119642	0.0892885	Gm37531
ENSMUSG00000084894.1	104.8	-0.555207	0.1715	-3.23736	0.00120639	0.0892885	NA
ENSMUSG00000108070.1	278.821	-0.996163	0.30775	-3.23692	0.00120827	0.0892885	Gm43872
ENSMUSG00000024309.14	1110.48	0.266404	0.0823141	3.23644	0.00121033	0.0892885	Pfdn6
ENSMUSG00000104525.1	562.209	-0.557385	0.172223	-3.23641	0.00121043	0.0892885	Gm37334
ENSMUSG00000034566.10	5898.67	0.233114	0.072044	3.23572	0.00121337	0.0892885	Atp5h
ENSMUSG00000103657.1	334.251	-0.720458	0.222674	-3.23547	0.00121441	0.0892885	Gm37204
ENSMUSG00000087620.7	1604.75	-0.487443	0.150658	-3.23542	0.00121464	0.0892885	5330434G04Rik
ENSMUSG00000040462.13	4969.76	0.232621	0.0719237	3.23428	0.0012195	0.0892885	Os9
ENSMUSG00000055720.10	2022.94	0.29782	0.092107	3.23341	0.0012232	0.0892885	Ubl7
ENSMUSG00000108217.1	77.2812	-0.985324	0.304871	-3.23194	0.00122954	0.0893791	Gm43883
ENSMUSG00000028786.15	46.321	0.85145	0.263547	3.23074	0.00123472	0.0893847	Tmem54
ENSMUSG00000103651.1	617.2	-0.502711	0.155697	-3.22879	0.00124317	0.0896261	Gm37206
ENSMUSG00000107363.1	71.8363	-1.1676	0.361885	-3.22643	0.00125344	0.0897191	Gm43373
ENSMUSG00000029723.16	2693.93	0.196646	0.0609552	3.22607	0.00125501	0.0897191	Tsc22d4
ENSMUSG00000032525.15	10437	-0.232982	0.0722431	-3.22498	0.00125983	0.0897191	Nktr
ENSMUSG00000107531.1	72.994	-0.726201	0.225476	-3.22075	0.00127858	0.0897979	E330037G11Rik
ENSMUSG00000059970.7	1407.19	0.396123	0.123015	3.22013	0.00128132	0.0897979	Hspa2
ENSMUSG00000074001.3	54.7396	1.57831	0.490373	3.21859	0.00128823	0.0897979	Klhl40
ENSMUSG00000105592.1	96.5761	-0.752283	0.233736	-3.21852	0.00128854	0.0897979	Gm42527
ENSMUSG00000034595.17	371.678	0.343037	0.106596	3.21812	0.00129035	0.0897979	Ppp1r18
ENSMUSG00000102243.1	62.8953	-0.936755	0.291232	-3.21652	0.00129755	0.0897979	Gm37718
ENSMUSG00000051107.4	816.338	0.368349	0.114518	3.21651	0.00129758	0.0897979	NA
ENSMUSG00000071753.11	2901.78	-0.498932	0.155162	-3.21555	0.00130194	0.0897979	Cdr1os
ENSMUSG00000079057.4	221.913	0.317137	0.0986879	3.21353	0.00131115	0.0900783	Cyp4v3
ENSMUSG00000028455.15	1365.68	0.306628	0.0955102	3.21042	0.0013254	0.0902828	Stoml2
ENSMUSG00000104273.1	235.69	-0.618699	0.192757	-3.20975	0.00132852	0.0902828	A530064N14Rik
ENSMUSG00000079645.2	187.738	-0.610636	0.190275	-3.20923	0.00133091	0.0902828	Gm17193
ENSMUSG00000114267.1	107.109	-0.854645	0.266377	-3.2084	0.00133474	0.0902828	Gm48600
ENSMUSG00000109125.1	3214.64	-0.931323	0.290913	-3.20138	0.00136773	0.0918636	Gm45159
ENSMUSG00000052783.16	191.451	-0.412453	0.128843	-3.20119	0.00136859	0.0918636	Grk4
ENSMUSG00000105095.1	133.55	-0.49058	0.153401	-3.19801	0.00138378	0.0920166	8430422M14Rik
ENSMUSG00000022742.5	1720.04	0.237288	0.074259	3.19541	0.00139634	0.0920166	Cpox
ENSMUSG00000050608.11	2532.35	0.151298	0.0473794	3.19333	0.00140642	0.0920166	Micos10
ENSMUSG00000104362.1	667.944	-0.826633	0.258918	-3.19264	0.00140978	0.0920166	Gm37928
ENSMUSG00000083274.1	64.7068	-0.915707	0.286849	-3.1923	0.00141144	0.0920166	Zcchc9-ps
ENSMUSG00000102157.1	100.55	-0.824094	0.258178	-3.19197	0.00141307	0.0920166	Gm37470
ENSMUSG00000102940.1	154.169	-0.921159	0.288613	-3.19168	0.00141449	0.0920166	Gm37551
ENSMUSG00000103928.1	262.645	-0.521042	0.163307	-3.19056	0.00141999	0.0920166	Gm37893
ENSMUSG00000106859.1	180.641	-0.599343	0.187917	-3.18941	0.00142564	0.0920166	Gm42737
ENSMUSG00000105981.1	107.3	-0.645349	0.20237	-3.18896	0.00142787	0.0920166	2810428J06Rik
ENSMUSG00000104132.1	584.073	-0.82782	0.259685	-3.18779	0.00143366	0.0920166	Gm36952
ENSMUSG00000114431.1	96.0443	-0.802316	0.251709	-3.18747	0.00143523	0.0920166	Gm48601
ENSMUSG00000060445.11	152.218	-0.681776	0.213946	-3.18668	0.00143915	0.0920166	Sycp2
ENSMUSG00000021606.8	1429.02	0.221681	0.0695977	3.18517	0.00144669	0.0921621	Ndufs6
ENSMUSG00000089857.9	733.944	-0.358541	0.11264	-3.18306	0.00145726	0.0923357	Zfp882
ENSMUSG00000041556.8	1493.4	0.393546	0.123741	3.18039	0.00147076	0.0923357	Fbxo2
ENSMUSG00000108956.1	553.368	-1.08875	0.342356	-3.18017	0.00147189	0.0923357	Gm45179
ENSMUSG00000103377.1	244.252	-0.674819	0.212231	-3.17964	0.00147456	0.0923357	Gm37180
ENSMUSG00000002227.15	917.64	-0.342464	0.107753	-3.17822	0.00148182	0.0923357	Mov10
ENSMUSG00000106537.1	224.502	-0.982203	0.309097	-3.17765	0.00148472	0.0923357	Gm43502
ENSMUSG00000075334.2	767.129	1.14056	0.358965	3.17734	0.00148631	0.0923357	Rprm
ENSMUSG00000094832.1	248.369	-0.761463	0.23975	-3.17607	0.00149287	0.0924157	Gm21846
ENSMUSG00000104178.1	414.134	-0.737772	0.232452	-3.17387	0.00150422	0.0927267	Gm9916
ENSMUSG00000097311.7	1337.3	-0.819207	0.258177	-3.17305	0.00150848	0.0927267	Gm26871
ENSMUSG00000037169.15	318.355	0.610638	0.192632	3.16998	0.00152451	0.0929451	Mycn
ENSMUSG00000109438.1	618.353	-0.503642	0.158897	-3.16961	0.00152641	0.0929451	Gm45073
ENSMUSG00000037965.14	2561.25	-0.198107	0.0625122	-3.16909	0.00152915	0.0929451	Zc3h7a
ENSMUSG00000102437.1	184.363	-0.906765	0.286198	-3.16831	0.00153326	0.0929451	NA
ENSMUSG00000069274.3	1225.88	0.220867	0.0697783	3.16527	0.00154938	0.0930857	H4c6
ENSMUSG00000108123.1	57.3454	-1.28514	0.406077	-3.16477	0.00155203	0.0930857	Gm43884
ENSMUSG00000113966.1	43.4702	-0.779372	0.246295	-3.16439	0.00155409	0.0930857	Gm47980
ENSMUSG00000098202.1	1159.48	-0.585498	0.185057	-3.16388	0.00155683	0.0930857	B830012L14Rik
ENSMUSG00000019505.7	22119.2	0.155774	0.0492668	3.16184	0.00156777	0.093112	Ubb
ENSMUSG00000053877.12	1597.1	-0.244639	0.0774051	-3.1605	0.00157499	0.093112	Srcap
ENSMUSG00000083465.1	113.383	-0.657809	0.208149	-3.16028	0.00157619	0.093112	Gm11652
ENSMUSG00000073700.3	751.584	0.281247	0.0890065	3.15985	0.00157853	0.093112	Klhl21
ENSMUSG00000113020.1	218.926	-0.614967	0.194742	-3.15785	0.00158938	0.0933508	Gm48063
ENSMUSG00000102623.1	244.223	-0.833047	0.263861	-3.15714	0.00159324	0.0933508	Gm37673
ENSMUSG00000009073.16	5265.33	0.140011	0.0443792	3.15489	0.00160559	0.0937523	Nf2
ENSMUSG00000110068.1	169.224	-0.695425	0.220494	-3.15395	0.00161079	0.0937523	Gm45294
ENSMUSG00000112020.1	104.81	-0.820416	0.260381	-3.15082	0.00162811	0.0944467	Gm48532
ENSMUSG00000108737.1	79.428	-0.503995	0.160083	-3.14834	0.00164203	0.0947495	BC060293
ENSMUSG00000110263.1	105.098	-0.964891	0.306541	-3.14768	0.00164573	0.0947495	Gm45652
ENSMUSG00000113456.1	71.2152	-0.886941	0.281907	-3.14621	0.001654	0.0947495	Gm30738
ENSMUSG00000027502.11	2403.01	0.233708	0.0743048	3.14526	0.00165942	0.0947495	Rtf2
ENSMUSG00000074579.13	365.385	-0.372666	0.11859	-3.14247	0.00167527	0.0947495	Lekr1
ENSMUSG00000104503.1	232.266	-0.609115	0.19391	-3.14122	0.00168246	0.0947495	Gm37738
ENSMUSG00000036646.13	3358.72	0.17912	0.0570239	3.14114	0.0016829	0.0947495	Man1b1
ENSMUSG00000070101.1	383.424	-0.508045	0.161757	-3.1408	0.0016849	0.0947495	Mir341
ENSMUSG00000038690.15	3637.05	0.210129	0.0669082	3.14055	0.00168631	0.0947495	Atp5j2
ENSMUSG00000106061.1	75.2059	-0.708403	0.225593	-3.14018	0.00168846	0.0947495	Gm43773
ENSMUSG00000109481.1	254.229	-0.750918	0.23919	-3.13942	0.00169283	0.0947495	Gm45130
ENSMUSG00000045427.13	5144.16	0.166974	0.0532062	3.13824	0.00169967	0.0948298	Hnrnph2
ENSMUSG00000021327.19	2332.69	-0.216527	0.0690408	-3.13621	0.00171144	0.0949505	Zkscan3
ENSMUSG00000112015.1	267.645	-0.838099	0.267251	-3.136	0.00171268	0.0949505	Gm47592
ENSMUSG00000039914.6	1096.16	0.229734	0.0733815	3.13069	0.00174398	0.0957395	Coq10a
ENSMUSG00000001998.15	1164.03	-0.208227	0.0665142	-3.13057	0.00174467	0.0957395	Ap4e1
ENSMUSG00000030002.15	4691.03	-0.246148	0.0786287	-3.13052	0.00174499	0.0957395	Dusp11
ENSMUSG00000008307.11	420.037	-0.412271	0.131721	-3.12988	0.00174877	0.0957395	1700109H08Rik
ENSMUSG00000106386.1	357.578	-0.730459	0.233587	-3.12714	0.00176519	0.0959174	Gm42991
ENSMUSG00000003423.15	622.235	0.368011	0.117741	3.12559	0.00177446	0.0959174	Pih1d1
ENSMUSG00000109239.1	928.479	-0.975765	0.312281	-3.12464	0.00178022	0.0959174	Gm45176
ENSMUSG00000020180.10	2335.27	0.153936	0.049305	3.12212	0.00179554	0.0959174	Snrpd3
ENSMUSG00000017188.3	1666.15	0.249687	0.0799877	3.12157	0.00179889	0.0959174	Coa3
ENSMUSG00000104973.1	162.902	-0.571853	0.183268	-3.12031	0.0018066	0.0959174	A530041M06Rik
ENSMUSG00000109505.1	314.279	-0.902475	0.289244	-3.12011	0.00180783	0.0959174	Gm44677
ENSMUSG00000041733.10	1385.02	0.189091	0.0606142	3.11959	0.00181105	0.0959174	Coq5
ENSMUSG00000022974.12	3156.7	-0.299569	0.0960667	-3.11834	0.00181872	0.0959174	Paxbp1
ENSMUSG00000022914.15	9871.59	-0.162564	0.0521323	-3.11831	0.00181892	0.0959174	Brwd1
ENSMUSG00000086503.3	35896.6	-1.0072	0.323136	-3.11695	0.00182731	0.0959174	Xist
ENSMUSG00000105178.1	103.951	-0.606893	0.194844	-3.11476	0.00184096	0.0959174	Mir376a
ENSMUSG00000114310.1	254.938	-0.788833	0.253351	-3.11359	0.00184824	0.0959174	Gm48602
ENSMUSG00000052833.9	3013.29	0.20786	0.0667602	3.11353	0.00184862	0.0959174	Sae1
ENSMUSG00000092072.3	43.8688	-1.0813	0.347378	-3.11274	0.00185358	0.0959174	Gm4540
ENSMUSG00000107690.1	66.0569	-0.701831	0.225483	-3.11256	0.00185472	0.0959174	Gm44044
ENSMUSG00000108522.1	182.475	-0.73374	0.235789	-3.11185	0.00185919	0.0959174	Gm44664
ENSMUSG00000103747.1	86.3223	-0.780318	0.250793	-3.1114	0.001862	0.0959174	Gm38236
ENSMUSG00000022312.10	3647.13	0.162517	0.0522359	3.11121	0.00186324	0.0959174	Eif3h
ENSMUSG00000109829.1	294.403	-0.37415	0.120301	-3.11011	0.00187017	0.0959174	Gm45605
ENSMUSG00000081424.1	50.0455	-0.861727	0.277175	-3.10897	0.00187743	0.0959174	Gm14774
ENSMUSG00000114083.1	29.6907	-1.18724	0.381877	-3.10895	0.00187756	0.0959174	Gm47860
ENSMUSG00000023235.14	977.204	-0.29026	0.0933872	-3.10813	0.00188274	0.0959174	Ccl25
ENSMUSG00000034216.12	2731.45	0.206106	0.0663274	3.1074	0.00188738	0.0959174	Vps18
ENSMUSG00000108353.1	116.508	-0.576641	0.185584	-3.10717	0.00188889	0.0959174	Gm45205
ENSMUSG00000110419.1	129.247	-0.413837	0.133238	-3.10599	0.00189645	0.0960228	AW046200
ENSMUSG00000050379.15	2067.96	0.525307	0.1692	3.10466	0.00190501	0.0961483	Septin6
ENSMUSG00000063882.12	4354.68	0.267844	0.0863188	3.10296	0.00191596	0.0961483	Uqcrh
ENSMUSG00000024660.8	673.877	0.410683	0.1324	3.10183	0.00192331	0.0961483	Incenp
ENSMUSG00000102788.1	47.9139	-0.792506	0.255722	-3.09909	0.00194115	0.0961483	Gm38255
ENSMUSG00000112295.1	173.864	-0.974924	0.314688	-3.09806	0.00194789	0.0961483	Gm47017
ENSMUSG00000104154.1	116.222	-0.730563	0.235897	-3.09695	0.0019552	0.0961483	Gm38104
ENSMUSG00000045896.14	3128.57	0.11793	0.0380796	3.09693	0.00195535	0.0961483	Paip2b
ENSMUSG00000113170.1	72.9129	-0.728774	0.235336	-3.09674	0.00195663	0.0961483	Gm36839
ENSMUSG00000112287.1	182.645	-0.758882	0.245124	-3.09591	0.0019621	0.0961483	Gm47024
ENSMUSG00000002064.10	1283.35	0.17548	0.0566816	3.0959	0.00196219	0.0961483	Sdf2
ENSMUSG00000079834.2	250.514	-0.323844	0.104639	-3.09486	0.00196905	0.0961483	NA
ENSMUSG00000031812.16	5817.69	0.289647	0.0936408	3.09317	0.00198033	0.0961483	Map1lc3b
ENSMUSG00000102571.1	48.6764	-0.766383	0.247945	-3.09093	0.00199528	0.0961483	Gm37967
ENSMUSG00000030595.15	623.402	0.299917	0.0970334	3.09087	0.00199572	0.0961483	Nfkbib
ENSMUSG00000071711.11	559.018	0.363159	0.117508	3.09051	0.00199814	0.0961483	Mpst
ENSMUSG00000028851.6	3164.83	0.225676	0.0730248	3.0904	0.00199885	0.0961483	Nudc
ENSMUSG00000108819.1	447.024	-0.97898	0.3168	-3.09021	0.00200013	0.0961483	Gm45177
ENSMUSG00000024843.15	3960.9	-0.209579	0.0678216	-3.09016	0.00200051	0.0961483	Chka
ENSMUSG00000111443.1	302.9	-0.724493	0.234482	-3.08976	0.0020032	0.0961483	Gm46123
ENSMUSG00000028121.8	623.536	0.318109	0.103023	3.08774	0.00201685	0.0962303	Bcar3
ENSMUSG00000109121.1	226.137	-0.69077	0.223765	-3.08704	0.00202163	0.0962303	Gm44644
ENSMUSG00000108365.1	144.056	-0.556488	0.180282	-3.08677	0.00202346	0.0962303	Gm44951
ENSMUSG00000112601.1	708.362	-0.714344	0.231459	-3.08626	0.00202688	0.0962303	Gm47590
ENSMUSG00000027257.13	699.496	0.554314	0.179664	3.08528	0.00203363	0.0962895	Pacsin3
ENSMUSG00000113183.1	254.505	-0.808782	0.262473	-3.08139	0.00206037	0.0972928	Gm47664
ENSMUSG00000093187.1	75.415	-0.654108	0.212455	-3.0788	0.00207835	0.0978452	Mir344-2
ENSMUSG00000111325.1	64.556	-0.635194	0.206367	-3.07799	0.00208404	0.0978452	Gm47140
ENSMUSG00000107205.1	204.933	-0.502114	0.163228	-3.07615	0.00209689	0.0978452	Gm42576
ENSMUSG00000024570.6	789.829	0.312444	0.101641	3.07399	0.00211215	0.0978452	Rbfa
ENSMUSG00000104814.1	466.048	-0.33344	0.108492	-3.0734	0.00211635	0.0978452	Gm42979
ENSMUSG00000107586.1	131.99	-0.726483	0.236426	-3.07277	0.00212083	0.0978452	Gm44283
ENSMUSG00000107009.1	62.1229	-0.773564	0.251906	-3.07084	0.00213458	0.0978452	6720475M21Rik
ENSMUSG00000031723.8	643.444	0.293077	0.0954422	3.07073	0.00213537	0.0978452	Txnl4b
ENSMUSG00000075706.10	4304.6	0.291409	0.0949009	3.07067	0.00213582	0.0978452	Gpx4
ENSMUSG00000025439.5	2133.29	0.158432	0.0516201	3.06919	0.00214643	0.0978452	Clns1a
ENSMUSG00000022892.10	64510	0.214101	0.0697902	3.06778	0.00215652	0.0978452	App
ENSMUSG00000104379.1	120.784	-0.504241	0.164376	-3.06761	0.00215779	0.0978452	Gm37509
ENSMUSG00000020086.6	1118.69	0.192061	0.0626229	3.06694	0.00216264	0.0978452	Macroh2a2
ENSMUSG00000085093.1	51.6395	-0.833279	0.271761	-3.06621	0.00216787	0.0978452	Gm12737
ENSMUSG00000024816.12	1003.74	0.293703	0.0957943	3.06598	0.00216958	0.0978452	Frmd8
ENSMUSG00000102397.1	116.037	-1.09706	0.357864	-3.06558	0.00217247	0.0978452	Gm37573
ENSMUSG00000110127.1	101.033	-0.553075	0.180445	-3.06507	0.00217621	0.0978452	6430710M23Rik
ENSMUSG00000113427.1	156.531	-0.685924	0.223801	-3.06488	0.00217756	0.0978452	Gm46378
ENSMUSG00000104037.1	124.793	-0.648638	0.211763	-3.06304	0.002191	0.0978452	Gm37776
ENSMUSG00000022044.14	4496.61	0.43277	0.141325	3.06223	0.00219698	0.0978452	Stmn4
ENSMUSG00000041697.8	6019.17	0.414478	0.135377	3.06166	0.00220111	0.0978452	Cox6a1
ENSMUSG00000028412.17	4589.28	0.210373	0.0687152	3.06152	0.00220214	0.0978452	Slc44a1
ENSMUSG00000003464.13	3150.06	0.182263	0.0595365	3.06137	0.00220323	0.0978452	Pex19
ENSMUSG00000079427.10	609.035	-0.37193	0.121511	-3.06086	0.00220699	0.0978452	Mthfsl
ENSMUSG00000096401.2	402.186	-0.329812	0.107774	-3.06023	0.0022117	0.0978452	Gm21811
ENSMUSG00000005370.3	1294.42	0.17294	0.0565368	3.05889	0.00222158	0.0980349	Msh6
ENSMUSG00000022671.12	524.86	0.264267	0.0864488	3.05693	0.0022362	0.098148	Mzt2
ENSMUSG00000105332.1	167.55	-1.03807	0.339671	-3.0561	0.0022424	0.098148	Gm43316
ENSMUSG00000103331.1	271.771	-0.721667	0.236197	-3.05537	0.00224785	0.098148	Gm37995
ENSMUSG00000098061.1	663.9	-0.733881	0.240229	-3.05493	0.00225114	0.098148	NA
ENSMUSG00000100480.1	40.0206	-0.697888	0.228464	-3.0547	0.00225286	0.098148	Gm29156
ENSMUSG00000015092.9	2984.6	0.232385	0.0760909	3.05405	0.00225776	0.098148	Edf1
ENSMUSG00000102729.1	274.369	-0.839124	0.274958	-3.05183	0.00227455	0.0986331	Gm32444
ENSMUSG00000097497.1	165.711	-0.760383	0.249259	-3.05057	0.00228404	0.0988001	Gm26652
ENSMUSG00000001105.15	1176.13	0.222988	0.07312	3.04962	0.00229133	0.0988712	Ift20
ENSMUSG00000078919.10	889.089	-0.275033	0.0902163	-3.04859	0.00229917	0.0989659	Dpm1
ENSMUSG00000024274.9	84.184	-0.574615	0.188603	-3.04669	0.00231374	0.0993492	Zscan30
ENSMUSG00000110400.1	122.257	-0.530356	0.17417	-3.04504	0.00232649	0.0993542	Gm45416
ENSMUSG00000022948.14	674.699	-0.319746	0.105011	-3.04487	0.00232781	0.0993542	Setd4
ENSMUSG00000109879.1	101.828	-0.688357	0.226145	-3.04388	0.0023355	0.0993542	Gm10997
ENSMUSG00000078902.3	538.155	-0.547313	0.179855	-3.04308	0.00234167	0.0993542	Gm14443
ENSMUSG00000056612.6	477.908	0.370326	0.121725	3.04232	0.00234759	0.0993542	Ppp1r14b
ENSMUSG00000106404.1	84.5576	-0.821803	0.270127	-3.04229	0.00234789	0.0993542	Gm42919
ENSMUSG00000032913.13	3144.2	-0.150021	0.0493405	-3.04053	0.00236159	0.0995275	Lrig2
ENSMUSG00000020232.17	540.775	0.336522	0.110693	3.04015	0.00236462	0.0995275	Hmg20b
ENSMUSG00000104138.1	156.288	-0.733366	0.241325	-3.03891	0.00237436	0.0995275	Gm36949
ENSMUSG00000078546.8	343.209	-0.550154	0.181039	-3.03887	0.00237471	0.0995275	Zfp995
ENSMUSG00000102459.1	43.4971	-0.674463	0.221998	-3.03814	0.0023804	0.0995281	Gm38352
ENSMUSG00000023932.8	2774.69	0.167977	0.0553086	3.0371	0.0023887	0.0995357	Cdc5l
ENSMUSG00000112142.1	185.065	-0.986146	0.324744	-3.03669	0.00239195	0.0995357	Gm47022
ENSMUSG00000042203.7	2426.56	0.1944	0.0640715	3.03411	0.00241245	0.0996286	Tbc1d22b
ENSMUSG00000108317.1	158.599	-0.823914	0.27161	-3.03345	0.00241776	0.0996286	Gm44663
ENSMUSG00000107276.1	96.235	-0.524456	0.172918	-3.03298	0.00242154	0.0996286	Gm42858
ENSMUSG00000102494.1	205.858	-0.598063	0.197292	-3.03135	0.00243459	0.0996286	Gm36988
ENSMUSG00000024959.13	678.249	0.208274	0.0687143	3.03101	0.0024374	0.0996286	Bad
ENSMUSG00000102594.1	496.694	-0.755163	0.249329	-3.02878	0.00245541	0.0996286	Gm38381
ENSMUSG00000104121.1	88.2209	-0.635159	0.209731	-3.02844	0.00245816	0.0996286	Gm37485
ENSMUSG00000103214.1	342.662	-0.715607	0.236423	-3.02681	0.00247146	0.0996286	Gm38286
ENSMUSG00000113581.1	49.0217	-1.13907	0.376459	-3.02575	0.00248018	0.0996286	Dio3os
ENSMUSG00000104027.1	275.312	-0.825135	0.272717	-3.02561	0.00248136	0.0996286	Gm37211
ENSMUSG00000103569.1	194.88	-0.467135	0.154439	-3.02472	0.00248865	0.0996286	Gm38067
ENSMUSG00000111358.1	108.229	-0.64131	0.212081	-3.02389	0.00249547	0.0996286	2900078I11Rik
ENSMUSG00000072972.3	240.749	-0.45782	0.151421	-3.02349	0.0024988	0.0996286	Adam4
ENSMUSG00000097277.7	342.809	-0.340437	0.112611	-3.02311	0.00250193	0.0996286	2900076A07Rik
ENSMUSG00000113808.1	36.3809	-0.917071	0.303389	-3.02275	0.00250486	0.0996286	Gm47988
ENSMUSG00000109154.1	86.0597	-0.683903	0.226333	-3.02166	0.0025139	0.0996286	Gm44822
ENSMUSG00000022314.9	5424.61	0.213619	0.0707048	3.02128	0.00251711	0.0996286	Rad21
ENSMUSG00000104293.1	446.535	-0.60515	0.200315	-3.02099	0.00251951	0.0996286	Gm38043
ENSMUSG00000097219.1	51.2606	-0.732272	0.242427	-3.02059	0.00252283	0.0996286	NA
ENSMUSG00000038740.9	6457.42	0.13896	0.0460101	3.02021	0.00252601	0.0996286	Mvb12b
ENSMUSG00000112955.1	152.145	-0.85852	0.284261	-3.02019	0.0025262	0.0996286	Gm48889
ENSMUSG00000072889.9	828.3	-0.204495	0.0677133	-3.02001	0.00252769	0.0996286	Nfxl1
ENSMUSG00000002109.14	456.236	-0.240122	0.0795134	-3.0199	0.0025286	0.0996286	Ddb2
ENSMUSG00000029145.12	1142.95	0.20756	0.0687364	3.01965	0.00253066	0.0996286	Eif2b4
ENSMUSG00000107937.1	216.509	-0.460079	0.152398	-3.01894	0.00253663	0.0996396	Gm44200
ENSMUSG00000100394.1	98.4686	-0.649589	0.215242	-3.01794	0.00254497	0.0997434	Gm28791
ENSMUSG00000050856.16	2143.79	0.283776	0.0941172	3.01514	0.00256864	0.0999094	Atp5k
ENSMUSG00000108319.1	62.1371	-0.657474	0.218103	-3.01451	0.00257392	0.0999094	Gm44552
ENSMUSG00000053980.4	75.8666	-1.06232	0.352466	-3.01395	0.00257867	0.0999094	Gm9930
ENSMUSG00000031760.9	5667.51	0.241662	0.0801984	3.0133	0.00258421	0.0999094	Mt3
ENSMUSG00000018567.14	4026.87	0.187365	0.0621823	3.01315	0.00258554	0.0999094	Gabarap
ENSMUSG00000022474.14	3282.46	0.24306	0.0806936	3.01214	0.00259417	0.0999094	Pmm1
ENSMUSG00000107414.1	115.345	-1.12539	0.373621	-3.01211	0.0025944	0.0999094	6330419E04Rik
ENSMUSG00000096954.1	476.256	-0.322055	0.106922	-3.01206	0.00259483	0.0999094	NA
ENSMUSG00000023826.15	785.813	-0.483945	0.160767	-3.01023	0.00261047	0.100177	Prkn
ENSMUSG00000021268.17	194307	-0.43634	0.14499	-3.00945	0.00261723	0.100177	Meg3
ENSMUSG00000112391.1	122.682	-0.759276	0.252314	-3.00925	0.00261892	0.100177	Gm48230
ENSMUSG00000083808.1	182.734	-0.805279	0.267704	-3.0081	0.00262889	0.100339	Gm3828
ENSMUSG00000027350.8	9756.12	0.719298	0.239205	3.00704	0.00263803	0.100469	Chgb
ENSMUSG00000097207.7	323.669	-0.502761	0.167241	-3.00621	0.00264524	0.100525	6030443J06Rik
ENSMUSG00000083421.1	108.338	-0.902461	0.300276	-3.00544	0.00265194	0.100561	Gm14776
ENSMUSG00000030432.12	5386.92	0.181811	0.0605424	3.00304	0.00267294	0.100999	Rpl28
ENSMUSG00000005299.6	4244.78	0.16904	0.0562973	3.00263	0.00267656	0.100999	Letm1
ENSMUSG00000103563.1	257.671	-1.00332	0.334331	-3.00099	0.00269099	0.100999	8030445P17Rik
ENSMUSG00000030655.15	16422.5	-0.165469	0.0551647	-2.99954	0.00270387	0.100999	Smg1
ENSMUSG00000030036.8	1015.97	0.194417	0.0648235	2.99917	0.00270715	0.100999	Mogs
ENSMUSG00000108042.1	159.882	-0.499601	0.166589	-2.99901	0.00270862	0.100999	B130021K23Rik
ENSMUSG00000034194.17	596.344	0.268916	0.0897241	2.99714	0.00272522	0.100999	R3hcc1
ENSMUSG00000036560.14	1261.19	0.238792	0.0796906	2.99648	0.00273114	0.100999	Lgi4
ENSMUSG00000042572.12	3194.24	0.166828	0.0556765	2.99638	0.0027321	0.100999	Ube2q1
ENSMUSG00000087321.1	29.7946	-0.881859	0.294387	-2.99558	0.00273927	0.100999	Gm5353
ENSMUSG00000108824.1	41.7649	-0.83416	0.278546	-2.99469	0.00274722	0.100999	NA
ENSMUSG00000030980.17	1339.43	0.174326	0.0582166	2.99443	0.00274956	0.100999	Knop1
ENSMUSG00000028012.15	55.4313	-0.617264	0.206165	-2.99403	0.00275317	0.100999	Rrh
ENSMUSG00000020737.12	1865.89	0.284924	0.0951671	2.99393	0.00275406	0.100999	Jpt1
ENSMUSG00000105677.1	127.089	-0.380354	0.127057	-2.99356	0.00275746	0.100999	Gm43328
ENSMUSG00000028032.13	3351.41	0.136088	0.0454607	2.99352	0.00275776	0.100999	Papss1
ENSMUSG00000026618.11	2609.05	0.168347	0.0562449	2.99311	0.0027615	0.100999	Iars2
ENSMUSG00000028998.6	1780.29	0.174665	0.0583812	2.9918	0.00277339	0.101073	Tomm7
ENSMUSG00000103761.1	253.303	-0.513272	0.171609	-2.99095	0.00278115	0.101073	Gm37859
ENSMUSG00000103839.1	272.001	-0.471211	0.157584	-2.99022	0.00278774	0.101073	Gm37607
ENSMUSG00000100555.1	148.354	-0.672452	0.224915	-2.98981	0.00279152	0.101073	Gm8173
ENSMUSG00000029649.10	2637.48	0.234404	0.0784034	2.98972	0.00279236	0.101073	Pomp
ENSMUSG00000101964.1	68.2325	-0.768787	0.257263	-2.98833	0.00280507	0.101269	Gm28693
ENSMUSG00000044627.11	3379.67	0.117027	0.0391674	2.98787	0.00280933	0.101269	Swi5
ENSMUSG00000104100.1	382.173	-0.726628	0.243294	-2.98663	0.0028207	0.101334	Gm37880
ENSMUSG00000105983.1	461.781	-1.01649	0.340421	-2.98598	0.0028267	0.101334	Gm42770
ENSMUSG00000106665.1	270.908	-0.657029	0.220069	-2.98556	0.00283055	0.101334	Gm43389
ENSMUSG00000090027.1	69.542	-0.777764	0.260593	-2.98459	0.00283954	0.101334	Gm15740
ENSMUSG00000107375.1	38.3035	-0.882072	0.295611	-2.98389	0.00284606	0.101334	Gm43084
ENSMUSG00000109217.1	232.379	-0.865699	0.290132	-2.98381	0.00284679	0.101334	Gm44676
ENSMUSG00000106047.1	168.428	-0.973065	0.326245	-2.98262	0.00285788	0.101334	Gm42942
ENSMUSG00000059534.8	2440.79	0.277669	0.0930969	2.98259	0.00285824	0.101334	Uqcr10
ENSMUSG00000102951.1	35.4734	-0.918229	0.307972	-2.98153	0.00286807	0.101334	Gm37216
ENSMUSG00000082503.1	49.27	-0.665978	0.223403	-2.98107	0.00287247	0.101334	Gm12229
ENSMUSG00000102465.1	491.629	-0.86718	0.290933	-2.98068	0.00287605	0.101334	Gm38198
ENSMUSG00000019433.9	1650.55	0.35033	0.117572	2.9797	0.0028853	0.101334	Gipc1
ENSMUSG00000105771.1	381.503	-0.738123	0.247749	-2.97932	0.00288887	0.101334	2900064K03Rik
ENSMUSG00000048920.8	1843.99	0.21529	0.0722792	2.97859	0.00289581	0.101334	Fkrp
ENSMUSG00000054737.11	734.468	-0.332684	0.111712	-2.97806	0.00290075	0.101334	Zfp182
ENSMUSG00000106596.1	437.967	-0.682002	0.229033	-2.97775	0.00290369	0.101334	Gm42822
ENSMUSG00000108940.1	105.581	-0.556454	0.186922	-2.97693	0.00291148	0.101366	Gm45719
ENSMUSG00000109498.1	352.522	-0.511905	0.172027	-2.97573	0.00292296	0.101366	Gm45222
ENSMUSG00000026965.12	3648.62	0.184008	0.0618435	2.97538	0.00292628	0.101366	Anapc2
ENSMUSG00000109708.1	264.46	-0.57982	0.194904	-2.9749	0.00293087	0.101366	Gm45809
ENSMUSG00000107782.1	64.5575	-0.836534	0.281252	-2.97433	0.00293633	0.101366	Gm43888
ENSMUSG00000041679.9	388.628	-0.30088	0.10117	-2.97401	0.00293932	0.101366	Lrrc29
ENSMUSG00000108597.1	154.013	-0.936951	0.315232	-2.97226	0.00295616	0.101747	Gm44708
ENSMUSG00000037872.5	1423.81	0.391225	0.131717	2.97019	0.0029762	0.101874	Ackr1
ENSMUSG00000107917.1	318.123	-0.821825	0.276776	-2.96928	0.00298499	0.101874	Gm44235
ENSMUSG00000041671.13	831.794	-0.184292	0.0620875	-2.96827	0.00299485	0.101874	Pyroxd1
ENSMUSG00000028191.11	562.864	0.222149	0.0748461	2.96808	0.0029967	0.101874	Bcl10
ENSMUSG00000104398.1	310.012	-0.603678	0.203445	-2.96727	0.00300458	0.101874	Gm37964
ENSMUSG00000063087.14	605.723	-0.357004	0.120315	-2.96723	0.00300492	0.101874	Gm10125
ENSMUSG00000082935.3	52.3114	-0.721291	0.243132	-2.96667	0.00301047	0.101874	Gm7658
ENSMUSG00000024006.16	2338.95	-0.204221	0.0688688	-2.96537	0.0030232	0.101874	Stk38
ENSMUSG00000084808.7	125.554	-0.509342	0.171772	-2.96521	0.00302473	0.101874	9430091E24Rik
ENSMUSG00000029655.17	4863.95	-0.272609	0.0919541	-2.96462	0.00303053	0.101874	N4bp2l2
ENSMUSG00000028575.11	80.0681	-0.629685	0.212415	-2.96441	0.00303261	0.101874	Eqtn
ENSMUSG00000097396.1	50.8455	-0.900236	0.303685	-2.96437	0.00303299	0.101874	Gm26556
ENSMUSG00000027751.13	2270.67	-0.229276	0.077366	-2.96352	0.0030414	0.101874	Supt20
ENSMUSG00000074024.5	1727.9	-0.470318	0.158712	-2.96335	0.00304309	0.101874	4632427E13Rik
ENSMUSG00000080727.2	67.7585	-0.531859	0.179503	-2.96295	0.00304708	0.101874	C920021L13Rik
ENSMUSG00000027222.14	600.076	0.233192	0.0787698	2.96042	0.00307222	0.102518	Pex16
ENSMUSG00000042492.12	3231.36	0.217867	0.0736312	2.9589	0.00308744	0.102831	Tbc1d10b
ENSMUSG00000037818.16	1019.61	-0.244716	0.0827357	-2.9578	0.00309844	0.102919	Abhd18
ENSMUSG00000106528.1	143.698	-0.789074	0.266808	-2.95746	0.00310183	0.102919	Gm42841
ENSMUSG00000084904.1	350.064	-0.451933	0.152966	-2.95447	0.00313206	0.103257	Gm14827
ENSMUSG00000034063.8	153.985	-0.424116	0.143566	-2.95416	0.00313518	0.103257	4930590J08Rik
ENSMUSG00000022108.7	16515.6	0.176965	0.0599087	2.95392	0.00313768	0.103257	Itm2b
ENSMUSG00000057177.12	8037.71	0.229305	0.0776425	2.95335	0.00314349	0.103257	Gsk3a
ENSMUSG00000066892.14	1050.63	-0.335618	0.113652	-2.95303	0.0031467	0.103257	Fbxl12
ENSMUSG00000109256.1	70.8338	-0.893437	0.302556	-2.95296	0.0031474	0.103257	Gm44681
ENSMUSG00000105119.1	107.922	-0.681408	0.230826	-2.95204	0.0031568	0.103372	Gm43765
ENSMUSG00000021635.14	999.392	-0.194339	0.0659652	-2.94609	0.00321818	0.105029	Rad17
ENSMUSG00000027722.14	994.899	-0.169551	0.0575652	-2.94538	0.00322561	0.105029	Spata5
ENSMUSG00000000759.14	2452.21	-0.136257	0.0462635	-2.94524	0.00322701	0.105029	Tubgcp3
ENSMUSG00000107226.1	140.371	-0.872296	0.296213	-2.94482	0.00323138	0.105029	Gm43594
ENSMUSG00000003534.17	4044.2	0.216049	0.0734136	2.9429	0.00325152	0.10523	Ddr1
ENSMUSG00000032718.4	293.246	0.849857	0.288838	2.94233	0.00325749	0.10523	Mansc1
ENSMUSG00000109416.1	129.796	-0.800837	0.2722	-2.94209	0.00326002	0.10523	Gm44863
ENSMUSG00000035561.5	660.875	0.277798	0.0944268	2.94194	0.00326159	0.10523	Aldh1b1
ENSMUSG00000107947.1	399.242	-0.800402	0.272176	-2.94075	0.00327415	0.105441	Gm44438
ENSMUSG00000032621.8	5316.95	-0.236559	0.0805111	-2.93821	0.00330108	0.105904	Srek1
ENSMUSG00000022749.6	2045.6	-0.178858	0.0608773	-2.938	0.00330336	0.105904	Tbc1d23
ENSMUSG00000113941.1	463.952	-0.723912	0.246474	-2.93707	0.00331325	0.105904	Gm35755
ENSMUSG00000029020.13	11127.3	0.213507	0.0727159	2.93618	0.00332283	0.105904	Mfn2
ENSMUSG00000108543.1	76.1458	-0.518018	0.17643	-2.93612	0.0033235	0.105904	Gm44735
ENSMUSG00000021639.16	1341.03	-0.258871	0.0881753	-2.93586	0.00332622	0.105904	Gtf2h2
ENSMUSG00000105395.1	113.91	-0.587151	0.200022	-2.93543	0.00333085	0.105904	Gm42672
ENSMUSG00000028416.12	3385.05	0.344197	0.11734	2.93333	0.00335345	0.106377	Bag1
ENSMUSG00000029862.15	214.296	-0.340816	0.11621	-2.93275	0.0033597	0.106377	Clcn1
ENSMUSG00000104271.1	153.265	-0.562026	0.19172	-2.93149	0.0033734	0.106377	Gm37891
ENSMUSG00000096299.3	48.5667	-0.701462	0.239314	-2.93114	0.00337723	0.106377	Gm21814
ENSMUSG00000041133.11	4651.45	0.172345	0.0587996	2.93106	0.00337808	0.106377	Smc1a
ENSMUSG00000028964.14	2868.31	0.225445	0.0769256	2.93068	0.00338216	0.106377	Park7
ENSMUSG00000114014.1	54.0052	-0.710938	0.242768	-2.92847	0.00340634	0.106645	Gm48350
ENSMUSG00000039347.7	9960.65	0.283896	0.0969532	2.92818	0.00340957	0.106645	Atp6v0e2
ENSMUSG00000061518.10	5934.04	0.271899	0.0928606	2.92804	0.00341109	0.106645	Cox5b
ENSMUSG00000038967.13	2974.26	0.235639	0.0804984	2.92725	0.00341971	0.106645	Pdk2
ENSMUSG00000089242.1	34.6367	-0.860552	0.294077	-2.92628	0.00343037	0.106645	Gm24056
ENSMUSG00000080928.1	33.389	-0.784809	0.268229	-2.92589	0.0034347	0.106645	Hmgb1-ps6
ENSMUSG00000108077.1	184.208	-0.881478	0.301277	-2.9258	0.00343568	0.106645	6330415B21Rik
ENSMUSG00000104052.1	106.25	-0.594515	0.20322	-2.92547	0.00343937	0.106645	Gm38125
ENSMUSG00000108532.1	182.249	-1.14859	0.392707	-2.9248	0.00344673	0.106684	Gm32647
ENSMUSG00000110308.1	351.684	-0.871061	0.297885	-2.92415	0.00345396	0.10672	Gm45516
ENSMUSG00000103000.1	77.2639	-0.681359	0.233244	-2.92123	0.00348656	0.10728	Gm37900
ENSMUSG00000075227.6	535.466	0.277594	0.0950371	2.9209	0.00349021	0.10728	Znhit2
ENSMUSG00000087479.1	309.769	-0.398741	0.136568	-2.91974	0.00350327	0.10728	Gm16835
ENSMUSG00000106166.1	101.811	-0.772543	0.264627	-2.91936	0.0035075	0.10728	Gm43484
ENSMUSG00000105740.1	97.8155	-0.647879	0.221951	-2.91902	0.00351134	0.10728	Gm42685
ENSMUSG00000082226.3	102.584	0.528008	0.180969	2.91768	0.00352651	0.10728	Gm715
ENSMUSG00000044349.15	62251	-0.249569	0.0855476	-2.91731	0.00353066	0.10728	Snhg11
ENSMUSG00000106940.1	414.515	-0.462993	0.158711	-2.91721	0.00353183	0.10728	Gm42930
ENSMUSG00000067212.8	307.863	0.40794	0.139848	2.91702	0.00353396	0.10728	H2-T23
ENSMUSG00000047875.6	135.873	0.548657	0.188207	2.91518	0.0035548	0.10728	Gpr157
ENSMUSG00000096983.1	73.5141	-0.665278	0.228247	-2.91472	0.00356007	0.10728	NA
ENSMUSG00000025289.15	324.14	0.40339	0.138433	2.91396	0.00356872	0.10728	Prdx4
ENSMUSG00000074899.4	106.908	0.48573	0.166782	2.91236	0.00358711	0.10728	Sptbn5
ENSMUSG00000073294.4	72.423	-0.606391	0.208219	-2.91227	0.00358807	0.10728	Ezhip
ENSMUSG00000102136.1	359.38	-0.606755	0.208376	-2.91183	0.0035932	0.10728	Gm37107
ENSMUSG00000018293.4	3476.29	0.222627	0.0764596	2.9117	0.0035947	0.10728	Pfn1
ENSMUSG00000097563.1	148.815	-0.752325	0.258386	-2.91163	0.00359548	0.10728	Gm26638
ENSMUSG00000019471.10	3994.68	0.235383	0.080852	2.91129	0.00359943	0.10728	Cdc37
ENSMUSG00000020653.12	429.017	0.407488	0.139969	2.91128	0.00359955	0.10728	Klf11
ENSMUSG00000104436.1	116.998	-0.54495	0.187197	-2.91111	0.00360149	0.10728	Gm37423
ENSMUSG00000015149.14	5942.63	0.213484	0.0733378	2.91096	0.00360318	0.10728	Sirt2
ENSMUSG00000032582.14	4887.69	-0.199051	0.0683872	-2.91065	0.00360682	0.10728	Rbm6
ENSMUSG00000107706.1	483.407	-0.61514	0.211422	-2.90954	0.00361961	0.107478	Gm44022
ENSMUSG00000029388.14	919.126	0.17101	0.0587897	2.90884	0.00362777	0.107538	Eif2b1
ENSMUSG00000106579.1	373.299	-0.818687	0.281545	-2.90784	0.00363934	0.107558	Gm42771
ENSMUSG00000103611.1	146.283	-0.640004	0.220108	-2.90768	0.00364121	0.107558	Gm37195
ENSMUSG00000022037.15	21515.8	0.241689	0.0831385	2.90706	0.00364838	0.107558	Clu
ENSMUSG00000109942.1	72.2046	-0.993198	0.341715	-2.90651	0.00365481	0.107558	Gm45262
ENSMUSG00000092603.1	41.704	-0.993159	0.341774	-2.90589	0.00366205	0.107558	Gm20386
ENSMUSG00000061981.14	3235.56	0.341566	0.117565	2.90534	0.00366853	0.107558	Flot2
ENSMUSG00000005338.13	18681.6	0.394623	0.135855	2.90473	0.00367568	0.107558	Cadm3
ENSMUSG00000032487.8	198.144	1.00734	0.346825	2.90448	0.0036787	0.107558	Ptgs2
ENSMUSG00000105289.1	199.473	-0.721762	0.248537	-2.90405	0.00368371	0.107558	Gm43483
ENSMUSG00000024943.9	2570.07	-0.184409	0.063544	-2.90206	0.00370713	0.107832	Smc5
ENSMUSG00000028743.7	528.217	0.242864	0.0836897	2.90196	0.00370836	0.107832	Akr7a5
ENSMUSG00000079111.3	827.738	0.229975	0.0792595	2.90154	0.00371336	0.107832	Kdelr2
ENSMUSG00000026851.9	2416.32	0.161441	0.0556467	2.90117	0.0037177	0.107832	BC005624
ENSMUSG00000074219.2	66.5295	0.566864	0.19558	2.89837	0.00375111	0.108618	Gm10644
ENSMUSG00000105922.1	177.641	-0.859173	0.296486	-2.89786	0.0037572	0.108618	Gm42769
ENSMUSG00000103983.1	445.885	-0.403324	0.139227	-2.89689	0.0037688	0.108774	Gm20045
ENSMUSG00000025369.15	14655.6	0.228087	0.0787528	2.89624	0.00377666	0.108821	Smarcc2
ENSMUSG00000026421.14	6450.66	0.262066	0.0905357	2.89462	0.00379621	0.109205	Csrp1
ENSMUSG00000108005.1	359.03	-0.795563	0.274954	-2.89344	0.00381051	0.109289	Gm44435
ENSMUSG00000023106.15	1695.84	0.151393	0.0523319	2.89294	0.00381654	0.109289	Denr
ENSMUSG00000041135.15	416.506	-0.242882	0.0839716	-2.89242	0.00382281	0.109289	Ripk2
ENSMUSG00000112103.1	44.3662	-1.15478	0.399258	-2.89232	0.00382409	0.109289	Gm47018
ENSMUSG00000032409.15	1643.92	-0.300197	0.103847	-2.89075	0.00384326	0.109658	Atr
ENSMUSG00000021431.15	1591.34	-0.234592	0.0811813	-2.88974	0.00385566	0.109815	Snrnp48
ENSMUSG00000102517.1	369.187	-0.663015	0.229474	-2.88928	0.00386128	0.109815	Gm38085
ENSMUSG00000102317.1	529.557	-0.855873	0.296452	-2.88706	0.0038886	0.110333	Gm37628
ENSMUSG00000079477.9	10314.8	0.224283	0.0776933	2.88678	0.00389209	0.110333	Rab7
ENSMUSG00000034757.15	1963.14	0.230491	0.0799507	2.88292	0.0039401	0.111414	Tmub2
ENSMUSG00000087885.1	233.209	-0.487123	0.169002	-2.88236	0.00394714	0.111414	NA
ENSMUSG00000112390.1	71.5962	-0.525428	0.182302	-2.88218	0.0039493	0.111414	Gm20208
ENSMUSG00000041740.16	10008.4	0.166806	0.0578859	2.88163	0.00395627	0.111431	Rnf10
ENSMUSG00000103976.1	745.247	-0.529171	0.183848	-2.87831	0.00399814	0.111747	Gm37677
ENSMUSG00000109511.1	961.375	0.255724	0.0888614	2.87778	0.00400481	0.111747	Nup62
ENSMUSG00000104344.1	689.347	-0.383865	0.133395	-2.87766	0.00400636	0.111747	Gm38077
ENSMUSG00000105946.1	265.117	-0.896513	0.311544	-2.87765	0.00400652	0.111747	Gm43776
ENSMUSG00000082765.3	82.6212	-0.631374	0.219407	-2.87764	0.00400667	0.111747	Gm14411
ENSMUSG00000108088.1	113.527	-0.911737	0.316899	-2.87706	0.004014	0.111747	Gm44229
ENSMUSG00000056919.9	1245.36	-0.199429	0.0693249	-2.87673	0.00401815	0.111747	Cep162
ENSMUSG00000104562.1	123.114	-0.800166	0.27817	-2.87653	0.0040207	0.111747	Gm42767
ENSMUSG00000106320.1	711.86	-0.686434	0.23866	-2.8762	0.00402489	0.111747	Gm42992
ENSMUSG00000027365.14	3951.58	-0.208931	0.0726889	-2.87432	0.00404896	0.111964	Trpm7
ENSMUSG00000044894.14	2695.82	0.268761	0.0935086	2.87418	0.00405079	0.111964	Uqcrq
ENSMUSG00000032737.13	2098.27	0.203418	0.0707798	2.87396	0.00405359	0.111964	Inppl1
ENSMUSG00000104406.1	65.9045	-0.586354	0.204049	-2.8736	0.00405827	0.111964	Gm38014
ENSMUSG00000074006.3	30.0334	-0.804331	0.279963	-2.87299	0.00406603	0.112001	Omp
ENSMUSG00000104571.1	70.3484	-0.787807	0.274466	-2.87033	0.00410042	0.112664	Gm43010
ENSMUSG00000080980.1	51.7633	-0.94172	0.32811	-2.87014	0.00410296	0.112664	1700071K01Rik
ENSMUSG00000069020.9	1137.45	0.23008	0.0801932	2.86907	0.00411681	0.112868	Urm1
ENSMUSG00000023944.14	63372	0.242486	0.0845554	2.86777	0.00413372	0.112925	Hsp90ab1
ENSMUSG00000103546.1	61.2909	-0.618687	0.215816	-2.86673	0.00414736	0.112925	Gm37666
ENSMUSG00000015478.13	1757.15	0.16678	0.0582118	2.86505	0.00416946	0.112925	Rnf5
ENSMUSG00000089975.2	48.8666	-0.651174	0.227284	-2.86502	0.00416977	0.112925	Gm7420
ENSMUSG00000024335.19	8594.86	0.144576	0.0504643	2.86492	0.00417121	0.112925	Brd2
ENSMUSG00000006335.16	714.405	0.183324	0.0639937	2.86472	0.00417383	0.112925	Tfpt
ENSMUSG00000113840.1	71.2123	-0.593231	0.207091	-2.86459	0.00417547	0.112925	Gm18955
ENSMUSG00000031818.12	14009.6	0.272668	0.0951899	2.86446	0.00417719	0.112925	Cox4i1
ENSMUSG00000106184.1	97.1192	-0.550587	0.19224	-2.86405	0.00418256	0.112925	Gm43463
ENSMUSG00000027375.14	12391.7	0.288234	0.10064	2.86399	0.00418336	0.112925	Mal
ENSMUSG00000027613.15	997.54	0.248168	0.0866832	2.86293	0.00419737	0.113129	Eif6
ENSMUSG00000104488.1	140.064	-0.747722	0.261225	-2.86236	0.00420497	0.113142	Gm38062
ENSMUSG00000105861.1	118.136	-0.834756	0.291676	-2.86192	0.00421078	0.113142	Gm43508
ENSMUSG00000097559.1	125.223	-0.46356	0.162025	-2.86105	0.00422245	0.113282	D430018E03Rik
ENSMUSG00000020099.8	1950.65	0.296342	0.103643	2.85926	0.00424632	0.113387	Unc5b
ENSMUSG00000103544.2	349.782	-0.83135	0.290821	-2.85863	0.00425481	0.113387	Gm10048
ENSMUSG00000108092.1	52.2347	-0.949636	0.332225	-2.85841	0.00425764	0.113387	Gm44189
ENSMUSG00000108526.1	317.823	-0.407847	0.142692	-2.85823	0.00426015	0.113387	Gm45828
ENSMUSG00000105998.1	115.206	-0.548043	0.191806	-2.85728	0.00427288	0.113387	NA
ENSMUSG00000105449.1	461.611	-0.44004	0.154025	-2.85695	0.00427738	0.113387	Gm43379
ENSMUSG00000000346.8	3802.93	0.181256	0.0634504	2.85665	0.00428133	0.113387	Dazap2
ENSMUSG00000033938.5	1848.15	0.190617	0.0667309	2.85651	0.00428333	0.113387	Ndufb7
ENSMUSG00000062762.16	4029.95	0.124267	0.0435045	2.85641	0.00428461	0.113387	Ei24
ENSMUSG00000015702.13	52.42	-0.723121	0.253238	-2.8555	0.00429694	0.113542	Anxa9
ENSMUSG00000030603.16	2939.62	0.201418	0.0705887	2.85341	0.00432533	0.11362	Psmc4
ENSMUSG00000057322.12	4888.48	0.189356	0.0663698	2.85304	0.00433032	0.11362	Rpl38
ENSMUSG00000060301.6	2147.13	-0.218956	0.0767565	-2.8526	0.0043363	0.11362	2610008E11Rik
ENSMUSG00000022119.15	4720.76	-0.188782	0.0661791	-2.85259	0.00433642	0.11362	Rbm26
ENSMUSG00000112153.1	734.476	-0.711975	0.249649	-2.8519	0.00434588	0.11362	Gm47591
ENSMUSG00000079038.3	1055.15	-0.391463	0.137268	-2.85181	0.00434705	0.11362	D130040H23Rik
ENSMUSG00000021178.9	4826.74	0.242782	0.0851537	2.8511	0.00435676	0.11362	Psmc1
ENSMUSG00000098066.2	157.337	-0.442763	0.155315	-2.85074	0.00436179	0.11362	Gm26944
ENSMUSG00000043998.10	1091.58	0.206331	0.0723994	2.84989	0.0043734	0.11362	Mgat2
ENSMUSG00000029458.14	3354.99	0.172306	0.0604777	2.84908	0.00438462	0.11362	Brap
ENSMUSG00000105748.1	99.4139	-0.558913	0.196194	-2.84877	0.00438879	0.11362	Gm43088
ENSMUSG00000020163.12	3544.26	0.246386	0.0865043	2.84825	0.00439603	0.11362	Uqcr11
ENSMUSG00000055917.15	1158.34	-0.229075	0.0804448	-2.8476	0.00440498	0.11362	Zfp277
ENSMUSG00000107742.1	364.8	-0.329924	0.115867	-2.84744	0.00440726	0.11362	9530085L11Rik
ENSMUSG00000104033.1	202.413	-0.766841	0.26933	-2.84722	0.00441031	0.11362	Gm37773
ENSMUSG00000106229.1	368.908	-0.337576	0.118589	-2.84659	0.00441898	0.11362	Gm19409
ENSMUSG00000104706.1	197.814	-0.516711	0.181537	-2.84631	0.00442295	0.11362	Gm43421
ENSMUSG00000107286.1	199.782	-0.487394	0.171339	-2.84463	0.00444637	0.11362	Gm43788
ENSMUSG00000062647.16	7689.23	0.159744	0.0561591	2.84448	0.00444836	0.11362	Rpl7a
ENSMUSG00000103762.1	206.228	-0.581607	0.204502	-2.84401	0.00445491	0.11362	Gm37861
ENSMUSG00000005483.10	1916.45	0.296403	0.104242	2.84341	0.00446335	0.11362	Dnajb1
ENSMUSG00000102401.1	233.339	-0.416379	0.146466	-2.84284	0.00447137	0.11362	Gm37864
ENSMUSG00000110246.1	754.205	-0.806093	0.283598	-2.84237	0.0044779	0.11362	C130073E24Rik
ENSMUSG00000114555.1	54.6605	-0.662584	0.233151	-2.84186	0.00448507	0.11362	Gm48706
ENSMUSG00000055323.5	52.8947	-0.577313	0.203154	-2.84175	0.00448662	0.11362	Gm9967
ENSMUSG00000005732.14	1676.85	0.182717	0.0643044	2.84144	0.00449104	0.11362	Ranbp1
ENSMUSG00000112169.1	57.3674	-0.86893	0.305859	-2.84095	0.00449788	0.11362	Gm48536
ENSMUSG00000113993.1	49.7192	-0.667539	0.234979	-2.84085	0.00449937	0.11362	Gm47659
ENSMUSG00000102508.1	183.747	-0.56964	0.200561	-2.84023	0.00450815	0.11362	Gm37367
ENSMUSG00000101609.1	12199.9	-0.521047	0.183461	-2.84009	0.00451011	0.11362	Kcnq1ot1
[truncated: 24,712 more rows]

## Sheet: Suppl. Table 2D
Supplementary Table 2D. Control Female vs. Male gene expression
[truncated: 23,298 more rows]

## Sheet: Suppl. Table 2E
Supplementary Table 2E. MSUS Female vs. Male gene expression
[truncated: 23,362 more rows]

[truncated: 2 more sheets: Suppl. Table 2F, Suppl. Table 2G]
